# Supplementary material for: Prioritising candidate genes causing QTL using hierarchical orthologous groups
Source: Bioinformatics. 2018 Sep 8;34(17):i612–9. doi: 10.1093/bioinformatics/bty615 (PMC6129274; doi:10.1093/bioinformatics/bty615)
Supplement: Supplementary Data [file bty615_supp.zip]

Archive with 22 entries (18 files):
- bty615-suppl_data/
- bty615-suppl_data/data/
- bty615-suppl_data/data/get-results-table.py
- bty615-suppl_data/data/get-tables.sh
- bty615-suppl_data/data/get-mapping-table.py
- bty615-suppl_data/data/lisec/
- bty615-suppl_data/data/lisec/results.tex
- bty615-suppl_data/data/lisec/mapping.tsv
- bty615-suppl_data/data/lisec/mapping.tex
- bty615-suppl_data/data/lisec/qtls.tsv
- bty615-suppl_data/data/lisec/results.tsv
- bty615-suppl_data/data/gong/
- bty615-suppl_data/data/gong/results.tex
- bty615-suppl_data/data/gong/mapping.tsv
- bty615-suppl_data/data/gong/mapping.tex
- bty615-suppl_data/data/gong/qtls.tsv
- bty615-suppl_data/data/gong/results.tsv
- bty615-suppl_data/.DS_Store
- bty615-suppl_data/header.tex
- bty615-suppl_data/supp.tex
- bty615-suppl_data/supplementary.pdf
- bty615-suppl_data/supplementary.tex
