# Supplementary material for: Prioritising candidate genes causing QTL using hierarchical orthologous groups
Source: Bioinformatics. 2018 Sep 8;34(17):i612–9. doi: 10.1093/bioinformatics/bty615 (PMC6129274; doi:10.1093/bioinformatics/bty615)
Supplement: Supplementary Data [file bty615_supp.zip › bty615-suppl_data/data/get-results-table.py]

#!/usr/bin/env python
'''
    Very basic TSV to TeX for pgfplotstable.
'''
import pandas as pd
import sys

df = pd.read_csv(sys.argv[1], sep='\t')
df = df[(df.qtlsearch_p < 1) | (df.auth_candidate) | (df.blast_hastrait)]

cols = ['qtl_id', 'oma_id', 'qtlsearch_inc', 'qtlsearch_p',
        'qtlsearch_considered', 'auth_candidate', 'blast_hastrait']

print(' & '.join(cols) + '\\\\')
for (_, e) in df[cols].iterrows():
    print(' & '.join(map(str, list(e))) + '\\\\')
