# Supplementary material for: Prioritising candidate genes causing QTL using hierarchical orthologous groups
Source: Bioinformatics. 2018 Sep 8;34(17):i612–9. doi: 10.1093/bioinformatics/bty615 (PMC6129274; doi:10.1093/bioinformatics/bty615)
Supplement: Supplementary Data [file bty615_supp.zip › bty615-suppl_data/data/get-tables.sh]

#!/usr/bin/env bash

python ./get-mapping-table.py gong/mapping.tsv gong/qtls.tsv > gong/mapping.tex
python ./get-mapping-table.py lisec/mapping.tsv lisec/qtls.tsv > lisec/mapping.tex

python ./get-results-table.py gong/results.tsv > gong/results.tex
python ./get-results-table.py lisec/results.tsv > lisec/results.tex
