# Supplementary material for: Prioritising candidate genes causing QTL using hierarchical orthologous groups
Source: Bioinformatics. 2018 Sep 8;34(17):i612–9. doi: 10.1093/bioinformatics/bty615 (PMC6129274; doi:10.1093/bioinformatics/bty615)
Supplement: Supplementary Data [file bty615_supp.zip › bty615-suppl_data/data/get-mapping-table.py]

#!/usr/bin/env python
'''
    Very basic TSV to TeX for pgfplotstable.
'''
from qtlsearch.OBOParser import OBO
import pandas as pd
import sys

go = OBO('./go-2017-09-01.obo.gz', store_as_int=True)
chebi = OBO('./chebi-2017-09-04.obo.gz', store_as_int=True)

map_fn = sys.argv[1]
qtls_fn = sys.argv[2]

traits = set(pd.read_csv(qtls_fn,
                         sep='\t',
                         index_col=0,
                         names=['trait', 'chr', 's', 'e'])['trait'])


df = pd.read_csv(map_fn, sep='\t')
df = df[df['trait'].isin(traits)]
df.go.fillna('', inplace=True)
df.chebi.fillna('', inplace=True)
df['go-name'] = df.go.apply(lambda t: go[t].name if t is not '' else '')
df['chebi-name'] = df.chebi.apply(lambda t: chebi[t].name if t is not '' else
                                  '')
df['go'] = df.go.apply(lambda t: '\\texttt{' + t + '}' if t is not '' else
                       '')
df['chebi'] = df.chebi.apply(lambda t: '\\texttt{' + t + '}' if t is not ''
                             else '')
for (_, e) in df.iterrows():
    print(' & '.join(e[['trait', 'go', 'go-name', 'chebi', 'chebi-name']]) +
          ' \\\\')
