# Supplementary material for: Prioritising candidate genes causing QTL using hierarchical orthologous groups
Source: Bioinformatics. 2018 Sep 8;34(17):i612–9. doi: 10.1093/bioinformatics/bty615 (PMC6129274; doi:10.1093/bioinformatics/bty615)
Supplement: Supplementary Data [file bty615_supp.zip › bty615-suppl_data/data/lisec/results.tex]

qtl_id & oma_id & qtlsearch_inc & qtlsearch_p & qtlsearch_considered & auth_candidate & blast_hastrait\\
0 & ARATH26961 & 1.930780660282258 & 0.0003131720430107527 & ARATH24559;ARATH26961;ARATH16562;ARATH18290;ARATH24169 & False & False\\
0 & ARATH26687 & 0.9986559139784946 & 0.003338709677419355 & ARATH26687 & False & False\\
0 & ARATH26327 & 0.3763123509954637 & 0.0036666666666666666 & ARATH26327;ARATH06264 & False & False\\
0 & ARATH26897 & 0.015867919536314747 & 0.004618279569892473 & ARATH14244;ARATH26897 & True & False\\
0 & ARATH26690 & 0.0020587773017473124 & 0.0160497311827957 & ARATH26689;ARATH26690;ARATH26691;ARATH26692;ARATH26693 & False & False\\
0 & ARATH26692 & 0.0020587773017473124 & 0.0160497311827957 & ARATH26689;ARATH26690;ARATH26691;ARATH26692;ARATH26693 & False & False\\
0 & ARATH26693 & 0.0020587773017473124 & 0.0160497311827957 & ARATH26689;ARATH26690;ARATH26691;ARATH26692;ARATH26693 & False & False\\
0 & ARATH26691 & 0.0020587773017473124 & 0.0160497311827957 & ARATH26689;ARATH26690;ARATH26691;ARATH26692;ARATH26693 & False & False\\
0 & ARATH26689 & 0.001548347803259409 & 0.019509408602150537 & ARATH26689;ARATH26690;ARATH26691;ARATH26692;ARATH26693 & False & False\\
0 & ARATH26726 & 0.0014623991935483875 & 0.02195967741935484 & ARATH26955;ARATH26956;ARATH26957;ARATH26726 & False & False\\
0 & ARATH26955 & 0.0014623991935483875 & 0.02195967741935484 & ARATH26955;ARATH26956;ARATH26957;ARATH26726 & False & False\\
0 & ARATH26956 & 0.0014623991935483875 & 0.02195967741935484 & ARATH26955;ARATH26956;ARATH26957;ARATH26726 & False & False\\
0 & ARATH26957 & 0.0014623991935483875 & 0.02195967741935484 & ARATH26955;ARATH26956;ARATH26957;ARATH26726 & False & False\\
0 & ARATH26654 & 0.0014120578650033602 & 0.022418010752688167 & ARATH26644;ARATH26649;ARATH26650;ARATH26651;ARATH26654;ARATH26655 & False & False\\
0 & ARATH26655 & 0.0009986362820270495 & 0.027360215053763442 & ARATH26644;ARATH26649;ARATH26650;ARATH26651;ARATH26654;ARATH26655 & False & False\\
0 & ARATH26649 & 0.0009986362820270495 & 0.027360215053763442 & ARATH26644;ARATH26649;ARATH26650;ARATH26651;ARATH26654;ARATH26655 & False & False\\
0 & ARATH26801 & 0.0007607778897849465 & 0.035727150537634415 & ARATH26799;ARATH26800;ARATH26801 & False & False\\
0 & ARATH26800 & 0.0007607778897849465 & 0.035727150537634415 & ARATH26799;ARATH26800;ARATH26801 & False & False\\
0 & ARATH26799 & 0.0007607778897849465 & 0.035727150537634415 & ARATH26799;ARATH26800;ARATH26801 & False & False\\
0 & ARATH26439 & 0.000683599546370968 & 0.03742069892473118 & ARATH26720;ARATH26438;ARATH26439;ARATH26440 & False & False\\
0 & ARATH26440 & 0.000683599546370968 & 0.03742069892473118 & ARATH26720;ARATH26438;ARATH26439;ARATH26440 & False & False\\
0 & ARATH26438 & 0.000683599546370968 & 0.03742069892473118 & ARATH26720;ARATH26438;ARATH26439;ARATH26440 & False & False\\
0 & ARATH26720 & 0.000683599546370968 & 0.03742069892473118 & ARATH26720;ARATH26438;ARATH26439;ARATH26440 & False & False\\
0 & ARATH26788 & 0.0006555346942204304 & 0.0385483870967742 & ARATH26788;ARATH26789;ARATH26790 & False & False\\
0 & ARATH26789 & 0.0006555346942204304 & 0.0385483870967742 & ARATH26788;ARATH26789;ARATH26790 & False & False\\
0 & ARATH27051 & 0.0005502914986559141 & 0.03971505376344086 & ARATH27051;ARATH27040;ARATH27050 & False & False\\
0 & ARATH26790 & 0.00035559158686155934 & 0.04200134408602151 & ARATH26788;ARATH26789;ARATH26790 & False & False\\
0 & ARATH26651 & 0.00034853084279680137 & 0.04221908602150538 & ARATH26644;ARATH26649;ARATH26650;ARATH26651;ARATH26654;ARATH26655 & False & False\\
0 & ARATH26650 & 0.00034853084279680137 & 0.04221908602150538 & ARATH26644;ARATH26649;ARATH26650;ARATH26651;ARATH26654;ARATH26655 & False & False\\
0 & ARATH27040 & 0.0002661348706317205 & 0.044330645161290316 & ARATH27051;ARATH27040;ARATH27050 & False & False\\
0 & ARATH27050 & 0.0002661348706317205 & 0.044330645161290316 & ARATH27051;ARATH27040;ARATH27050 & False & False\\
0 & ARATH26443 & 0.0001766781544018819 & 0.051299731182795696 & ARATH26443;ARATH26448;ARATH26449 & False & False\\
0 & ARATH26876 & 0.0001766781544018819 & 0.051299731182795696 & ARATH26875;ARATH26876;ARATH26874 & False & False\\
0 & ARATH26448 & 0.0001766781544018819 & 0.051299731182795696 & ARATH26443;ARATH26448;ARATH26449 & False & False\\
0 & ARATH26449 & 0.0001766781544018819 & 0.051299731182795696 & ARATH26443;ARATH26448;ARATH26449 & False & False\\
0 & ARATH26900 & 0.0001766781544018819 & 0.051299731182795696 & ARATH26899;ARATH26900;ARATH26898 & False & False\\
0 & ARATH26898 & 0.0001766781544018819 & 0.051299731182795696 & ARATH26899;ARATH26900;ARATH26898 & False & False\\
0 & ARATH26875 & 0.0001766781544018819 & 0.051299731182795696 & ARATH26875;ARATH26876;ARATH26874 & False & False\\
0 & ARATH26874 & 0.0001766781544018819 & 0.051299731182795696 & ARATH26875;ARATH26876;ARATH26874 & False & False\\
0 & ARATH26899 & 0.0001766781544018819 & 0.051299731182795696 & ARATH26899;ARATH26900;ARATH26898 & False & False\\
0 & ARATH26770 & 0.0001766781544018819 & 0.051299731182795696 & ARATH26768;ARATH26769;ARATH26770 & False & False\\
0 & ARATH26769 & 0.0001766781544018819 & 0.051299731182795696 & ARATH26768;ARATH26769;ARATH26770 & False & False\\
0 & ARATH26768 & 0.0001766781544018819 & 0.051299731182795696 & ARATH26768;ARATH26769;ARATH26770 & False & False\\
0 & ARATH26356 & 5.9156586021505506e-05 & 0.07959408602150538 & ARATH26355;ARATH26356 & False & False\\
0 & ARATH26694 & 5.9156586021505506e-05 & 0.07959408602150538 & ARATH26694;ARATH26695 & False & False\\
0 & ARATH26482 & 5.9156586021505506e-05 & 0.07959408602150538 & ARATH26481;ARATH26482 & False & False\\
0 & ARATH26481 & 5.9156586021505506e-05 & 0.07959408602150538 & ARATH26481;ARATH26482 & False & False\\
0 & ARATH26355 & 5.9156586021505506e-05 & 0.07959408602150538 & ARATH26355;ARATH26356 & False & False\\
0 & ARATH26493 & 5.9156586021505506e-05 & 0.07959408602150538 & ARATH26493;ARATH26503 & False & False\\
0 & ARATH26695 & 5.9156586021505506e-05 & 0.07959408602150538 & ARATH26694;ARATH26695 & False & False\\
0 & ARATH26774 & 5.9156586021505506e-05 & 0.07959408602150538 & ARATH26774;ARATH26776 & False & False\\
0 & ARATH26503 & 5.9156586021505506e-05 & 0.07959408602150538 & ARATH26493;ARATH26503 & False & False\\
0 & ARATH26724 & 5.9156586021505506e-05 & 0.07959408602150538 & ARATH26724;ARATH26725 & False & False\\
0 & ARATH26725 & 5.9156586021505506e-05 & 0.07959408602150538 & ARATH26724;ARATH26725 & False & False\\
0 & ARATH26395 & 5.9156586021505506e-05 & 0.07959408602150538 & ARATH26395;ARATH26458 & False & False\\
0 & ARATH26458 & 5.9156586021505506e-05 & 0.07959408602150538 & ARATH26395;ARATH26458 & False & False\\
0 & ARATH26776 & 5.9156586021505506e-05 & 0.07959408602150538 & ARATH26774;ARATH26776 & False & False\\
0 & ARATH26600 & 5.9156586021505506e-05 & 0.07959408602150538 & ARATH26600;ARATH26601 & False & False\\
0 & ARATH26601 & 5.9156586021505506e-05 & 0.07959408602150538 & ARATH26600;ARATH26601 & False & False\\
1 & ARATH19177 & 2.2258032528188987 & 3.486441615938019e-05 & ARATH08440;ARATH08441;ARATH08442;ARATH23583;ARATH19177 & False & True\\
1 & ARATH18661 & 1.574600455943899 & 0.0009789706696181515 & ARATH14715;ARATH02709;ARATH18661;ARATH25377 & False & False\\
1 & ARATH19175 & 1.5199107257042501 & 0.0010138350857775318 & ARATH15143;ARATH08440;ARATH08441;ARATH08442;ORYSJ32696;ARATH23583;ARATH12386;ARATH19175;ORYSJ14242;ARATH19177 & False & True\\
1 & ARATH19193 & 1.5080446590688992 & 0.0011826231322634199 & ARATH02803;ARATH05533;ARATH19193;ARATH21834 & False & True\\
1 & ARATH19854 & 0.9994465965688988 & 0.0031881571665744327 & ARATH19854 & False & False\\
1 & ARATH18680 & 0.9994465965688988 & 0.0031881571665744327 & VITVI04124 & False & False\\
1 & ARATH19026 & 0.9994465965688988 & 0.0031881571665744327 & ARATH02870;ARATH19026 & False & True\\
1 & ARATH18967 & 0.16818600506486306 & 0.003870503597122303 & ARATH24559;ARATH16562;ARATH18290;ARATH18967;ARATH24169 & False & False\\
1 & ARATH19212 & 0.0012954288876591035 & 0.011865522966242392 & ARATH19211;ARATH19212;ARATH19164;ARATH19165;ARATH19167;ARATH19169;ARATH19171 & False & False\\
1 & ARATH19171 & 0.0012954288876591035 & 0.011865522966242392 & ARATH19211;ARATH19212;ARATH19164;ARATH19165;ARATH19167;ARATH19169;ARATH19171 & False & False\\
1 & ARATH19165 & 0.0012954288876591035 & 0.011865522966242392 & ARATH19211;ARATH19212;ARATH19164;ARATH19165;ARATH19167;ARATH19169;ARATH19171 & False & False\\
1 & ARATH18618 & 0.0012954288876591035 & 0.011865522966242392 & ARATH19051;ARATH19052;ARATH19053;ARATH19054;ARATH19055;ARATH19056;ARATH18618 & False & False\\
1 & ARATH19055 & 0.0012954288876591035 & 0.011865522966242392 & ARATH19051;ARATH19052;ARATH19053;ARATH19054;ARATH19055;ARATH19056;ARATH18618 & False & False\\
1 & ARATH19054 & 0.0012954288876591035 & 0.011865522966242392 & ARATH19051;ARATH19052;ARATH19053;ARATH19054;ARATH19055;ARATH19056;ARATH18618 & False & False\\
1 & ARATH19481 & 0.0012520968801881575 & 0.01213945766463752 & ARATH19481;ARATH19482;ARATH19581;ARATH19582;ARATH19584;ARATH19585;ARATH19586 & False & False\\
1 & ARATH19482 & 0.0012520968801881575 & 0.01213945766463752 & ARATH19481;ARATH19482;ARATH19581;ARATH19582;ARATH19584;ARATH19585;ARATH19586 & False & False\\
1 & ARATH19434 & 0.0011163232567791917 & 0.015123408965135584 & ARATH19435;ARATH19436;ARATH19468;ARATH19467;ARATH19474;ARATH19463;ARATH19464;ARATH19434 & False & False\\
1 & ARATH19435 & 0.0011163232567791917 & 0.015123408965135584 & ARATH19435;ARATH19436;ARATH19468;ARATH19467;ARATH19474;ARATH19463;ARATH19464;ARATH19434 & False & False\\
1 & ARATH19463 & 0.0011163232567791917 & 0.015123408965135584 & ARATH19435;ARATH19436;ARATH19468;ARATH19467;ARATH19474;ARATH19463;ARATH19464;ARATH19434 & False & False\\
1 & ARATH19436 & 0.0011163232567791917 & 0.015123408965135584 & ARATH19435;ARATH19436;ARATH19468;ARATH19467;ARATH19474;ARATH19463;ARATH19464;ARATH19434 & False & False\\
1 & ARATH19474 & 0.0011163232567791917 & 0.015123408965135584 & ARATH19435;ARATH19436;ARATH19468;ARATH19467;ARATH19474;ARATH19463;ARATH19464;ARATH19434 & False & False\\
1 & ARATH19467 & 0.0011163232567791917 & 0.015123408965135584 & ARATH19435;ARATH19436;ARATH19468;ARATH19467;ARATH19474;ARATH19463;ARATH19464;ARATH19434 & False & False\\
1 & ARATH19468 & 0.0011163232567791917 & 0.015123408965135584 & ARATH19435;ARATH19436;ARATH19468;ARATH19467;ARATH19474;ARATH19463;ARATH19464;ARATH19434 & False & False\\
1 & ARATH19464 & 0.0011163232567791917 & 0.015123408965135584 & ARATH19435;ARATH19436;ARATH19468;ARATH19467;ARATH19474;ARATH19463;ARATH19464;ARATH19434 & False & False\\
1 & ARATH19894 & 0.0010724857092210846 & 0.015617598229109018 & ARATH18859;ARATH18860;ARATH19894;ARATH19895;ARATH19896;ARATH19897;ARATH19672 & False & False\\
1 & ARATH19051 & 0.0010181040398450473 & 0.01653846153846154 & ARATH19051;ARATH19052;ARATH19053;ARATH19054;ARATH19055;ARATH19056;ARATH18618 & False & False\\
1 & ARATH19053 & 0.0010181040398450473 & 0.01653846153846154 & ARATH19051;ARATH19052;ARATH19053;ARATH19054;ARATH19055;ARATH19056;ARATH18618 & False & False\\
1 & ARATH19169 & 0.0010181040398450473 & 0.01653846153846154 & ARATH19211;ARATH19212;ARATH19164;ARATH19165;ARATH19167;ARATH19169;ARATH19171 & False & False\\
1 & ARATH19211 & 0.0010181040398450473 & 0.01653846153846154 & ARATH19211;ARATH19212;ARATH19164;ARATH19165;ARATH19167;ARATH19169;ARATH19171 & False & False\\
1 & ARATH19167 & 0.0010181040398450473 & 0.01653846153846154 & ARATH19211;ARATH19212;ARATH19164;ARATH19165;ARATH19167;ARATH19169;ARATH19171 & False & False\\
1 & ARATH19164 & 0.0010181040398450473 & 0.01653846153846154 & ARATH19211;ARATH19212;ARATH19164;ARATH19165;ARATH19167;ARATH19169;ARATH19171 & False & False\\
1 & ARATH19052 & 0.0010181040398450473 & 0.01653846153846154 & ARATH19051;ARATH19052;ARATH19053;ARATH19054;ARATH19055;ARATH19056;ARATH18618 & False & False\\
1 & ARATH19056 & 0.0010181040398450473 & 0.01653846153846154 & ARATH19051;ARATH19052;ARATH19053;ARATH19054;ARATH19055;ARATH19056;ARATH18618 & False & False\\
1 & ARATH19584 & 0.000981271833494743 & 0.01685279468732706 & ARATH19481;ARATH19482;ARATH19581;ARATH19582;ARATH19584;ARATH19585;ARATH19586 & False & False\\
1 & ARATH19586 & 0.000981271833494743 & 0.01685279468732706 & ARATH19481;ARATH19482;ARATH19581;ARATH19582;ARATH19584;ARATH19585;ARATH19586 & False & False\\
1 & ARATH19585 & 0.000981271833494743 & 0.01685279468732706 & ARATH19481;ARATH19482;ARATH19581;ARATH19582;ARATH19584;ARATH19585;ARATH19586 & False & False\\
1 & ARATH19581 & 0.000981271833494743 & 0.01685279468732706 & ARATH19481;ARATH19482;ARATH19581;ARATH19582;ARATH19584;ARATH19585;ARATH19586 & False & False\\
1 & ARATH19582 & 0.000981271833494743 & 0.01685279468732706 & ARATH19481;ARATH19482;ARATH19581;ARATH19582;ARATH19584;ARATH19585;ARATH19586 & False & False\\
1 & ARATH18906 & 0.0008909968179302713 & 0.018720531267293856 & ARATH19546;ARATH19098;ARATH18906;ARATH19101;ARATH19548 & False & False\\
1 & ARATH19101 & 0.0008909968179302713 & 0.018720531267293856 & ARATH19546;ARATH19098;ARATH18906;ARATH19101;ARATH19548 & False & False\\
1 & ARATH19548 & 0.0008909968179302713 & 0.018720531267293856 & ARATH19546;ARATH19098;ARATH18906;ARATH19101;ARATH19548 & False & False\\
1 & ARATH19098 & 0.0008909968179302713 & 0.018720531267293856 & ARATH19546;ARATH19098;ARATH18906;ARATH19101;ARATH19548 & False & False\\
1 & ARATH19546 & 0.0008909968179302713 & 0.018720531267293856 & ARATH19546;ARATH19098;ARATH18906;ARATH19101;ARATH19548 & False & False\\
1 & ARATH19050 & 0.0008708907664637522 & 0.01881571665744328 & ARATH19051;ARATH19052;ARATH19053;ARATH19054;ARATH19055;ARATH19056;ARATH18618;ARATH19050 & False & False\\
1 & ARATH19896 & 0.0008286023381727308 & 0.01930769230769231 & ARATH18859;ARATH18860;ARATH19894;ARATH19895;ARATH19896;ARATH19897;ARATH19672 & False & False\\
1 & ARATH19672 & 0.0008286023381727308 & 0.01930769230769231 & ARATH18859;ARATH18860;ARATH19894;ARATH19895;ARATH19896;ARATH19897;ARATH19672 & False & False\\
1 & ARATH19897 & 0.0008286023381727308 & 0.01930769230769231 & ARATH18859;ARATH18860;ARATH19894;ARATH19895;ARATH19896;ARATH19897;ARATH19672 & False & False\\
1 & ARATH19895 & 0.0008286023381727308 & 0.01930769230769231 & ARATH18859;ARATH18860;ARATH19894;ARATH19895;ARATH19896;ARATH19897;ARATH19672 & False & False\\
1 & ARATH18859 & 0.0004450957371991952 & 0.03138572219147759 & ARATH18859;ARATH18860;ARATH19894;ARATH19895;ARATH19896;ARATH19897;ARATH19672 & False & False\\
1 & ARATH18860 & 0.0004450957371991952 & 0.03138572219147759 & ARATH18859;ARATH18860;ARATH19894;ARATH19895;ARATH19896;ARATH19897;ARATH19672 & False & False\\
1 & ARATH19780 & 0.000335841582214997 & 0.03332650802434975 & ARATH19780;ARATH18668;ARATH18670;ARATH18669 & False & False\\
1 & ARATH19523 & 0.00031323671831765367 & 0.040916436081903707 & ARATH19523;ARATH19520;ARATH19522 & False & False\\
1 & ARATH19522 & 0.00031323671831765367 & 0.040916436081903707 & ARATH19523;ARATH19520;ARATH19522 & False & False\\
1 & ARATH19123 & 0.00031323671831765367 & 0.040916436081903707 & ARATH19123;ARATH19124;ARATH19126 & False & False\\
1 & ARATH19124 & 0.00031323671831765367 & 0.040916436081903707 & ARATH19123;ARATH19124;ARATH19126 & False & False\\
1 & ARATH19520 & 0.00031323671831765367 & 0.040916436081903707 & ARATH19523;ARATH19520;ARATH19522 & False & False\\
1 & ARATH19126 & 0.00031323671831765367 & 0.040916436081903707 & ARATH19123;ARATH19124;ARATH19126 & False & False\\
1 & ARATH19566 & 0.00028145991283895944 & 0.04272661870503597 & ARATH19566;ARATH19567;ARATH19312;ARATH20305 & False & False\\
1 & ARATH19567 & 0.00028145991283895944 & 0.04272661870503597 & ARATH19566;ARATH19567;ARATH19312;ARATH20305 & False & False\\
1 & ARATH19312 & 0.00028145991283895944 & 0.04272661870503597 & ARATH19566;ARATH19567;ARATH19312;ARATH20305 & False & False\\
1 & ARATH20305 & 0.00028145991283895944 & 0.04272661870503597 & ARATH19566;ARATH19567;ARATH19312;ARATH20305 & False & False\\
1 & ARATH18668 & 0.00020245483021755648 & 0.045921416712783616 & ARATH19780;ARATH18668;ARATH18670;ARATH18669 & False & False\\
1 & ARATH19568 & 0.0001680228559810805 & 0.04645987825124516 & ARATH19566;ARATH19567;ARATH19568;ARATH19312;ARATH20305 & False & False\\
1 & ARATH19426 & 0.00016562262386725227 & 0.0470841173215274 & ARATH19603;ARATH19604;ARATH19426;ARATH19427;ARATH19428;ARATH19429 & False & False\\
1 & ARATH19429 & 0.00016562262386725227 & 0.0470841173215274 & ARATH19603;ARATH19604;ARATH19426;ARATH19427;ARATH19428;ARATH19429 & False & False\\
1 & ARATH19292 & 0.00016562262386725227 & 0.0470841173215274 & ARATH19291;ARATH19292;ARATH19288;ARATH19290 & False & False\\
1 & ARATH19291 & 0.00016562262386725227 & 0.0470841173215274 & ARATH19291;ARATH19292;ARATH19288;ARATH19290 & False & False\\
1 & ARATH20094 & 9.029353987963478e-05 & 0.05095960154952961 & ARATH20090;ARATH20091;ARATH20092;ARATH20093;ARATH20094 & False & False\\
1 & ARATH19059 & 7.274407685390141e-05 & 0.05941781959048146 & ARATH19059;ARATH19062;ARATH19063 & False & False\\
1 & ARATH19035 & 7.274407685390141e-05 & 0.05941781959048146 & ARATH19035;ARATH19108;ARATH19034 & False & False\\
1 & ARATH18901 & 7.274407685390141e-05 & 0.05941781959048146 & ARATH18908;ARATH18901;ARATH18903 & False & False\\
1 & ARATH18903 & 7.274407685390141e-05 & 0.05941781959048146 & ARATH18908;ARATH18901;ARATH18903 & False & False\\
1 & ARATH18908 & 7.274407685390141e-05 & 0.05941781959048146 & ARATH18908;ARATH18901;ARATH18903 & False & False\\
1 & ARATH18596 & 7.274407685390141e-05 & 0.05941781959048146 & ARATH19723;ARATH18596;ARATH19722 & False & False\\
1 & ARATH19723 & 7.274407685390141e-05 & 0.05941781959048146 & ARATH19723;ARATH18596;ARATH19722 & False & False\\
1 & ARATH19108 & 7.274407685390141e-05 & 0.05941781959048146 & ARATH19035;ARATH19108;ARATH19034 & False & False\\
1 & ARATH19722 & 7.274407685390141e-05 & 0.05941781959048146 & ARATH19723;ARATH18596;ARATH19722 & False & False\\
1 & ARATH19063 & 7.274407685390141e-05 & 0.05941781959048146 & ARATH19059;ARATH19062;ARATH19063 & False & False\\
1 & ARATH19034 & 7.274407685390141e-05 & 0.05941781959048146 & ARATH19035;ARATH19108;ARATH19034 & False & False\\
1 & ARATH20297 & 7.274407685390141e-05 & 0.05941781959048146 & ARATH20295;ARATH20296;ARATH20297 & False & False\\
1 & ARATH20296 & 7.274407685390141e-05 & 0.05941781959048146 & ARATH20295;ARATH20296;ARATH20297 & False & False\\
1 & ARATH20295 & 7.274407685390141e-05 & 0.05941781959048146 & ARATH20295;ARATH20296;ARATH20297 & False & False\\
1 & ARATH19062 & 7.274407685390141e-05 & 0.05941781959048146 & ARATH19059;ARATH19062;ARATH19063 & False & False\\
1 & ARATH19971 & 3.988872670529552e-05 & 0.059781405644715 & ARATH19971;ARATH18948;ARATH19972;ARATH19970 & False & False\\
1 & ARATH19972 & 3.988872670529552e-05 & 0.059781405644715 & ARATH19971;ARATH18948;ARATH19972;ARATH19970 & False & False\\
1 & ARATH18669 & 2.4356668511344808e-05 & 0.08882844493635861 & ARATH18669;ARATH18670 & False & False\\
1 & ARATH19450 & 2.4356668511344808e-05 & 0.08882844493635861 & ARATH19449;ARATH19450 & False & False\\
1 & ARATH19452 & 2.4356668511344808e-05 & 0.08882844493635861 & ARATH19452;ARATH18720 & False & False\\
1 & ARATH19428 & 2.4356668511344808e-05 & 0.08882844493635861 & ARATH19603;ARATH19604;ARATH19426;ARATH19427;ARATH19428;ARATH19429 & False & False\\
1 & ARATH18670 & 2.4356668511344808e-05 & 0.08882844493635861 & ARATH18669;ARATH18670 & False & False\\
1 & ARATH20300 & 2.4356668511344808e-05 & 0.08882844493635861 & ARATH20299;ARATH20300 & False & False\\
1 & ARATH20299 & 2.4356668511344808e-05 & 0.08882844493635861 & ARATH20299;ARATH20300 & False & False\\
1 & ARATH19449 & 2.4356668511344808e-05 & 0.08882844493635861 & ARATH19449;ARATH19450 & False & False\\
1 & ARATH19427 & 2.4356668511344808e-05 & 0.08882844493635861 & ARATH19603;ARATH19604;ARATH19426;ARATH19427;ARATH19428;ARATH19429 & False & False\\
1 & ARATH20132 & 2.4356668511344808e-05 & 0.08882844493635861 & ARATH20131;ARATH20132;ARATH20336 & False & False\\
1 & ARATH20131 & 2.4356668511344808e-05 & 0.08882844493635861 & ARATH20131;ARATH20132;ARATH20336 & False & False\\
1 & ARATH19251 & 2.4356668511344808e-05 & 0.08882844493635861 & ARATH19251;ARATH19250 & False & False\\
1 & ARATH19250 & 2.4356668511344808e-05 & 0.08882844493635861 & ARATH19251;ARATH19250 & False & False\\
1 & ARATH18808 & 2.4356668511344808e-05 & 0.08882844493635861 & ARATH18808;ARATH18809 & False & False\\
1 & ARATH19030 & 2.4356668511344808e-05 & 0.08882844493635861 & ARATH19029;ARATH19030 & False & False\\
1 & ARATH18809 & 2.4356668511344808e-05 & 0.08882844493635861 & ARATH18808;ARATH18809 & False & False\\
1 & ARATH19679 & 2.4356668511344808e-05 & 0.08882844493635861 & ARATH19679;ARATH19680 & False & False\\
1 & ARATH19680 & 2.4356668511344808e-05 & 0.08882844493635861 & ARATH19679;ARATH19680 & False & False\\
1 & ARATH18820 & 2.4356668511344808e-05 & 0.08882844493635861 & ARATH18820;ARATH18821 & False & False\\
1 & ARATH19029 & 2.4356668511344808e-05 & 0.08882844493635861 & ARATH19029;ARATH19030 & False & False\\
1 & ARATH18787 & 2.4356668511344808e-05 & 0.08882844493635861 & ARATH18787;ARATH18785 & False & False\\
1 & ARATH18821 & 2.4356668511344808e-05 & 0.08882844493635861 & ARATH18820;ARATH18821 & False & False\\
1 & ARATH20092 & 2.4356668511344808e-05 & 0.08882844493635861 & ARATH20092;ARATH20093 & False & False\\
1 & ARATH20091 & 2.4356668511344808e-05 & 0.08882844493635861 & ARATH20091;ARATH20090 & False & False\\
1 & ARATH20090 & 2.4356668511344808e-05 & 0.08882844493635861 & ARATH20091;ARATH20090 & False & False\\
1 & ARATH20016 & 2.4356668511344808e-05 & 0.08882844493635861 & ARATH20016;ARATH20017 & False & False\\
1 & ARATH20017 & 2.4356668511344808e-05 & 0.08882844493635861 & ARATH20016;ARATH20017 & False & False\\
1 & ARATH20073 & 2.4356668511344808e-05 & 0.08882844493635861 & ARATH20072;ARATH20073 & False & False\\
1 & ARATH20072 & 2.4356668511344808e-05 & 0.08882844493635861 & ARATH20072;ARATH20073 & False & False\\
1 & ARATH19195 & 2.4356668511344808e-05 & 0.08882844493635861 & ARATH19195;ARATH18918;ARATH19194 & False & False\\
1 & ARATH19194 & 2.4356668511344808e-05 & 0.08882844493635861 & ARATH19195;ARATH18918;ARATH19194 & False & False\\
1 & ARATH20093 & 2.4356668511344808e-05 & 0.08882844493635861 & ARATH20092;ARATH20093 & False & False\\
1 & ARATH18785 & 2.4356668511344808e-05 & 0.08882844493635861 & ARATH18787;ARATH18785 & False & False\\
1 & ARATH19564 & 2.4356668511344808e-05 & 0.08882844493635861 & ARATH19564;ARATH19572 & False & False\\
1 & ARATH19288 & 2.4356668511344808e-05 & 0.08882844493635861 & ARATH19291;ARATH19292;ARATH19288;ARATH19290 & False & False\\
1 & ARATH19572 & 2.4356668511344808e-05 & 0.08882844493635861 & ARATH19564;ARATH19572 & False & False\\
1 & ARATH19873 & 2.4356668511344808e-05 & 0.08882844493635861 & ARATH19877;ARATH19873 & False & False\\
1 & ARATH19877 & 2.4356668511344808e-05 & 0.08882844493635861 & ARATH19877;ARATH19873 & False & False\\
1 & ARATH18720 & 2.4356668511344808e-05 & 0.08882844493635861 & ARATH19452;ARATH18720 & False & False\\
1 & ARATH19082 & 2.4356668511344808e-05 & 0.08882844493635861 & ARATH19081;ARATH19082 & False & False\\
1 & ARATH19605 & 2.4356668511344808e-05 & 0.08882844493635861 & ARATH19605;ARATH19606 & False & False\\
1 & ARATH19606 & 2.4356668511344808e-05 & 0.08882844493635861 & ARATH19605;ARATH19606 & False & False\\
1 & ARATH19081 & 2.4356668511344808e-05 & 0.08882844493635861 & ARATH19081;ARATH19082 & False & False\\
1 & ARATH18754 & 2.4356668511344808e-05 & 0.08882844493635861 & ARATH18755;ARATH18754 & False & False\\
1 & ARATH18755 & 2.4356668511344808e-05 & 0.08882844493635861 & ARATH18755;ARATH18754 & False & False\\
1 & ARATH19290 & 2.4356668511344808e-05 & 0.08882844493635861 & ARATH19291;ARATH19292;ARATH19288;ARATH19290 & False & False\\
1 & ARATH20175 & 0.0 & 1.0 & nan & True & False\\
1 & ARATH20311 & 0.0 & 1.0 & nan & True & False\\
1 & ARATH18648 & 0.0 & 1.0 & nan & True & False\\
1 & ARATH18743 & 0.0 & 1.0 & nan & True & False\\
1 & ARATH19234 & 0.0 & 1.0 & nan & True & False\\
2 & ARATH19854 & 0.9986522911051212 & 0.003258760107816712 & ARATH19854 & False & False\\
2 & ARATH19894 & 0.0017477459568733152 & 0.01778436657681941 & ARATH19894;ARATH19895;ARATH19896;ARATH19897;ARATH19672 & False & False\\
2 & ARATH19895 & 0.0012834277291105115 & 0.023 & ARATH19894;ARATH19895;ARATH19896;ARATH19897;ARATH19672 & False & False\\
2 & ARATH19896 & 0.0012834277291105115 & 0.023 & ARATH19894;ARATH19895;ARATH19896;ARATH19897;ARATH19672 & False & False\\
2 & ARATH19672 & 0.0012834277291105115 & 0.023 & ARATH19894;ARATH19895;ARATH19896;ARATH19897;ARATH19672 & False & False\\
2 & ARATH19897 & 0.0012834277291105115 & 0.023 & ARATH19894;ARATH19895;ARATH19896;ARATH19897;ARATH19672 & False & False\\
2 & ARATH20094 & 0.00021989275817048512 & 0.04329245283018869 & ARATH20090;ARATH20091;ARATH20092;ARATH20093;ARATH20094 & False & False\\
2 & ARATH20295 & 0.0001771543758423181 & 0.04978167115902965 & ARATH20295;ARATH20296;ARATH20297 & False & False\\
2 & ARATH20296 & 0.0001771543758423181 & 0.04978167115902965 & ARATH20295;ARATH20296;ARATH20297 & False & False\\
2 & ARATH20297 & 0.0001771543758423181 & 0.04978167115902965 & ARATH20295;ARATH20296;ARATH20297 & False & False\\
2 & ARATH20131 & 5.931603773584918e-05 & 0.07806469002695418 & ARATH20131;ARATH20132;ARATH20336 & False & False\\
2 & ARATH20091 & 5.931603773584918e-05 & 0.07806469002695418 & ARATH20091;ARATH20090 & False & False\\
2 & ARATH20092 & 5.931603773584918e-05 & 0.07806469002695418 & ARATH20092;ARATH20093 & False & False\\
2 & ARATH20093 & 5.931603773584918e-05 & 0.07806469002695418 & ARATH20092;ARATH20093 & False & False\\
2 & ARATH20090 & 5.931603773584918e-05 & 0.07806469002695418 & ARATH20091;ARATH20090 & False & False\\
2 & ARATH20016 & 5.931603773584918e-05 & 0.07806469002695418 & ARATH20016;ARATH20017 & False & False\\
2 & ARATH20072 & 5.931603773584918e-05 & 0.07806469002695418 & ARATH20072;ARATH20073 & False & False\\
2 & ARATH20299 & 5.931603773584918e-05 & 0.07806469002695418 & ARATH20299;ARATH20300 & False & False\\
2 & ARATH19873 & 5.931603773584918e-05 & 0.07806469002695418 & ARATH19877;ARATH19873 & False & False\\
2 & ARATH19877 & 5.931603773584918e-05 & 0.07806469002695418 & ARATH19877;ARATH19873 & False & False\\
2 & ARATH19680 & 5.931603773584918e-05 & 0.07806469002695418 & ARATH19679;ARATH19680 & False & False\\
2 & ARATH20073 & 5.931603773584918e-05 & 0.07806469002695418 & ARATH20072;ARATH20073 & False & False\\
2 & ARATH20132 & 5.931603773584918e-05 & 0.07806469002695418 & ARATH20131;ARATH20132;ARATH20336 & False & False\\
2 & ARATH20017 & 5.931603773584918e-05 & 0.07806469002695418 & ARATH20016;ARATH20017 & False & False\\
2 & ARATH20300 & 5.931603773584918e-05 & 0.07806469002695418 & ARATH20299;ARATH20300 & False & False\\
2 & ARATH19679 & 5.931603773584918e-05 & 0.07806469002695418 & ARATH19679;ARATH19680 & False & False\\
2 & ARATH20175 & 0.0 & 1.0 & nan & True & False\\
2 & ARATH20311 & 0.0 & 1.0 & nan & True & False\\
3 & ARATH07356 & 0.001493806840551181 & 0.010382677165354327 & ARATH07352;ARATH07353;ARATH07354;ARATH07355;ARATH07356;ARATH07357 & False & False\\
3 & ARATH07354 & 0.001493806840551181 & 0.010382677165354327 & ARATH07352;ARATH07353;ARATH07354;ARATH07355;ARATH07356;ARATH07357 & False & False\\
3 & ARATH07353 & 0.001493806840551181 & 0.010382677165354327 & ARATH07352;ARATH07353;ARATH07354;ARATH07355;ARATH07356;ARATH07357 & False & False\\
3 & ARATH07355 & 0.0011516255782480314 & 0.014366929133858269 & ARATH07352;ARATH07353;ARATH07354;ARATH07355;ARATH07356;ARATH07357 & False & False\\
3 & ARATH07352 & 0.0011516255782480314 & 0.014366929133858269 & ARATH07352;ARATH07353;ARATH07354;ARATH07355;ARATH07356;ARATH07357 & False & False\\
3 & ARATH07357 & 0.0011516255782480314 & 0.014366929133858269 & ARATH07352;ARATH07353;ARATH07354;ARATH07355;ARATH07356;ARATH07357 & False & False\\
3 & ARATH06949 & 0.0010827782972440943 & 0.015225196850393703 & ARATH06906;ARATH06908;ARATH06949;ARATH06952;ARATH06953 & False & False\\
3 & ARATH06908 & 0.0010827782972440943 & 0.015225196850393703 & ARATH06906;ARATH06908;ARATH06949;ARATH06952;ARATH06953 & False & False\\
3 & ARATH06906 & 0.0008022513164370076 & 0.021277165354330708 & ARATH06906;ARATH06908;ARATH06949;ARATH06952;ARATH06953 & False & False\\
3 & ARATH06952 & 0.0008022513164370076 & 0.021277165354330708 & ARATH06906;ARATH06908;ARATH06949;ARATH06952;ARATH06953 & False & False\\
3 & ARATH06953 & 0.0008022513164370076 & 0.021277165354330708 & ARATH06906;ARATH06908;ARATH06949;ARATH06952;ARATH06953 & False & False\\
3 & ARATH06955 & 0.0007721511824249508 & 0.02147795275590552 & ARATH06955;ARATH06906;ARATH06908;ARATH06949;ARATH06952;ARATH06953 & False & False\\
3 & ARATH06901 & 0.0006717497539370077 & 0.02504173228346457 & ARATH06900;ARATH06901;ARATH06894;ARATH06893 & False & False\\
3 & ARATH06893 & 0.00045287705462598426 & 0.028788188976377964 & ARATH06900;ARATH06901;ARATH06894;ARATH06893 & False & False\\
3 & ARATH06894 & 0.00045287705462598426 & 0.028788188976377964 & ARATH06900;ARATH06901;ARATH06894;ARATH06893 & False & False\\
3 & ARATH06900 & 0.00045287705462598426 & 0.028788188976377964 & ARATH06900;ARATH06901;ARATH06894;ARATH06893 & False & False\\
3 & ARATH07252 & 0.00044568405511811034 & 0.03494173228346457 & ARATH07252;ARATH07253;ARATH07254 & False & False\\
3 & ARATH07253 & 0.00044568405511811034 & 0.03494173228346457 & ARATH07252;ARATH07253;ARATH07254 & False & False\\
3 & ARATH07254 & 0.00044568405511811034 & 0.03494173228346457 & ARATH07252;ARATH07253;ARATH07254 & False & False\\
3 & ARATH06584 & 0.00040047091535433074 & 0.03669606299212599 & ARATH06587;ARATH06588;ARATH06584;ARATH06586 & False & False\\
3 & ARATH06586 & 0.00040047091535433074 & 0.03669606299212599 & ARATH06587;ARATH06588;ARATH06584;ARATH06586 & False & False\\
3 & ARATH06587 & 0.00040047091535433074 & 0.03669606299212599 & ARATH06587;ARATH06588;ARATH06584;ARATH06586 & False & False\\
3 & ARATH06588 & 0.00040047091535433074 & 0.03669606299212599 & ARATH06587;ARATH06588;ARATH06584;ARATH06586 & False & False\\
3 & ARATH07464 & 0.0001035027928149606 & 0.05201023622047244 & ARATH07467;ARATH07464;ARATH07465 & False & False\\
3 & ARATH07631 & 0.0001035027928149606 & 0.05201023622047244 & ARATH07635;ARATH07631;ARATH07632 & False & False\\
3 & ARATH07632 & 0.0001035027928149606 & 0.05201023622047244 & ARATH07635;ARATH07631;ARATH07632 & False & False\\
3 & ARATH06836 & 0.0001035027928149606 & 0.05201023622047244 & ARATH06915;ARATH06836;ARATH06914 & False & False\\
3 & ARATH07635 & 0.0001035027928149606 & 0.05201023622047244 & ARATH07635;ARATH07631;ARATH07632 & False & False\\
3 & ARATH07467 & 0.0001035027928149606 & 0.05201023622047244 & ARATH07467;ARATH07464;ARATH07465 & False & False\\
3 & ARATH06915 & 0.0001035027928149606 & 0.05201023622047244 & ARATH06915;ARATH06836;ARATH06914 & False & False\\
3 & ARATH07465 & 0.0001035027928149606 & 0.05201023622047244 & ARATH07467;ARATH07464;ARATH07465 & False & False\\
3 & ARATH06914 & 0.0001035027928149606 & 0.05201023622047244 & ARATH06915;ARATH06836;ARATH06914 & False & False\\
3 & ARATH07686 & 3.4655511811023765e-05 & 0.08145984251968504 & ARATH07685;ARATH07686 & False & False\\
3 & ARATH07685 & 3.4655511811023765e-05 & 0.08145984251968504 & ARATH07685;ARATH07686 & False & False\\
3 & ARATH06981 & 3.4655511811023765e-05 & 0.08145984251968504 & ARATH06956;ARATH06981 & False & False\\
3 & ARATH07170 & 3.4655511811023765e-05 & 0.08145984251968504 & ARATH07173;ARATH07170 & False & False\\
3 & ARATH07529 & 3.4655511811023765e-05 & 0.08145984251968504 & ARATH07529;ARATH07530 & False & False\\
3 & ARATH06956 & 3.4655511811023765e-05 & 0.08145984251968504 & ARATH06956;ARATH06981 & False & False\\
3 & ARATH07173 & 3.4655511811023765e-05 & 0.08145984251968504 & ARATH07173;ARATH07170 & False & False\\
3 & ARATH06855 & 3.4655511811023765e-05 & 0.08145984251968504 & ARATH06855;ARATH06904 & False & False\\
3 & ARATH06857 & 3.4655511811023765e-05 & 0.08145984251968504 & ARATH06859;ARATH06857;ARATH06858 & False & False\\
3 & ARATH06859 & 3.4655511811023765e-05 & 0.08145984251968504 & ARATH06859;ARATH06857;ARATH06858 & False & False\\
3 & ARATH07771 & 3.4655511811023765e-05 & 0.08145984251968504 & ARATH07763;ARATH07771 & False & False\\
3 & ARATH07768 & 3.4655511811023765e-05 & 0.08145984251968504 & ARATH07768;ARATH07762 & False & False\\
3 & ARATH07508 & 3.4655511811023765e-05 & 0.08145984251968504 & ARATH07508;ARATH07509 & False & False\\
3 & ARATH07763 & 3.4655511811023765e-05 & 0.08145984251968504 & ARATH07763;ARATH07771 & False & False\\
3 & ARATH07762 & 3.4655511811023765e-05 & 0.08145984251968504 & ARATH07768;ARATH07762 & False & False\\
3 & ARATH07509 & 3.4655511811023765e-05 & 0.08145984251968504 & ARATH07508;ARATH07509 & False & False\\
3 & ARATH07144 & 3.4655511811023765e-05 & 0.08145984251968504 & ARATH06933;ARATH07144 & False & False\\
3 & ARATH06758 & 3.4655511811023765e-05 & 0.08145984251968504 & ARATH06757;ARATH06758 & False & False\\
3 & ARATH07811 & 3.4655511811023765e-05 & 0.08145984251968504 & ARATH07811;ARATH07810 & False & False\\
3 & ARATH07810 & 3.4655511811023765e-05 & 0.08145984251968504 & ARATH07811;ARATH07810 & False & False\\
3 & ARATH06757 & 3.4655511811023765e-05 & 0.08145984251968504 & ARATH06757;ARATH06758 & False & False\\
3 & ARATH07404 & 3.4655511811023765e-05 & 0.08145984251968504 & ARATH07403;ARATH07404;ARATH07594 & False & False\\
3 & ARATH06904 & 3.4655511811023765e-05 & 0.08145984251968504 & ARATH06855;ARATH06904 & False & False\\
3 & ARATH07403 & 3.4655511811023765e-05 & 0.08145984251968504 & ARATH07403;ARATH07404;ARATH07594 & False & False\\
3 & ARATH06647 & 3.4655511811023765e-05 & 0.08145984251968504 & ARATH06647;ARATH06648 & False & False\\
3 & ARATH06648 & 3.4655511811023765e-05 & 0.08145984251968504 & ARATH06647;ARATH06648 & False & False\\
3 & ARATH06657 & 3.4655511811023765e-05 & 0.08145984251968504 & ARATH06659;ARATH06656;ARATH06657 & False & False\\
3 & ARATH06933 & 3.4655511811023765e-05 & 0.08145984251968504 & ARATH06933;ARATH07144 & False & False\\
3 & ARATH07093 & 3.4655511811023765e-05 & 0.08145984251968504 & ARATH07612;ARATH07092;ARATH07093 & False & False\\
3 & ARATH07092 & 3.4655511811023765e-05 & 0.08145984251968504 & ARATH07612;ARATH07092;ARATH07093 & False & False\\
3 & ARATH06659 & 3.4655511811023765e-05 & 0.08145984251968504 & ARATH06659;ARATH06656;ARATH06657 & False & False\\
3 & ARATH07530 & 3.4655511811023765e-05 & 0.08145984251968504 & ARATH07529;ARATH07530 & False & False\\
4 & ARATH03447 & 0.0023057356418918922 & 0.020864864864864864 & ARATH03444;ARATH03445;ARATH03446;ARATH03447 & False & False\\
4 & ARATH03445 & 0.0015544698902027025 & 0.02438918918918919 & ARATH03444;ARATH03445;ARATH03446;ARATH03447 & False & False\\
4 & ARATH03444 & 0.0015544698902027025 & 0.02438918918918919 & ARATH03444;ARATH03445;ARATH03446;ARATH03447 & False & False\\
4 & ARATH03446 & 0.0015544698902027025 & 0.02438918918918919 & ARATH03444;ARATH03445;ARATH03446;ARATH03447 & False & False\\
4 & ARATH03392 & 0.0015051600952539065 & 0.029624324324324325 & ARATH03392;ARATH03395;ARATH03397;ARATH03399;ARATH03400 & False & False\\
4 & ARATH03624 & 0.0003552663429054054 & 0.044356756756756766 & ARATH03623;ARATH03624;ARATH03625;ARATH03377 & False & False\\
4 & ARATH03738 & 0.0003552663429054054 & 0.044356756756756766 & ARATH03741;ARATH03742;ARATH03737;ARATH03738 & False & False\\
4 & ARATH03625 & 0.0003552663429054054 & 0.044356756756756766 & ARATH03623;ARATH03624;ARATH03625;ARATH03377 & False & False\\
4 & ARATH03741 & 0.0003552663429054054 & 0.044356756756756766 & ARATH03741;ARATH03742;ARATH03737;ARATH03738 & False & False\\
4 & ARATH03623 & 0.0003552663429054054 & 0.044356756756756766 & ARATH03623;ARATH03624;ARATH03625;ARATH03377 & False & False\\
4 & ARATH03634 & 0.0003552663429054054 & 0.044356756756756766 & ARATH03635;ARATH03636;ARATH03634 & False & False\\
4 & ARATH03742 & 0.0003552663429054054 & 0.044356756756756766 & ARATH03741;ARATH03742;ARATH03737;ARATH03738 & False & False\\
4 & ARATH03636 & 0.0003552663429054054 & 0.044356756756756766 & ARATH03635;ARATH03636;ARATH03634 & False & False\\
4 & ARATH03666 & 0.0003552663429054054 & 0.044356756756756766 & ARATH03667;ARATH03668;ARATH03666 & False & False\\
4 & ARATH03667 & 0.0003552663429054054 & 0.044356756756756766 & ARATH03667;ARATH03668;ARATH03666 & False & False\\
4 & ARATH03668 & 0.0003552663429054054 & 0.044356756756756766 & ARATH03667;ARATH03668;ARATH03666 & False & False\\
4 & ARATH03635 & 0.0003552663429054054 & 0.044356756756756766 & ARATH03635;ARATH03636;ARATH03634 & False & False\\
4 & ARATH03397 & 0.00011895270270270272 & 0.07172162162162163 & ARATH03395;ARATH03397 & False & False\\
4 & ARATH03399 & 0.00011895270270270272 & 0.07172162162162163 & ARATH03399;ARATH03400 & False & False\\
4 & ARATH03395 & 0.00011895270270270272 & 0.07172162162162163 & ARATH03395;ARATH03397 & False & False\\
4 & ARATH03400 & 0.00011895270270270272 & 0.07172162162162163 & ARATH03399;ARATH03400 & False & False\\
4 & ARATH03645 & 0.00011895270270270272 & 0.07172162162162163 & ARATH03645;ARATH03688 & False & False\\
4 & ARATH03688 & 0.00011895270270270272 & 0.07172162162162163 & ARATH03645;ARATH03688 & False & False\\
4 & ARATH03428 & 0.00011895270270270272 & 0.07172162162162163 & ARATH03428;ARATH03430 & False & False\\
4 & ARATH03430 & 0.00011895270270270272 & 0.07172162162162163 & ARATH03428;ARATH03430 & False & False\\
4 & ARATH03676 & 0.00011895270270270272 & 0.07172162162162163 & ARATH03707;ARATH03676 & False & False\\
4 & ARATH03437 & 0.00011895270270270272 & 0.07172162162162163 & ARATH03437;ARATH03438 & False & False\\
4 & ARATH03672 & 0.00011895270270270272 & 0.07172162162162163 & ARATH03672;ARATH03640 & False & False\\
4 & ARATH03438 & 0.00011895270270270272 & 0.07172162162162163 & ARATH03437;ARATH03438 & False & False\\
4 & ARATH03640 & 0.00011895270270270272 & 0.07172162162162163 & ARATH03672;ARATH03640 & False & False\\
4 & ARATH03572 & 0.00011895270270270272 & 0.07172162162162163 & ARATH03572;ARATH03573 & False & False\\
4 & ARATH03573 & 0.00011895270270270272 & 0.07172162162162163 & ARATH03572;ARATH03573 & False & False\\
4 & ARATH03662 & 0.00011895270270270272 & 0.07172162162162163 & ARATH03662;ARATH03578 & False & False\\
4 & ARATH03578 & 0.00011895270270270272 & 0.07172162162162163 & ARATH03662;ARATH03578 & False & False\\
4 & ARATH03707 & 0.00011895270270270272 & 0.07172162162162163 & ARATH03707;ARATH03676 & False & False\\
4 & ARATH03528 & 0.0 & 1.0 & nan & True & False\\
5 & ARATH07690 & 1.1287311555706523 & 0.004198369565217392 & ARATH13235;ARATH07333;ARATH07690 & False & False\\
5 & ARATH07934 & 0.9972826086956522 & 0.017388586956521738 & ARATH07934 & False & False\\
5 & ARATH08034 & 0.9972826086956522 & 0.017388586956521738 & ARATH08034 & False & False\\
5 & ARATH08015 & 0.9972826086956522 & 0.017388586956521738 & ARATH08015 & False & False\\
5 & ARATH07702 & 0.9972826086956522 & 0.017388586956521738 & ARATH07702 & False & False\\
5 & ARATH07896 & 0.9972826086956522 & 0.017388586956521738 & ARATH07896 & False & False\\
5 & ARATH07758 & 0.37545698713485054 & 0.02414945652173913 & ARATH07758;ARATH06646 & False & False\\
5 & ARATH07742 & 0.37545698713485054 & 0.02414945652173913 & ARATH07742;ARATH09666 & False & False\\
5 & ARATH07709 & 0.37545698713485054 & 0.02414945652173913 & ARATH07709;ARATH05642 & False & False\\
5 & ARATH07993 & 0.3248124024455037 & 0.02436141304347826 & ARATH11051;ORYSJ27401;ORYSI22411;ORYSI29522;ORYSJ48467;ARATH07993;ORYSJ52629;ORYSI11968 & False & False\\
5 & ARATH07967 & 0.16353821248456096 & 0.028342391304347826 & ORYSJ01725;ARATH08524;ARATH07966;ARATH07967 & False & False\\
5 & ARATH07966 & 0.16353821248456096 & 0.028342391304347826 & ORYSJ01725;ARATH08524;ARATH07966;ARATH07967 & False & False\\
5 & ARATH07736 & 0.10033154363287047 & 0.03291847826086956 & ARATH07736;ARATH18017 & False & False\\
5 & ARATH07836 & 0.10033154363287047 & 0.03291847826086956 & ARATH07836;ARATH24367 & False & False\\
5 & ARATH07904 & 0.09100339551644002 & 0.03342663043478261 & DANRE10498;RATNO19085;BOVIN03811;MOUSE07624;ARATH07904;HUMAN27294 & False & False\\
5 & ARATH07924 & 0.0717354641877924 & 0.035326086956521736 & ARATH07924;ARATH26192 & False & False\\
5 & ARATH07919 & 0.051487549313876224 & 0.03677445652173913 & ORYSJ00285;ARATH07919;ARATH07722 & False & False\\
5 & ARATH07722 & 0.05148754931387623 & 0.03677445652173913 & ORYSJ00285;ARATH07919;ARATH07722 & False & False\\
5 & ARATH07726 & 0.036243909036242784 & 0.03910326086956522 & ARATH07726;ORYSJ14748 & False & False\\
5 & ARATH07766 & 0.03037398840500446 & 0.03963586956521739 & ORYSJ28173;ARATH07766 & False & False\\
5 & ARATH07686 & 0.00011959918478260909 & 0.10792934782608696 & ARATH07685;ARATH07686 & False & False\\
5 & ARATH07685 & 0.00011959918478260909 & 0.10792934782608696 & ARATH07685;ARATH07686 & False & False\\
5 & ARATH07768 & 0.00011959918478260909 & 0.10792934782608696 & ARATH07768;ARATH07762 & False & False\\
5 & ARATH07771 & 0.00011959918478260909 & 0.10792934782608696 & ARATH07763;ARATH07771 & False & False\\
5 & ARATH07863 & 0.00011959918478260909 & 0.10792934782608696 & ARATH07863;ARATH07864 & False & False\\
5 & ARATH07811 & 0.00011959918478260909 & 0.10792934782608696 & ARATH07811;ARATH07810 & False & False\\
5 & ARATH07810 & 0.00011959918478260909 & 0.10792934782608696 & ARATH07811;ARATH07810 & False & False\\
5 & ARATH07931 & 0.00011959918478260909 & 0.10792934782608696 & ARATH07931;ARATH07932 & False & False\\
5 & ARATH07932 & 0.00011959918478260909 & 0.10792934782608696 & ARATH07931;ARATH07932 & False & False\\
5 & ARATH07763 & 0.00011959918478260909 & 0.10792934782608696 & ARATH07763;ARATH07771 & False & False\\
5 & ARATH07762 & 0.00011959918478260909 & 0.10792934782608696 & ARATH07768;ARATH07762 & False & False\\
5 & ARATH07864 & 0.00011959918478260909 & 0.10792934782608696 & ARATH07863;ARATH07864 & False & False\\
5 & ARATH07982 & 0.00011959918478260909 & 0.10792934782608696 & ARATH07982;ARATH07983 & False & False\\
5 & ARATH07983 & 0.00011959918478260909 & 0.10792934782608696 & ARATH07982;ARATH07983 & False & False\\
5 & ARATH07921 & 7.279770730723523e-05 & 0.1083016304347826 & ARATH07987;ARATH07921;ARATH07922 & False & False\\
5 & ARATH07987 & 7.279770730723523e-05 & 0.1083016304347826 & ARATH07987;ARATH07921;ARATH07922 & False & False\\
6 & ARATH13500 & 0.0023429237276785713 & 0.010631428571428571 & ARATH13486;ARATH13489;ARATH13490;ARATH13492;ARATH13493;ARATH13499;ARATH13500 & False & False\\
6 & ARATH13486 & 0.0023429237276785713 & 0.010631428571428571 & ARATH13486;ARATH13489;ARATH13490;ARATH13492;ARATH13493;ARATH13499;ARATH13500 & False & False\\
6 & ARATH13489 & 0.0023429237276785713 & 0.010631428571428571 & ARATH13486;ARATH13489;ARATH13490;ARATH13492;ARATH13493;ARATH13499;ARATH13500 & False & False\\
6 & ARATH13490 & 0.0023429237276785713 & 0.010631428571428571 & ARATH13486;ARATH13489;ARATH13490;ARATH13492;ARATH13493;ARATH13499;ARATH13500 & False & False\\
6 & ARATH13434 & 0.0023429237276785713 & 0.010631428571428571 & ARATH13434;ARATH13435;ARATH13436;ARATH13437;ARATH13438;ARATH13439;ARATH13440 & False & False\\
6 & ARATH13493 & 0.0023429237276785713 & 0.010631428571428571 & ARATH13486;ARATH13489;ARATH13490;ARATH13492;ARATH13493;ARATH13499;ARATH13500 & False & False\\
6 & ARATH13435 & 0.0023429237276785713 & 0.010631428571428571 & ARATH13434;ARATH13435;ARATH13436;ARATH13437;ARATH13438;ARATH13439;ARATH13440 & False & False\\
6 & ARATH13436 & 0.0023429237276785713 & 0.010631428571428571 & ARATH13434;ARATH13435;ARATH13436;ARATH13437;ARATH13438;ARATH13439;ARATH13440 & False & False\\
6 & ARATH13437 & 0.0023429237276785713 & 0.010631428571428571 & ARATH13434;ARATH13435;ARATH13436;ARATH13437;ARATH13438;ARATH13439;ARATH13440 & False & False\\
6 & ARATH13438 & 0.0023429237276785713 & 0.010631428571428571 & ARATH13434;ARATH13435;ARATH13436;ARATH13437;ARATH13438;ARATH13439;ARATH13440 & False & False\\
6 & ARATH13439 & 0.0023429237276785713 & 0.010631428571428571 & ARATH13434;ARATH13435;ARATH13436;ARATH13437;ARATH13438;ARATH13439;ARATH13440 & False & False\\
6 & ARATH13440 & 0.0023429237276785713 & 0.010631428571428571 & ARATH13434;ARATH13435;ARATH13436;ARATH13437;ARATH13438;ARATH13439;ARATH13440 & False & False\\
6 & ARATH13492 & 0.0023429237276785713 & 0.010631428571428571 & ARATH13486;ARATH13489;ARATH13490;ARATH13492;ARATH13493;ARATH13499;ARATH13500 & False & False\\
6 & ARATH13499 & 0.0023429237276785713 & 0.010631428571428571 & ARATH13486;ARATH13489;ARATH13490;ARATH13492;ARATH13493;ARATH13499;ARATH13500 & False & False\\
6 & ARATH13428 & 0.0020420570361049106 & 0.012562857142857143 & ARATH13428;ARATH13434;ARATH13435;ARATH13436;ARATH13437;ARATH13438;ARATH13439;ARATH13440 & False & False\\
6 & ARATH13711 & 0.0013306044642857151 & 0.02005 & ARATH13709;ARATH13710;ARATH13711;ARATH13712 & False & False\\
6 & ARATH13710 & 0.0013306044642857151 & 0.02005 & ARATH13709;ARATH13710;ARATH13711;ARATH13712 & False & False\\
6 & ARATH13712 & 0.0009167280803571428 & 0.02406142857142857 & ARATH13709;ARATH13710;ARATH13711;ARATH13712 & False & False\\
6 & ARATH13709 & 0.0009167280803571428 & 0.02406142857142857 & ARATH13709;ARATH13710;ARATH13711;ARATH13712 & False & False\\
6 & ARATH13808 & 0.0006967397321428574 & 0.034112857142857146 & ARATH13806;ARATH13807;ARATH13808 & False & False\\
6 & ARATH13807 & 0.0006967397321428574 & 0.034112857142857146 & ARATH13806;ARATH13807;ARATH13808 & False & False\\
6 & ARATH13597 & 0.0006967397321428574 & 0.034112857142857146 & ARATH13597;ARATH13599;ARATH13600 & False & False\\
6 & ARATH13599 & 0.0006967397321428574 & 0.034112857142857146 & ARATH13597;ARATH13599;ARATH13600 & False & False\\
6 & ARATH13600 & 0.0003779430580357144 & 0.03742142857142857 & ARATH13597;ARATH13599;ARATH13600 & False & False\\
6 & ARATH13806 & 0.0003779430580357144 & 0.03742142857142857 & ARATH13806;ARATH13807;ARATH13808 & False & False\\
6 & ARATH13677 & 0.0001877836383928572 & 0.046758571428571434 & ARATH13677;ARATH13678;ARATH13679 & False & False\\
6 & ARATH13678 & 0.0001877836383928572 & 0.046758571428571434 & ARATH13677;ARATH13678;ARATH13679 & False & False\\
6 & ARATH13390 & 0.0001877836383928572 & 0.046758571428571434 & ARATH13387;ARATH13389;ARATH13390 & False & False\\
6 & ARATH13389 & 0.0001877836383928572 & 0.046758571428571434 & ARATH13387;ARATH13389;ARATH13390 & False & False\\
6 & ARATH13679 & 0.0001877836383928572 & 0.046758571428571434 & ARATH13677;ARATH13678;ARATH13679 & False & False\\
6 & ARATH13387 & 0.0001877836383928572 & 0.046758571428571434 & ARATH13387;ARATH13389;ARATH13390 & False & False\\
6 & ARATH13598 & 0.0001187118605300852 & 0.04710428571428572 & ARATH13597;ARATH13598;ARATH13599;ARATH13600 & False & False\\
6 & ARATH13395 & 6.2875e-05 & 0.07450285714285715 & ARATH13395;ARATH13396 & False & False\\
6 & ARATH13766 & 6.2875e-05 & 0.07450285714285715 & ARATH13766;ARATH13682 & False & False\\
6 & ARATH13875 & 6.2875e-05 & 0.07450285714285715 & ARATH13875;ARATH13874 & False & False\\
6 & ARATH13682 & 6.2875e-05 & 0.07450285714285715 & ARATH13766;ARATH13682 & False & False\\
6 & ARATH13795 & 6.2875e-05 & 0.07450285714285715 & ARATH13795;ARATH13794 & False & False\\
6 & ARATH13794 & 6.2875e-05 & 0.07450285714285715 & ARATH13795;ARATH13794 & False & False\\
6 & ARATH13874 & 6.2875e-05 & 0.07450285714285715 & ARATH13875;ARATH13874 & False & False\\
6 & ARATH13396 & 6.2875e-05 & 0.07450285714285715 & ARATH13395;ARATH13396 & False & False\\
7 & ARATH03528 & 1.5058953597972975 & 0.0005675675675675674 & ARATH02804;ARATH03528;ARATH19192;ARATH03130 & True & False\\
7 & ARATH03447 & 0.0023057356418918922 & 0.01915945945945946 & ARATH03444;ARATH03445;ARATH03446;ARATH03447 & False & False\\
7 & ARATH03446 & 0.0015544698902027025 & 0.02275945945945946 & ARATH03444;ARATH03445;ARATH03446;ARATH03447 & False & False\\
7 & ARATH03445 & 0.0015544698902027025 & 0.02275945945945946 & ARATH03444;ARATH03445;ARATH03446;ARATH03447 & False & False\\
7 & ARATH03444 & 0.0015544698902027025 & 0.02275945945945946 & ARATH03444;ARATH03445;ARATH03446;ARATH03447 & False & False\\
7 & ARATH03392 & 0.0015051600952539065 & 0.02798108108108108 & ARATH03392;ARATH03395;ARATH03397;ARATH03399;ARATH03400 & False & False\\
7 & ARATH03741 & 0.0003552663429054054 & 0.04245405405405405 & ARATH03741;ARATH03742;ARATH03737;ARATH03738 & False & False\\
7 & ARATH03738 & 0.0003552663429054054 & 0.04245405405405405 & ARATH03741;ARATH03742;ARATH03737;ARATH03738 & False & False\\
7 & ARATH03625 & 0.0003552663429054054 & 0.04245405405405405 & ARATH03623;ARATH03624;ARATH03625;ARATH03377 & False & False\\
7 & ARATH03623 & 0.0003552663429054054 & 0.04245405405405405 & ARATH03623;ARATH03624;ARATH03625;ARATH03377 & False & False\\
7 & ARATH03624 & 0.0003552663429054054 & 0.04245405405405405 & ARATH03623;ARATH03624;ARATH03625;ARATH03377 & False & False\\
7 & ARATH03634 & 0.0003552663429054054 & 0.04245405405405405 & ARATH03635;ARATH03636;ARATH03634 & False & False\\
7 & ARATH03742 & 0.0003552663429054054 & 0.04245405405405405 & ARATH03741;ARATH03742;ARATH03737;ARATH03738 & False & False\\
7 & ARATH03636 & 0.0003552663429054054 & 0.04245405405405405 & ARATH03635;ARATH03636;ARATH03634 & False & False\\
7 & ARATH03666 & 0.0003552663429054054 & 0.04245405405405405 & ARATH03667;ARATH03668;ARATH03666 & False & False\\
7 & ARATH03667 & 0.0003552663429054054 & 0.04245405405405405 & ARATH03667;ARATH03668;ARATH03666 & False & False\\
7 & ARATH03668 & 0.0003552663429054054 & 0.04245405405405405 & ARATH03667;ARATH03668;ARATH03666 & False & False\\
7 & ARATH03635 & 0.0003552663429054054 & 0.04245405405405405 & ARATH03635;ARATH03636;ARATH03634 & False & False\\
7 & ARATH03399 & 0.00011895270270270272 & 0.06954054054054054 & ARATH03399;ARATH03400 & False & False\\
7 & ARATH03400 & 0.00011895270270270272 & 0.06954054054054054 & ARATH03399;ARATH03400 & False & False\\
7 & ARATH03397 & 0.00011895270270270272 & 0.06954054054054054 & ARATH03395;ARATH03397 & False & False\\
7 & ARATH03395 & 0.00011895270270270272 & 0.06954054054054054 & ARATH03395;ARATH03397 & False & False\\
7 & ARATH03645 & 0.00011895270270270272 & 0.06954054054054054 & ARATH03645;ARATH03688 & False & False\\
7 & ARATH03688 & 0.00011895270270270272 & 0.06954054054054054 & ARATH03645;ARATH03688 & False & False\\
7 & ARATH03640 & 0.00011895270270270272 & 0.06954054054054054 & ARATH03672;ARATH03640 & False & False\\
7 & ARATH03707 & 0.00011895270270270272 & 0.06954054054054054 & ARATH03707;ARATH03676 & False & False\\
7 & ARATH03578 & 0.00011895270270270272 & 0.06954054054054054 & ARATH03662;ARATH03578 & False & False\\
7 & ARATH03662 & 0.00011895270270270272 & 0.06954054054054054 & ARATH03662;ARATH03578 & False & False\\
7 & ARATH03573 & 0.00011895270270270272 & 0.06954054054054054 & ARATH03572;ARATH03573 & False & False\\
7 & ARATH03572 & 0.00011895270270270272 & 0.06954054054054054 & ARATH03572;ARATH03573 & False & False\\
7 & ARATH03672 & 0.00011895270270270272 & 0.06954054054054054 & ARATH03672;ARATH03640 & False & False\\
7 & ARATH03437 & 0.00011895270270270272 & 0.06954054054054054 & ARATH03437;ARATH03438 & False & False\\
7 & ARATH03676 & 0.00011895270270270272 & 0.06954054054054054 & ARATH03707;ARATH03676 & False & False\\
7 & ARATH03430 & 0.00011895270270270272 & 0.06954054054054054 & ARATH03428;ARATH03430 & False & False\\
7 & ARATH03428 & 0.00011895270270270272 & 0.06954054054054054 & ARATH03428;ARATH03430 & False & False\\
7 & ARATH03438 & 0.00011895270270270272 & 0.06954054054054054 & ARATH03437;ARATH03438 & False & False\\
8 & ARATH03171 & 0.0010566130056293406 & 0.019424444444444446 & ARATH03168;ARATH03170;ARATH03171;ARATH03172;ARATH03173;ARATH03174;ARATH03175 & False & False\\
8 & ARATH03173 & 0.0010566130056293406 & 0.019424444444444446 & ARATH03168;ARATH03170;ARATH03171;ARATH03172;ARATH03173;ARATH03174;ARATH03175 & False & False\\
8 & ARATH03447 & 0.0009479135416666668 & 0.02171888888888889 & ARATH03444;ARATH03445;ARATH03446;ARATH03447 & False & False\\
8 & ARATH03247 & 0.0008678762083767362 & 0.02233333333333333 & ARATH03247;ARATH03248;ARATH03249;ARATH03093;ARATH02753;ARATH02754 & False & False\\
8 & ARATH03249 & 0.0008678762083767362 & 0.02233333333333333 & ARATH03247;ARATH03248;ARATH03249;ARATH03093;ARATH02753;ARATH02754 & False & False\\
8 & ARATH02754 & 0.0008678762083767362 & 0.02233333333333333 & ARATH03247;ARATH03248;ARATH03249;ARATH03093;ARATH02753;ARATH02754 & False & False\\
8 & ARATH02753 & 0.0008678762083767362 & 0.02233333333333333 & ARATH03247;ARATH03248;ARATH03249;ARATH03093;ARATH02753;ARATH02754 & False & False\\
8 & ARATH03170 & 0.0007314543881182729 & 0.023282222222222215 & ARATH03168;ARATH03170;ARATH03171;ARATH03172;ARATH03173;ARATH03174;ARATH03175 & False & False\\
8 & ARATH02903 & 0.0006742952656250001 & 0.02407 & ARATH02900;ARATH02901;ARATH02902;ARATH02903 & False & False\\
8 & ARATH03445 & 0.0006390598437500003 & 0.025461111111111108 & ARATH03444;ARATH03445;ARATH03446;ARATH03447 & False & False\\
8 & ARATH03446 & 0.0006390598437500003 & 0.025461111111111108 & ARATH03444;ARATH03445;ARATH03446;ARATH03447 & False & False\\
8 & ARATH03444 & 0.0006390598437500003 & 0.025461111111111108 & ARATH03444;ARATH03445;ARATH03446;ARATH03447 & False & False\\
8 & ARATH03142 & 0.0006289097222222222 & 0.03107888888888889 & ARATH03140;ARATH03141;ARATH03142 & False & False\\
8 & ARATH03141 & 0.0006289097222222222 & 0.03107888888888889 & ARATH03140;ARATH03141;ARATH03142 & False & False\\
8 & ARATH03155 & 0.0006289097222222222 & 0.03107888888888889 & ARATH03155;ARATH03126;ARATH03215 & False & False\\
8 & ARATH03140 & 0.0006289097222222222 & 0.03107888888888889 & ARATH03140;ARATH03141;ARATH03142 & False & False\\
8 & ARATH03215 & 0.0006289097222222222 & 0.03107888888888889 & ARATH03155;ARATH03126;ARATH03215 & False & False\\
8 & ARATH03126 & 0.0006289097222222222 & 0.03107888888888889 & ARATH03155;ARATH03126;ARATH03215 & False & False\\
8 & ARATH03392 & 0.0006187880391599395 & 0.03113111111111112 & ARATH03392;ARATH03395;ARATH03397;ARATH03399;ARATH03400 & False & False\\
8 & ARATH03168 & 0.0004395094434642453 & 0.035135555555555566 & ARATH03168;ARATH03170;ARATH03171;ARATH03172;ARATH03173;ARATH03174;ARATH03175 & False & False\\
8 & ARATH02900 & 0.0004064843091145833 & 0.035364444444444434 & ARATH02900;ARATH02901;ARATH02902;ARATH02903 & False & False\\
8 & ARATH03248 & 0.00031870722721885863 & 0.036462222222222215 & ARATH03247;ARATH03248;ARATH03249;ARATH03093;ARATH02753;ARATH02754 & False & False\\
8 & ARATH03184 & 0.00024095232094401074 & 0.037648888888888885 & ARATH03181;ARATH03182;ARATH03183;ARATH03184 & False & False\\
8 & ARATH02717 & 0.00018128936284722216 & 0.03994555555555555 & ARATH02715;ARATH02716;ARATH02717 & False & False\\
8 & ARATH02825 & 0.00018128936284722216 & 0.03994555555555555 & ARATH03025;ARATH03024;ARATH02825 & False & False\\
8 & ARATH03285 & 0.00014605394097222217 & 0.04686555555555556 & ARATH03004;ARATH03285;ARATH03286 & False & False\\
8 & ARATH03252 & 0.00014605394097222217 & 0.04686555555555556 & ARATH03252;ARATH02750;ARATH02751;ARATH03377 & False & False\\
8 & ARATH03004 & 0.00014605394097222217 & 0.04686555555555556 & ARATH03004;ARATH03285;ARATH03286 & False & False\\
8 & ARATH03286 & 0.00014605394097222217 & 0.04686555555555556 & ARATH03004;ARATH03285;ARATH03286 & False & False\\
8 & ARATH03361 & 0.00014605394097222217 & 0.04686555555555556 & ARATH03222;ARATH03361;ARATH02761 & False & False\\
8 & ARATH02750 & 0.00014605394097222217 & 0.04686555555555556 & ARATH03252;ARATH02750;ARATH02751;ARATH03377 & False & False\\
8 & ARATH03130 & 0.00014605394097222217 & 0.04686555555555556 & ARATH02804;ARATH03528;ARATH03130 & False & False\\
8 & ARATH02751 & 0.00014605394097222217 & 0.04686555555555556 & ARATH03252;ARATH02750;ARATH02751;ARATH03377 & False & False\\
8 & ARATH03181 & 0.00014605394097222217 & 0.04686555555555556 & ARATH03181;ARATH03182;ARATH03183 & False & False\\
8 & ARATH02804 & 0.00014605394097222217 & 0.04686555555555556 & ARATH02804;ARATH03528;ARATH03130 & False & False\\
8 & ARATH03183 & 0.00014605394097222217 & 0.04686555555555556 & ARATH03181;ARATH03182;ARATH03183 & False & False\\
8 & ARATH02761 & 0.00014605394097222217 & 0.04686555555555556 & ARATH03222;ARATH03361;ARATH02761 & False & False\\
8 & ARATH03222 & 0.00014605394097222217 & 0.04686555555555556 & ARATH03222;ARATH03361;ARATH02761 & False & False\\
8 & ARATH03528 & 0.00014605394097222217 & 0.04686555555555556 & ARATH02804;ARATH03528;ARATH03130 & False & False\\
8 & ARATH03182 & 0.00014605394097222217 & 0.04686555555555556 & ARATH03181;ARATH03182;ARATH03183 & False & False\\
8 & ARATH03174 & 0.00011737752711680215 & 0.04705444444444445 & ARATH03168;ARATH03170;ARATH03171;ARATH03172;ARATH03173;ARATH03174;ARATH03175 & False & False\\
8 & ARATH03395 & 4.890277777777792e-05 & 0.07497000000000001 & ARATH03395;ARATH03397 & False & False\\
8 & ARATH03397 & 4.890277777777792e-05 & 0.07497000000000001 & ARATH03395;ARATH03397 & False & False\\
8 & ARATH03180 & 4.890277777777792e-05 & 0.07497000000000001 & ARATH03179;ARATH03180 & False & False\\
8 & ARATH03438 & 4.890277777777792e-05 & 0.07497000000000001 & ARATH03437;ARATH03438 & False & False\\
8 & ARATH03399 & 4.890277777777792e-05 & 0.07497000000000001 & ARATH03399;ARATH03400 & False & False\\
8 & ARATH02943 & 4.890277777777792e-05 & 0.07497000000000001 & ARATH02942;ARATH02943 & False & False\\
8 & ARATH02942 & 4.890277777777792e-05 & 0.07497000000000001 & ARATH02942;ARATH02943 & False & False\\
8 & ARATH02901 & 4.890277777777792e-05 & 0.07497000000000001 & ARATH02901;ARATH02902 & False & False\\
8 & ARATH02902 & 4.890277777777792e-05 & 0.07497000000000001 & ARATH02901;ARATH02902 & False & False\\
8 & ARATH02777 & 4.890277777777792e-05 & 0.07497000000000001 & ARATH02777;ARATH02778 & False & False\\
8 & ARATH02778 & 4.890277777777792e-05 & 0.07497000000000001 & ARATH02777;ARATH02778 & False & False\\
8 & ARATH03572 & 4.890277777777792e-05 & 0.07497000000000001 & ARATH03572;ARATH03573 & False & False\\
8 & ARATH03179 & 4.890277777777792e-05 & 0.07497000000000001 & ARATH03179;ARATH03180 & False & False\\
8 & ARATH03400 & 4.890277777777792e-05 & 0.07497000000000001 & ARATH03399;ARATH03400 & False & False\\
8 & ARATH03573 & 4.890277777777792e-05 & 0.07497000000000001 & ARATH03572;ARATH03573 & False & False\\
8 & ARATH02716 & 4.890277777777792e-05 & 0.07497000000000001 & ARATH02715;ARATH02716 & False & False\\
8 & ARATH03428 & 4.890277777777792e-05 & 0.07497000000000001 & ARATH03428;ARATH03430 & False & False\\
8 & ARATH03208 & 4.890277777777792e-05 & 0.07497000000000001 & ARATH03208;ARATH03209 & False & False\\
8 & ARATH03430 & 4.890277777777792e-05 & 0.07497000000000001 & ARATH03428;ARATH03430 & False & False\\
8 & ARATH03024 & 4.890277777777792e-05 & 0.07497000000000001 & ARATH03024;ARATH03025 & False & False\\
8 & ARATH02715 & 4.890277777777792e-05 & 0.07497000000000001 & ARATH02715;ARATH02716 & False & False\\
8 & ARATH03025 & 4.890277777777792e-05 & 0.07497000000000001 & ARATH03024;ARATH03025 & False & False\\
8 & ARATH02827 & 4.890277777777792e-05 & 0.07497000000000001 & ARATH02827;ARATH02828 & False & False\\
8 & ARATH02828 & 4.890277777777792e-05 & 0.07497000000000001 & ARATH02827;ARATH02828 & False & False\\
8 & ARATH03437 & 4.890277777777792e-05 & 0.07497000000000001 & ARATH03437;ARATH03438 & False & False\\
8 & ARATH03209 & 4.890277777777792e-05 & 0.07497000000000001 & ARATH03208;ARATH03209 & False & False\\
9 & ARATH19514 & 6.400391924703312 & 0.0013373313343328335 & ARATH14574;ARATH13231;ARATH13232;ARATH14576;ARATH14578;ARATH12261;ARATH14575;ARATH14577;ARATH19514;ARATH19515;ARATH17151;ARATH12259;ARATH06245;ARATH12262;ARATH12263;ARATH12264;ARATH12266 & False & False\\
9 & ARATH19515 & 6.400391924703312 & 0.0013373313343328335 & ARATH14574;ARATH13231;ARATH13232;ARATH14576;ARATH14578;ARATH12261;ARATH14575;ARATH14577;ARATH19514;ARATH19515;ARATH17151;ARATH12259;ARATH06245;ARATH12262;ARATH12263;ARATH12264;ARATH12266 & False & False\\
9 & ARATH19292 & 4.8599580060314365 & 0.002280359820089955 & ARATH03247;ARATH03248;ARATH03249;ARATH18258;ARATH03093;ARATH19288;ARATH05433;ARATH19290;ARATH01434;ARATH19292;ARATH25850;ARATH19291;ARATH11101;ARATH02753;ARATH02754 & False & False\\
9 & ARATH19291 & 4.8599580060314365 & 0.002280359820089955 & ARATH03247;ARATH03248;ARATH03249;ARATH18258;ARATH03093;ARATH19288;ARATH05433;ARATH19290;ARATH01434;ARATH19292;ARATH25850;ARATH19291;ARATH11101;ARATH02753;ARATH02754 & False & False\\
9 & ARATH18908 & 4.070939034078313 & 0.00280359820089955 & ARATH25808;ARATH24465;ARATH05874;ARATH25809;ARATH18901;ARATH18903;ARATH18908;ARATH02942;ARATH11743;ARATH02943;ARATH00930 & False & False\\
9 & ARATH18901 & 4.070939034078313 & 0.00280359820089955 & ARATH25808;ARATH24465;ARATH05874;ARATH25809;ARATH18901;ARATH18903;ARATH18908;ARATH02942;ARATH11743;ARATH02943;ARATH00930 & False & False\\
9 & ARATH18903 & 4.070939034078313 & 0.00280359820089955 & ARATH25808;ARATH24465;ARATH05874;ARATH25809;ARATH18901;ARATH18903;ARATH18908;ARATH02942;ARATH11743;ARATH02943;ARATH00930 & False & False\\
9 & ARATH19288 & 3.5109036173787027 & 0.0029475262368815593 & ARATH03247;ARATH03248;ARATH03249;ARATH18258;ARATH03093;ARATH19288;ARATH05433;ARATH19290;ARATH01434;ARATH19292;ARATH25850;ARATH19291;ARATH11101;ARATH02753;ARATH02754 & False & False\\
9 & ARATH19290 & 3.5109036173787027 & 0.0029475262368815593 & ARATH03247;ARATH03248;ARATH03249;ARATH18258;ARATH03093;ARATH19288;ARATH05433;ARATH19290;ARATH01434;ARATH19292;ARATH25850;ARATH19291;ARATH11101;ARATH02753;ARATH02754 & False & False\\
9 & ARATH19192 & 1.5070988121251876 & 0.006274362818590704 & ARATH02804;ARATH03528;ARATH19192;ARATH03130 & False & False\\
9 & ARATH18967 & 1.2898823121686651 & 0.006860569715142429 & ARATH13677;ARATH13678;ARATH24559;ARATH13679;ARATH09471;ARATH08192;ARATH08193;ARATH08194;ARATH08195;ARATH08196;ORYSJ54883;ORYSJ27492;ARATH06158;ARATH17040;ARATH18967;MAIZE86811;ARATH16417;ARATH16418;ORYSJ40451;ORYSJ05381;ORYSJ05382;WHEAT85688;ARATH16562;ARATH24169;ORYSJ37011;ORYSJ06293;ARATH17609;ORYSJ11044;ORYSJ52267;ARATH26961;ARATH24659;ARATH23000;ARATH17890;ARATH25955;ORYSJ29123 & False & False\\
9 & ARATH19026 & 0.9985007496251874 & 0.016406296851574208 & ARATH02870;ARATH19026 & False & False\\
9 & ARATH19305 & 0.9985007496251874 & 0.016406296851574208 & ARATH19305 & False & False\\
9 & ARATH19237 & 0.9985007496251874 & 0.016406296851574208 & ARATH19237;ARATH02785 & False & False\\
9 & ARATH19528 & 0.9985007496251874 & 0.016406296851574208 & ARATH19528;ARATH12210 & False & False\\
9 & ARATH18993 & 0.9985007496251874 & 0.016406296851574208 & ARATH18993 & False & False\\
9 & ARATH19154 & 0.06216022637116461 & 0.02370464767616192 & ARATH19043;ARATH09713;ARATH19154 & False & False\\
9 & ARATH19043 & 0.05261130485926803 & 0.024250374812593702 & ARATH19043;ARATH09713;ARATH19154 & False & False\\
9 & ARATH19122 & 0.03731839095120778 & 0.024970014992503748 & ARATH01863;ARATH19122 & False & False\\
9 & ARATH19484 & 0.0187915773398792 & 0.02631184407796102 & ARATH19484;ARATH13977 & False & False\\
9 & ARATH19171 & 0.003509505247376312 & 0.03173013493253373 & ARATH19211;ARATH19212;ARATH19164;ARATH19165;ARATH19167;ARATH19169;ARATH19171 & False & False\\
9 & ARATH19212 & 0.003509505247376312 & 0.03173013493253373 & ARATH19211;ARATH19212;ARATH19164;ARATH19165;ARATH19167;ARATH19169;ARATH19171 & False & False\\
9 & ARATH19165 & 0.003509505247376312 & 0.03173013493253373 & ARATH19211;ARATH19212;ARATH19164;ARATH19165;ARATH19167;ARATH19169;ARATH19171 & False & False\\
9 & ARATH19434 & 0.003024282046476761 & 0.03407646176911544 & ARATH19435;ARATH19436;ARATH19468;ARATH19467;ARATH19474;ARATH19463;ARATH19464;ARATH19434 & False & False\\
9 & ARATH19474 & 0.003024282046476761 & 0.03407646176911544 & ARATH19435;ARATH19436;ARATH19468;ARATH19467;ARATH19474;ARATH19463;ARATH19464;ARATH19434 & False & False\\
9 & ARATH19435 & 0.003024282046476761 & 0.03407646176911544 & ARATH19435;ARATH19436;ARATH19468;ARATH19467;ARATH19474;ARATH19463;ARATH19464;ARATH19434 & False & False\\
9 & ARATH19468 & 0.003024282046476761 & 0.03407646176911544 & ARATH19435;ARATH19436;ARATH19468;ARATH19467;ARATH19474;ARATH19463;ARATH19464;ARATH19434 & False & False\\
9 & ARATH19467 & 0.003024282046476761 & 0.03407646176911544 & ARATH19435;ARATH19436;ARATH19468;ARATH19467;ARATH19474;ARATH19463;ARATH19464;ARATH19434 & False & False\\
9 & ARATH19436 & 0.003024282046476761 & 0.03407646176911544 & ARATH19435;ARATH19436;ARATH19468;ARATH19467;ARATH19474;ARATH19463;ARATH19464;ARATH19434 & False & False\\
9 & ARATH19463 & 0.003024282046476761 & 0.03407646176911544 & ARATH19435;ARATH19436;ARATH19468;ARATH19467;ARATH19474;ARATH19463;ARATH19464;ARATH19434 & False & False\\
9 & ARATH19464 & 0.003024282046476761 & 0.03407646176911544 & ARATH19435;ARATH19436;ARATH19468;ARATH19467;ARATH19474;ARATH19463;ARATH19464;ARATH19434 & False & False\\
9 & ARATH19211 & 0.0027581919040479755 & 0.0351544227886057 & ARATH19211;ARATH19212;ARATH19164;ARATH19165;ARATH19167;ARATH19169;ARATH19171 & False & False\\
9 & ARATH19164 & 0.0027581919040479755 & 0.0351544227886057 & ARATH19211;ARATH19212;ARATH19164;ARATH19165;ARATH19167;ARATH19169;ARATH19171 & False & False\\
9 & ARATH19167 & 0.0027581919040479755 & 0.0351544227886057 & ARATH19211;ARATH19212;ARATH19164;ARATH19165;ARATH19167;ARATH19169;ARATH19171 & False & False\\
9 & ARATH19169 & 0.0027581919040479755 & 0.0351544227886057 & ARATH19211;ARATH19212;ARATH19164;ARATH19165;ARATH19167;ARATH19169;ARATH19171 & False & False\\
9 & ARATH19055 & 0.0027268871814092946 & 0.035217391304347825 & ARATH19051;ARATH19052;ARATH19053;ARATH19054;ARATH19055;ARATH19056 & False & False\\
9 & ARATH19054 & 0.0027268871814092946 & 0.035217391304347825 & ARATH19051;ARATH19052;ARATH19053;ARATH19054;ARATH19055;ARATH19056 & False & False\\
9 & ARATH19548 & 0.002413839955022489 & 0.03720539730134933 & ARATH19546;ARATH19098;ARATH18906;ARATH19101;ARATH19548 & False & False\\
9 & ARATH19546 & 0.002413839955022489 & 0.03720539730134933 & ARATH19546;ARATH19098;ARATH18906;ARATH19101;ARATH19548 & False & False\\
9 & ARATH18906 & 0.002413839955022489 & 0.03720539730134933 & ARATH19546;ARATH19098;ARATH18906;ARATH19101;ARATH19548 & False & False\\
9 & ARATH19101 & 0.002413839955022489 & 0.03720539730134933 & ARATH19546;ARATH19098;ARATH18906;ARATH19101;ARATH19548 & False & False\\
9 & ARATH19098 & 0.002413839955022489 & 0.03720539730134933 & ARATH19546;ARATH19098;ARATH18906;ARATH19101;ARATH19548 & False & False\\
9 & ARATH19051 & 0.002092966547976012 & 0.03830584707646177 & ARATH19051;ARATH19052;ARATH19053;ARATH19054;ARATH19055;ARATH19056 & False & False\\
9 & ARATH19052 & 0.002092966547976012 & 0.03830584707646177 & ARATH19051;ARATH19052;ARATH19053;ARATH19054;ARATH19055;ARATH19056 & False & False\\
9 & ARATH19053 & 0.002092966547976012 & 0.03830584707646177 & ARATH19051;ARATH19052;ARATH19053;ARATH19054;ARATH19055;ARATH19056 & False & False\\
9 & ARATH19056 & 0.002092966547976012 & 0.03830584707646177 & ARATH19051;ARATH19052;ARATH19053;ARATH19054;ARATH19055;ARATH19056 & False & False\\
9 & ARATH19050 & 0.0018787444178691905 & 0.040250374812593706 & ARATH19051;ARATH19052;ARATH19053;ARATH19054;ARATH19055;ARATH19056;ARATH19050 & False & False\\
9 & ARATH19523 & 0.000848603823088456 & 0.054937031484257874 & ARATH19523;ARATH19520;ARATH19522 & False & False\\
9 & ARATH19126 & 0.000848603823088456 & 0.054937031484257874 & ARATH19123;ARATH19124;ARATH19126 & False & False\\
9 & ARATH19520 & 0.000848603823088456 & 0.054937031484257874 & ARATH19523;ARATH19520;ARATH19522 & False & False\\
9 & ARATH19124 & 0.000848603823088456 & 0.054937031484257874 & ARATH19123;ARATH19124;ARATH19126 & False & False\\
9 & ARATH19123 & 0.000848603823088456 & 0.054937031484257874 & ARATH19123;ARATH19124;ARATH19126 & False & False\\
9 & ARATH19522 & 0.000848603823088456 & 0.054937031484257874 & ARATH19523;ARATH19520;ARATH19522 & False & False\\
9 & ARATH19429 & 0.0004486957741051352 & 0.059373313343328335 & ARATH19427;ARATH19428;ARATH19429;ARATH19426 & False & False\\
9 & ARATH19426 & 0.0004486957741051352 & 0.059373313343328335 & ARATH19427;ARATH19428;ARATH19429;ARATH19426 & False & False\\
9 & ARATH19063 & 0.00019707428317091466 & 0.06781409295352324 & ARATH19059;ARATH19062;ARATH19063 & False & False\\
9 & ARATH19034 & 0.00019707428317091466 & 0.06781409295352324 & ARATH19035;ARATH19108;ARATH19034 & False & False\\
9 & ARATH19035 & 0.00019707428317091466 & 0.06781409295352324 & ARATH19035;ARATH19108;ARATH19034 & False & False\\
9 & ARATH19059 & 0.00019707428317091466 & 0.06781409295352324 & ARATH19059;ARATH19062;ARATH19063 & False & False\\
9 & ARATH19108 & 0.00019707428317091466 & 0.06781409295352324 & ARATH19035;ARATH19108;ARATH19034 & False & False\\
9 & ARATH19062 & 0.00019707428317091466 & 0.06781409295352324 & ARATH19059;ARATH19062;ARATH19063 & False & False\\
9 & ARATH19482 & 6.59857571214395e-05 & 0.09528035982008996 & ARATH19481;ARATH19482 & False & False\\
9 & ARATH19082 & 6.59857571214395e-05 & 0.09528035982008996 & ARATH19081;ARATH19082 & False & False\\
9 & ARATH19251 & 6.59857571214395e-05 & 0.09528035982008996 & ARATH19251;ARATH19250 & False & False\\
9 & ARATH19081 & 6.59857571214395e-05 & 0.09528035982008996 & ARATH19081;ARATH19082 & False & False\\
9 & ARATH19449 & 6.59857571214395e-05 & 0.09528035982008996 & ARATH19449;ARATH19450 & False & False\\
9 & ARATH19450 & 6.59857571214395e-05 & 0.09528035982008996 & ARATH19449;ARATH19450 & False & False\\
9 & ARATH19194 & 6.59857571214395e-05 & 0.09528035982008996 & ARATH19195;ARATH18918;ARATH19194 & False & False\\
9 & ARATH19195 & 6.59857571214395e-05 & 0.09528035982008996 & ARATH19195;ARATH18918;ARATH19194 & False & False\\
9 & ARATH19250 & 6.59857571214395e-05 & 0.09528035982008996 & ARATH19251;ARATH19250 & False & False\\
9 & ARATH19481 & 6.59857571214395e-05 & 0.09528035982008996 & ARATH19481;ARATH19482 & False & False\\
9 & ARATH19029 & 6.59857571214395e-05 & 0.09528035982008996 & ARATH19029;ARATH19030 & False & False\\
9 & ARATH19428 & 6.59857571214395e-05 & 0.09528035982008996 & ARATH19427;ARATH19428;ARATH19429;ARATH19426 & False & False\\
9 & ARATH19030 & 6.59857571214395e-05 & 0.09528035982008996 & ARATH19029;ARATH19030 & False & False\\
9 & ARATH19427 & 6.59857571214395e-05 & 0.09528035982008996 & ARATH19427;ARATH19428;ARATH19429;ARATH19426 & False & False\\
9 & ARATH19217 & 0.0 & 1.0 & nan & True & False\\
10 & ARATH25242 & 1.5077426305068435 & 0.0005953806672369548 & ARATH03916;ARATH05368;ARATH21361;ARATH25242 & False & False\\
10 & ARATH26295 & 0.9991445680068436 & 0.007219846022241232 & ARATH26295 & False & False\\
10 & ARATH26288 & 0.9991445680068436 & 0.007219846022241232 & ARATH11710;ARATH26288 & True & True\\
10 & ARATH25308 & 0.9991445680068436 & 0.007219846022241232 & ARATH25308 & False & False\\
10 & ARATH25234 & 0.9991445680068436 & 0.007219846022241232 & ARATH25234 & False & False\\
10 & ARATH26006 & 0.9991445680068436 & 0.007219846022241232 & ARATH26006;ARATH22202 & False & False\\
10 & ARATH25596 & 0.9991445680068436 & 0.007219846022241232 & ARATH25596 & True & False\\
10 & ARATH25868 & 0.9991445680068436 & 0.007219846022241232 & ARATH25868 & False & False\\
10 & ARATH25791 & 0.9991445680068436 & 0.007219846022241232 & ARATH25791 & False & False\\
10 & ARATH25999 & 0.9991445680068436 & 0.007219846022241232 & ARATH25999 & False & False\\
10 & ARATH25545 & 0.3766167093937127 & 0.009281437125748505 & ARATH21567;ARATH25545 & False & False\\
10 & ARATH26190 & 0.3766167093937127 & 0.009281437125748505 & ARATH26190;ARATH02626 & False & False\\
10 & ARATH25964 & 0.3766167093937127 & 0.009281437125748505 & ARATH25964;ARATH08866 & False & False\\
10 & ARATH25286 & 0.23135837194950445 & 0.009919589392643284 & ARATH25286;SOYBN49212;ARATH25287 & False & False\\
10 & ARATH25200 & 0.2298343321100625 & 0.009961505560307957 & SORBI31159;MANES02422;ARATH25200 & False & False\\
10 & ARATH25287 & 0.1965263013581053 & 0.01000513259195894 & ARATH25286;SOYBN49212;ARATH25287 & False & False\\
10 & ARATH25211 & 0.07669678631880161 & 0.011307955517536356 & ARATH19955;ARATH25211;ARATH14893 & False & False\\
10 & ARATH25981 & 0.037937255234287225 & 0.012051325919589392 & ARATH25981;YEAST00149 & False & False\\
10 & ARATH25288 & 0.02820313216320773 & 0.012243798118049615 & RATNO19651;MOUSE22983;HUMAN05271;HUMAN05272;PIGXX04360;ARATH25288;MOUSE22975;HUMAN29248 & False & False\\
10 & ARATH25612 & 0.005708718455945251 & 0.0138562874251497 & ARATH25643;ARATH25612;ARATH25613;ARATH25772;ARATH25773;ARATH25650;ARATH25619;ARATH25557;ARATH25590;ARATH25589;ARATH25592;ARATH25621;ARATH25564;ARATH25565;ARATH25569 & False & False\\
10 & ARATH25643 & 0.005708718455945251 & 0.0138562874251497 & ARATH25643;ARATH25612;ARATH25613;ARATH25772;ARATH25773;ARATH25650;ARATH25619;ARATH25557;ARATH25590;ARATH25589;ARATH25592;ARATH25621;ARATH25564;ARATH25565;ARATH25569 & False & False\\
10 & ARATH25621 & 0.005708718455945251 & 0.0138562874251497 & ARATH25643;ARATH25612;ARATH25613;ARATH25772;ARATH25773;ARATH25650;ARATH25619;ARATH25557;ARATH25590;ARATH25589;ARATH25592;ARATH25621;ARATH25564;ARATH25565;ARATH25569 & False & False\\
10 & ARATH25650 & 0.005708718455945251 & 0.0138562874251497 & ARATH25643;ARATH25612;ARATH25613;ARATH25772;ARATH25773;ARATH25650;ARATH25619;ARATH25557;ARATH25590;ARATH25589;ARATH25592;ARATH25621;ARATH25564;ARATH25565;ARATH25569 & False & False\\
10 & ARATH25557 & 0.005708718455945251 & 0.0138562874251497 & ARATH25643;ARATH25612;ARATH25613;ARATH25772;ARATH25773;ARATH25650;ARATH25619;ARATH25557;ARATH25590;ARATH25589;ARATH25592;ARATH25621;ARATH25564;ARATH25565;ARATH25569 & False & False\\
10 & ARATH25773 & 0.005708718455945251 & 0.0138562874251497 & ARATH25643;ARATH25612;ARATH25613;ARATH25772;ARATH25773;ARATH25650;ARATH25619;ARATH25557;ARATH25590;ARATH25589;ARATH25592;ARATH25621;ARATH25564;ARATH25565;ARATH25569 & False & False\\
10 & ARATH25613 & 0.005708718455945251 & 0.0138562874251497 & ARATH25643;ARATH25612;ARATH25613;ARATH25772;ARATH25773;ARATH25650;ARATH25619;ARATH25557;ARATH25590;ARATH25589;ARATH25592;ARATH25621;ARATH25564;ARATH25565;ARATH25569 & False & False\\
10 & ARATH25592 & 0.005708718455945251 & 0.0138562874251497 & ARATH25643;ARATH25612;ARATH25613;ARATH25772;ARATH25773;ARATH25650;ARATH25619;ARATH25557;ARATH25590;ARATH25589;ARATH25592;ARATH25621;ARATH25564;ARATH25565;ARATH25569 & False & False\\
10 & ARATH25772 & 0.005708718455945251 & 0.0138562874251497 & ARATH25643;ARATH25612;ARATH25613;ARATH25772;ARATH25773;ARATH25650;ARATH25619;ARATH25557;ARATH25590;ARATH25589;ARATH25592;ARATH25621;ARATH25564;ARATH25565;ARATH25569 & False & False\\
10 & ARATH25590 & 0.005708718455945251 & 0.0138562874251497 & ARATH25643;ARATH25612;ARATH25613;ARATH25772;ARATH25773;ARATH25650;ARATH25619;ARATH25557;ARATH25590;ARATH25589;ARATH25592;ARATH25621;ARATH25564;ARATH25565;ARATH25569 & False & False\\
10 & ARATH25589 & 0.005708718455945251 & 0.0138562874251497 & ARATH25643;ARATH25612;ARATH25613;ARATH25772;ARATH25773;ARATH25650;ARATH25619;ARATH25557;ARATH25590;ARATH25589;ARATH25592;ARATH25621;ARATH25564;ARATH25565;ARATH25569 & False & False\\
10 & ARATH25564 & 0.005708718455945251 & 0.0138562874251497 & ARATH25643;ARATH25612;ARATH25613;ARATH25772;ARATH25773;ARATH25650;ARATH25619;ARATH25557;ARATH25590;ARATH25589;ARATH25592;ARATH25621;ARATH25564;ARATH25565;ARATH25569 & False & False\\
10 & ARATH25619 & 0.005708718455945251 & 0.0138562874251497 & ARATH25643;ARATH25612;ARATH25613;ARATH25772;ARATH25773;ARATH25650;ARATH25619;ARATH25557;ARATH25590;ARATH25589;ARATH25592;ARATH25621;ARATH25564;ARATH25565;ARATH25569 & False & False\\
10 & ARATH25569 & 0.004724095888579982 & 0.014201881950384944 & ARATH25643;ARATH25612;ARATH25613;ARATH25772;ARATH25773;ARATH25650;ARATH25619;ARATH25557;ARATH25590;ARATH25589;ARATH25592;ARATH25621;ARATH25564;ARATH25565;ARATH25569 & False & False\\
10 & ARATH25565 & 0.004724095888579982 & 0.014201881950384944 & ARATH25643;ARATH25612;ARATH25613;ARATH25772;ARATH25773;ARATH25650;ARATH25619;ARATH25557;ARATH25590;ARATH25589;ARATH25592;ARATH25621;ARATH25564;ARATH25565;ARATH25569 & False & False\\
10 & ARATH25670 & 0.0020024294268605643 & 0.017985457656116338 & ARATH25472;ARATH25666;ARATH25667;ARATH25668;ARATH25669;ARATH25670;ARATH25671 & False & False\\
10 & ARATH25671 & 0.0020024294268605643 & 0.017985457656116338 & ARATH25472;ARATH25666;ARATH25667;ARATH25668;ARATH25669;ARATH25670;ARATH25671 & False & False\\
10 & ARATH25472 & 0.0020024294268605643 & 0.017985457656116338 & ARATH25472;ARATH25666;ARATH25667;ARATH25668;ARATH25669;ARATH25670;ARATH25671 & False & False\\
10 & ARATH25227 & 0.001791773782346022 & 0.01979811804961505 & ARATH25227;ARATH25265;ARATH25214;ARATH25215;ARATH25216;ARATH25246;ARATH25226 & False & False\\
10 & ARATH25226 & 0.001791773782346022 & 0.01979811804961505 & ARATH25227;ARATH25265;ARATH25214;ARATH25215;ARATH25216;ARATH25246;ARATH25226 & False & False\\
10 & ARATH25214 & 0.001791773782346022 & 0.01979811804961505 & ARATH25227;ARATH25265;ARATH25214;ARATH25215;ARATH25216;ARATH25246;ARATH25226 & False & False\\
10 & ARATH25696 & 0.0017247926553143713 & 0.020587681779298542 & ARATH25683;ARATH25716;ARATH25909;ARATH25684;ARATH25696;ARATH25697;ARATH25698 & False & False\\
10 & ARATH25716 & 0.0017247926553143713 & 0.020587681779298542 & ARATH25683;ARATH25716;ARATH25909;ARATH25684;ARATH25696;ARATH25697;ARATH25698 & False & False\\
10 & ARATH25669 & 0.001573750213857998 & 0.02191616766467066 & ARATH25472;ARATH25666;ARATH25667;ARATH25668;ARATH25669;ARATH25670;ARATH25671 & False & False\\
10 & ARATH25666 & 0.001573750213857998 & 0.02191616766467066 & ARATH25472;ARATH25666;ARATH25667;ARATH25668;ARATH25669;ARATH25670;ARATH25671 & False & False\\
10 & ARATH25667 & 0.001573750213857998 & 0.02191616766467066 & ARATH25472;ARATH25666;ARATH25667;ARATH25668;ARATH25669;ARATH25670;ARATH25671 & False & False\\
10 & ARATH25668 & 0.001573750213857998 & 0.02191616766467066 & ARATH25472;ARATH25666;ARATH25667;ARATH25668;ARATH25669;ARATH25670;ARATH25671 & False & False\\
10 & ARATH25448 & 0.0014889074529512404 & 0.02234388366124893 & ARATH25429;ARATH25430;ARATH25432;ARATH25438;ARATH25443;ARATH25448 & False & False\\
10 & ARATH25492 & 0.00145935135228495 & 0.02242087254063302 & ARATH25491;ARATH25492;ARATH25493;ARATH25494;ARATH25496;ARATH25505;ARATH25506;ARATH25507 & False & False\\
10 & ARATH25265 & 0.0013946929160206366 & 0.023345594525235245 & ARATH25227;ARATH25265;ARATH25214;ARATH25215;ARATH25216;ARATH25246;ARATH25226 & False & False\\
10 & ARATH25246 & 0.0013946929160206366 & 0.023345594525235245 & ARATH25227;ARATH25265;ARATH25214;ARATH25215;ARATH25216;ARATH25246;ARATH25226 & False & False\\
10 & ARATH25909 & 0.001337758958043734 & 0.023994011976047905 & ARATH25683;ARATH25716;ARATH25909;ARATH25684;ARATH25696;ARATH25697;ARATH25698 & False & False\\
10 & ARATH25684 & 0.001337758958043734 & 0.023994011976047905 & ARATH25683;ARATH25716;ARATH25909;ARATH25684;ARATH25696;ARATH25697;ARATH25698 & False & False\\
10 & ARATH25683 & 0.001337758958043734 & 0.023994011976047905 & ARATH25683;ARATH25716;ARATH25909;ARATH25684;ARATH25696;ARATH25697;ARATH25698 & False & False\\
10 & ARATH25443 & 0.0011372565360350726 & 0.026632164242942687 & ARATH25429;ARATH25430;ARATH25432;ARATH25438;ARATH25443;ARATH25448 & False & False\\
10 & ARATH25429 & 0.0011372565360350726 & 0.026632164242942687 & ARATH25429;ARATH25430;ARATH25432;ARATH25438;ARATH25443;ARATH25448 & False & False\\
10 & ARATH25438 & 0.0011372565360350726 & 0.026632164242942687 & ARATH25429;ARATH25430;ARATH25432;ARATH25438;ARATH25443;ARATH25448 & False & False\\
10 & ARATH25432 & 0.0011372565360350726 & 0.026632164242942687 & ARATH25429;ARATH25430;ARATH25432;ARATH25438;ARATH25443;ARATH25448 & False & False\\
10 & ARATH25430 & 0.0011372565360350726 & 0.026632164242942687 & ARATH25429;ARATH25430;ARATH25432;ARATH25438;ARATH25443;ARATH25448 & False & False\\
10 & ARATH25554 & 0.0011162780093718755 & 0.026775876817792987 & ARATH25644;ARATH25647;ARATH25553;ARATH25554;ARATH25555;ARATH25556;ARATH25910;ARATH25558;ARATH25560 & False & False\\
10 & ARATH25553 & 0.0011162780093718755 & 0.026775876817792987 & ARATH25644;ARATH25647;ARATH25553;ARATH25554;ARATH25555;ARATH25556;ARATH25910;ARATH25558;ARATH25560 & False & False\\
10 & ARATH25555 & 0.0011162780093718755 & 0.026775876817792987 & ARATH25644;ARATH25647;ARATH25553;ARATH25554;ARATH25555;ARATH25556;ARATH25910;ARATH25558;ARATH25560 & False & False\\
10 & ARATH25496 & 0.0011121338504687256 & 0.02683746792130025 & ARATH25491;ARATH25492;ARATH25493;ARATH25494;ARATH25496;ARATH25505;ARATH25506;ARATH25507 & False & False\\
10 & ARATH25507 & 0.0011121338504687256 & 0.02683746792130025 & ARATH25491;ARATH25492;ARATH25493;ARATH25494;ARATH25496;ARATH25505;ARATH25506;ARATH25507 & False & False\\
10 & ARATH25493 & 0.0011121338504687256 & 0.02683746792130025 & ARATH25491;ARATH25492;ARATH25493;ARATH25494;ARATH25496;ARATH25505;ARATH25506;ARATH25507 & False & False\\
10 & ARATH25494 & 0.0011121338504687256 & 0.02683746792130025 & ARATH25491;ARATH25492;ARATH25493;ARATH25494;ARATH25496;ARATH25505;ARATH25506;ARATH25507 & False & False\\
10 & ARATH25910 & 0.001067596163922156 & 0.02796492728828058 & ARATH25644;ARATH25647;ARATH25553;ARATH25554;ARATH25555;ARATH25556;ARATH25910;ARATH25558;ARATH25560 & False & False\\
10 & ARATH25495 & 0.0009307313943541488 & 0.030259195893926432 & ARATH25517;ARATH25502;ARATH25495;ARATH25504 & False & False\\
10 & ARATH25517 & 0.0009307313943541488 & 0.030259195893926432 & ARATH25517;ARATH25502;ARATH25495;ARATH25504 & False & False\\
10 & ARATH25502 & 0.0009307313943541488 & 0.030259195893926432 & ARATH25517;ARATH25502;ARATH25495;ARATH25504 & False & False\\
10 & ARATH25410 & 0.0009307313943541488 & 0.030259195893926432 & ARATH25422;ARATH25423;ARATH25409;ARATH25410 & False & False\\
10 & ARATH25504 & 0.0009307313943541488 & 0.030259195893926432 & ARATH25517;ARATH25502;ARATH25495;ARATH25504 & False & False\\
10 & ARATH25422 & 0.0009307313943541488 & 0.030259195893926432 & ARATH25422;ARATH25423;ARATH25409;ARATH25410 & False & False\\
10 & ARATH25423 & 0.0009307313943541488 & 0.030259195893926432 & ARATH25422;ARATH25423;ARATH25409;ARATH25410 & False & False\\
10 & ARATH25409 & 0.0009307313943541488 & 0.030259195893926432 & ARATH25422;ARATH25423;ARATH25409;ARATH25410 & False & False\\
10 & ARATH26033 & 0.000796769140290847 & 0.03315568862275449 & ARATH26025;ARATH26024;ARATH26033;ARATH26026 & False & False\\
10 & ARATH26024 & 0.000796769140290847 & 0.03315568862275449 & ARATH26025;ARATH26024;ARATH26033;ARATH26026 & False & False\\
10 & ARATH25558 & 0.0007791419403603509 & 0.03320188195038495 & ARATH25644;ARATH25647;ARATH25553;ARATH25554;ARATH25555;ARATH25556;ARATH25910;ARATH25558;ARATH25560 & False & False\\
10 & ARATH25216 & 0.0007702832537239692 & 0.03324978614200171 & ARATH25227;ARATH25265;ARATH25214;ARATH25215;ARATH25216;ARATH25246;ARATH25226 & False & False\\
10 & ARATH25215 & 0.0007702832537239692 & 0.03324978614200171 & ARATH25227;ARATH25265;ARATH25214;ARATH25215;ARATH25216;ARATH25246;ARATH25226 & False & False\\
10 & ARATH25348 & 0.0007576968161890506 & 0.034528656971770745 & ARATH25347;ARATH25348;ARATH25350;ARATH25352;ARATH25354 & False & False\\
10 & ARATH25354 & 0.0007576968161890506 & 0.034528656971770745 & ARATH25347;ARATH25348;ARATH25350;ARATH25352;ARATH25354 & False & False\\
10 & ARATH25352 & 0.0007576968161890506 & 0.034528656971770745 & ARATH25347;ARATH25348;ARATH25350;ARATH25352;ARATH25354 & False & False\\
10 & ARATH25347 & 0.0007576968161890506 & 0.034528656971770745 & ARATH25347;ARATH25348;ARATH25350;ARATH25352;ARATH25354 & False & False\\
10 & ARATH25350 & 0.0007576968161890506 & 0.034528656971770745 & ARATH25347;ARATH25348;ARATH25350;ARATH25352;ARATH25354 & False & False\\
10 & ARATH25142 & 0.0007297880132591959 & 0.035025662959794694 & ARATH25316;ARATH25142;ARATH25160;ARATH25162 & False & False\\
10 & ARATH25697 & 0.000729148469085657 & 0.03505474764756202 & ARATH25683;ARATH25716;ARATH25909;ARATH25684;ARATH25696;ARATH25697;ARATH25698 & False & False\\
10 & ARATH25698 & 0.000729148469085657 & 0.03505474764756202 & ARATH25683;ARATH25716;ARATH25909;ARATH25684;ARATH25696;ARATH25697;ARATH25698 & False & False\\
10 & ARATH25431 & 0.0006909536117023765 & 0.035373823781009416 & ARATH25429;ARATH25430;ARATH25431;ARATH25432;ARATH25438;ARATH25443;ARATH25448 & False & False\\
10 & ARATH26026 & 0.0005489389702737382 & 0.03728058169375535 & ARATH26025;ARATH26024;ARATH26033;ARATH26026 & False & False\\
10 & ARATH26025 & 0.0005489389702737382 & 0.03728058169375535 & ARATH26025;ARATH26024;ARATH26033;ARATH26026 & False & False\\
10 & ARATH26018 & 0.0005191323687446536 & 0.03740718562874251 & ARATH26020;ARATH26280;ARATH26017;ARATH26018 & False & False\\
10 & ARATH25316 & 0.000492005012296835 & 0.03887510692899915 & ARATH25316;ARATH25142;ARATH25160;ARATH25162 & False & False\\
10 & ARATH25160 & 0.000492005012296835 & 0.03887510692899915 & ARATH25316;ARATH25142;ARATH25160;ARATH25162 & False & False\\
10 & ARATH25162 & 0.000492005012296835 & 0.03887510692899915 & ARATH25316;ARATH25142;ARATH25160;ARATH25162 & False & False\\
10 & ARATH25608 & 0.0004841905474764759 & 0.04450470487596237 & ARATH25608;ARATH25609;ARATH25610 & False & False\\
10 & ARATH25155 & 0.0004841905474764759 & 0.04450470487596237 & ARATH25155;ARATH25151;ARATH25154 & False & False\\
10 & ARATH25646 & 0.0004841905474764759 & 0.04450470487596237 & ARATH25645;ARATH25646;ARATH25422;ARATH25423;ARATH25561;ARATH25409;ARATH25410 & False & False\\
10 & ARATH25196 & 0.0004841905474764759 & 0.04450470487596237 & ARATH25196;ARATH25197;ARATH25198 & False & False\\
10 & ARATH25561 & 0.0004841905474764759 & 0.04450470487596237 & ARATH25645;ARATH25646;ARATH25422;ARATH25423;ARATH25561;ARATH25409;ARATH25410 & False & False\\
10 & ARATH25610 & 0.0004841905474764759 & 0.04450470487596237 & ARATH25608;ARATH25609;ARATH25610 & False & False\\
10 & ARATH25197 & 0.0004841905474764759 & 0.04450470487596237 & ARATH25196;ARATH25197;ARATH25198 & False & False\\
10 & ARATH25609 & 0.0004841905474764759 & 0.04450470487596237 & ARATH25608;ARATH25609;ARATH25610 & False & False\\
10 & ARATH25198 & 0.0004841905474764759 & 0.04450470487596237 & ARATH25196;ARATH25197;ARATH25198 & False & False\\
10 & ARATH25645 & 0.0004841905474764759 & 0.04450470487596237 & ARATH25645;ARATH25646;ARATH25422;ARATH25423;ARATH25561;ARATH25409;ARATH25410 & False & False\\
10 & ARATH25151 & 0.0004841905474764759 & 0.04450470487596237 & ARATH25155;ARATH25151;ARATH25154 & False & False\\
10 & ARATH25154 & 0.0004841905474764759 & 0.04450470487596237 & ARATH25155;ARATH25151;ARATH25154 & False & False\\
10 & ARATH26304 & 0.0004841905474764759 & 0.04450470487596237 & ARATH26304;ARATH26305;ARATH26306 & False & False\\
10 & ARATH25300 & 0.0004841905474764759 & 0.04450470487596237 & ARATH25300;ARATH25301;ARATH25302 & False & False\\
10 & ARATH25301 & 0.0004841905474764759 & 0.04450470487596237 & ARATH25300;ARATH25301;ARATH25302 & False & False\\
10 & ARATH25302 & 0.0004841905474764759 & 0.04450470487596237 & ARATH25300;ARATH25301;ARATH25302 & False & False\\
10 & ARATH26305 & 0.0004841905474764759 & 0.04450470487596237 & ARATH26304;ARATH26305;ARATH26306 & False & False\\
10 & ARATH26306 & 0.0004841905474764759 & 0.04450470487596237 & ARATH26304;ARATH26305;ARATH26306 & False & False\\
10 & ARATH25913 & 0.0004172094204448248 & 0.047265183917878525 & ARATH25912;ARATH25913;ARATH25937 & False & False\\
10 & ARATH25912 & 0.0004172094204448248 & 0.047265183917878525 & ARATH25912;ARATH25913;ARATH25937 & False & False\\
10 & ARATH25299 & 0.0004172094204448248 & 0.047265183917878525 & ARATH25299;ARATH25312;ARATH25313 & False & False\\
10 & ARATH25313 & 0.0004172094204448248 & 0.047265183917878525 & ARATH25299;ARATH25312;ARATH25313 & False & False\\
10 & ARATH25997 & 0.0004172094204448248 & 0.047265183917878525 & ARATH25997;ARATH25998;ARATH25994 & False & False\\
10 & ARATH25994 & 0.0004172094204448248 & 0.047265183917878525 & ARATH25997;ARATH25998;ARATH25994 & False & False\\
10 & ARATH25556 & 0.00032554767380941265 & 0.04896236099230111 & ARATH25644;ARATH25647;ARATH25553;ARATH25554;ARATH25555;ARATH25556;ARATH25910;ARATH25558;ARATH25560 & False & False\\
10 & ARATH25560 & 0.00032554767380941265 & 0.04896236099230111 & ARATH25644;ARATH25647;ARATH25553;ARATH25554;ARATH25555;ARATH25556;ARATH25910;ARATH25558;ARATH25560 & False & False\\
10 & ARATH25647 & 0.00032554767380941265 & 0.04896236099230111 & ARATH25644;ARATH25647;ARATH25553;ARATH25554;ARATH25555;ARATH25556;ARATH25910;ARATH25558;ARATH25560 & False & False\\
10 & ARATH25644 & 0.00032554767380941265 & 0.04896236099230111 & ARATH25644;ARATH25647;ARATH25553;ARATH25554;ARATH25555;ARATH25556;ARATH25910;ARATH25558;ARATH25560 & False & False\\
10 & ARATH26280 & 0.00031294771445947384 & 0.04906330196749358 & ARATH26020;ARATH26280;ARATH26017;ARATH26018 & False & False\\
10 & ARATH25859 & 0.00030749390178053506 & 0.04910350727117194 & ARATH25859;ARATH25823;ARATH25833;ARATH25202 & False & False\\
10 & ARATH26171 & 0.0002554356256298789 & 0.050312232677502136 & ARATH26171;ARATH25912;ARATH25913;ARATH25937 & False & False\\
10 & ARATH25811 & 0.00024490047115590264 & 0.050444824636441406 & ARATH25811;ARATH25812;ARATH25807 & False & False\\
10 & ARATH25312 & 0.00022631320840461942 & 0.05110350727117194 & ARATH25299;ARATH25312;ARATH25313 & False & False\\
10 & ARATH25937 & 0.00022631320840461942 & 0.05110350727117194 & ARATH25912;ARATH25913;ARATH25937 & False & False\\
10 & ARATH25998 & 0.00022631320840461942 & 0.05110350727117194 & ARATH25997;ARATH25998;ARATH25994 & False & False\\
10 & ARATH25849 & 0.00013957264889863136 & 0.053881094952951236 & ARATH25283;ARATH25284;ARATH25849 & False & False\\
10 & ARATH25202 & 0.00013305501753997314 & 0.05389734816082122 & ARATH25859;ARATH25823;ARATH25833;ARATH25202 & False & False\\
10 & ARATH26002 & 0.00011244529245081276 & 0.06114542343883661 & ARATH26003;ARATH26002;ARATH26146 & False & False\\
10 & ARATH26003 & 0.00011244529245081276 & 0.06114542343883661 & ARATH26003;ARATH26002;ARATH26146 & False & False\\
10 & ARATH26007 & 0.00011244529245081276 & 0.06114542343883661 & ARATH25485;ARATH25799;ARATH26009;ARATH26007 & False & False\\
10 & ARATH25799 & 0.00011244529245081276 & 0.06114542343883661 & ARATH25485;ARATH25799;ARATH26009;ARATH26007 & False & False\\
10 & ARATH26146 & 0.00011244529245081276 & 0.06114542343883661 & ARATH26003;ARATH26002;ARATH26146 & False & False\\
10 & ARATH26009 & 0.00011244529245081276 & 0.06114542343883661 & ARATH25485;ARATH25799;ARATH26009;ARATH26007 & False & False\\
10 & ARATH26208 & 0.00011244529245081276 & 0.06114542343883661 & ARATH25207;ARATH26208;ARATH26210 & False & False\\
10 & ARATH26210 & 0.00011244529245081276 & 0.06114542343883661 & ARATH25207;ARATH26208;ARATH26210 & False & False\\
10 & ARATH25207 & 0.00011244529245081276 & 0.06114542343883661 & ARATH25207;ARATH26208;ARATH26210 & False & False\\
10 & ARATH25934 & 9.340706157885864e-05 & 0.061283147989734825 & ARATH25716;ARATH25909;ARATH25934;ARATH25683;ARATH25684;ARATH25696;ARATH25697;ARATH25698 & False & False\\
10 & ARATH25807 & 7.985060150903563e-05 & 0.061472198460222414 & ARATH25811;ARATH25812;ARATH25807 & False & False\\
10 & ARATH25284 & 3.764970059880245e-05 & 0.08957399486740804 & ARATH25283;ARATH25284 & False & False\\
10 & ARATH25283 & 3.764970059880245e-05 & 0.08957399486740804 & ARATH25283;ARATH25284 & False & False\\
10 & ARATH25362 & 3.764970059880245e-05 & 0.08957399486740804 & ARATH25451;ARATH25341;ARATH25450;ARATH25362 & False & False\\
10 & ARATH25268 & 3.764970059880245e-05 & 0.08957399486740804 & ARATH25268;ARATH25294 & False & False\\
10 & ARATH25317 & 3.764970059880245e-05 & 0.08957399486740804 & ARATH25315;ARATH25317 & False & False\\
10 & ARATH25405 & 3.764970059880245e-05 & 0.08957399486740804 & ARATH25404;ARATH25405 & False & False\\
10 & ARATH25341 & 3.764970059880245e-05 & 0.08957399486740804 & ARATH25451;ARATH25341;ARATH25450;ARATH25362 & False & False\\
10 & ARATH25404 & 3.764970059880245e-05 & 0.08957399486740804 & ARATH25404;ARATH25405 & False & False\\
10 & ARATH25353 & 3.764970059880245e-05 & 0.08957399486740804 & ARATH25921;ARATH25353;ARATH25922 & False & False\\
10 & ARATH25294 & 3.764970059880245e-05 & 0.08957399486740804 & ARATH25268;ARATH25294 & False & False\\
10 & ARATH25315 & 3.764970059880245e-05 & 0.08957399486740804 & ARATH25315;ARATH25317 & False & False\\
10 & ARATH25451 & 3.764970059880245e-05 & 0.08957399486740804 & ARATH25451;ARATH25450 & False & False\\
10 & ARATH25450 & 3.764970059880245e-05 & 0.08957399486740804 & ARATH25451;ARATH25450 & False & False\\
10 & ARATH26170 & 3.764970059880245e-05 & 0.08957399486740804 & ARATH26172;ARATH26170 & False & False\\
10 & ARATH25188 & 3.764970059880245e-05 & 0.08957399486740804 & ARATH25187;ARATH25188 & False & False\\
10 & ARATH25187 & 3.764970059880245e-05 & 0.08957399486740804 & ARATH25187;ARATH25188 & False & False\\
10 & ARATH25843 & 3.764970059880245e-05 & 0.08957399486740804 & ARATH25843;ARATH25837 & False & False\\
10 & ARATH25892 & 3.764970059880245e-05 & 0.08957399486740804 & ARATH25892;ARATH25893 & False & False\\
10 & ARATH25893 & 3.764970059880245e-05 & 0.08957399486740804 & ARATH25892;ARATH25893 & False & False\\
10 & ARATH25249 & 3.764970059880245e-05 & 0.08957399486740804 & ARATH25248;ARATH25249 & False & False\\
10 & ARATH25921 & 3.764970059880245e-05 & 0.08957399486740804 & ARATH25921;ARATH25353;ARATH25922 & False & False\\
10 & ARATH25925 & 3.764970059880245e-05 & 0.08957399486740804 & ARATH25931;ARATH25925 & False & False\\
10 & ARATH25928 & 3.764970059880245e-05 & 0.08957399486740804 & ARATH25159;ARATH25928;ARATH25930 & False & False\\
10 & ARATH25930 & 3.764970059880245e-05 & 0.08957399486740804 & ARATH25159;ARATH25928;ARATH25930 & False & False\\
10 & ARATH25931 & 3.764970059880245e-05 & 0.08957399486740804 & ARATH25931;ARATH25925 & False & False\\
10 & ARATH25648 & 3.764970059880245e-05 & 0.08957399486740804 & ARATH25559;ARATH25648 & False & False\\
10 & ARATH26017 & 3.764970059880245e-05 & 0.08957399486740804 & ARATH26020;ARATH26017 & False & False\\
10 & ARATH26020 & 3.764970059880245e-05 & 0.08957399486740804 & ARATH26020;ARATH26017 & False & False\\
10 & ARATH26027 & 3.764970059880245e-05 & 0.08957399486740804 & ARATH26027;ARATH26028 & False & False\\
10 & ARATH26243 & 3.764970059880245e-05 & 0.08957399486740804 & ARATH26243;ARATH26242 & False & False\\
10 & ARATH26242 & 3.764970059880245e-05 & 0.08957399486740804 & ARATH26243;ARATH26242 & False & False\\
10 & ARATH26028 & 3.764970059880245e-05 & 0.08957399486740804 & ARATH26027;ARATH26028 & False & False\\
10 & ARATH25193 & 3.764970059880245e-05 & 0.08957399486740804 & ARATH25192;ARATH25193 & False & False\\
10 & ARATH25837 & 3.764970059880245e-05 & 0.08957399486740804 & ARATH25843;ARATH25837 & False & False\\
10 & ARATH25192 & 3.764970059880245e-05 & 0.08957399486740804 & ARATH25192;ARATH25193 & False & False\\
10 & ARATH25505 & 3.764970059880245e-05 & 0.08957399486740804 & ARATH25491;ARATH25505;ARATH25506 & False & False\\
10 & ARATH25248 & 3.764970059880245e-05 & 0.08957399486740804 & ARATH25248;ARATH25249 & False & False\\
10 & ARATH25657 & 3.764970059880245e-05 & 0.08957399486740804 & ARATH25657;ARATH25658 & False & False\\
10 & ARATH25658 & 3.764970059880245e-05 & 0.08957399486740804 & ARATH25657;ARATH25658 & False & False\\
10 & ARATH25662 & 3.764970059880245e-05 & 0.08957399486740804 & ARATH25662;ARATH25664 & False & False\\
10 & ARATH25232 & 3.764970059880245e-05 & 0.08957399486740804 & ARATH25232;ARATH25224 & False & False\\
10 & ARATH25231 & 3.764970059880245e-05 & 0.08957399486740804 & ARATH25213;ARATH25231 & False & False\\
10 & ARATH25664 & 3.764970059880245e-05 & 0.08957399486740804 & ARATH25662;ARATH25664 & False & False\\
10 & ARATH25506 & 3.764970059880245e-05 & 0.08957399486740804 & ARATH25491;ARATH25505;ARATH25506 & False & False\\
10 & ARATH25224 & 3.764970059880245e-05 & 0.08957399486740804 & ARATH25232;ARATH25224 & False & False\\
10 & ARATH25695 & 3.764970059880245e-05 & 0.08957399486740804 & ARATH25694;ARATH25695 & False & False\\
10 & ARATH25694 & 3.764970059880245e-05 & 0.08957399486740804 & ARATH25694;ARATH25695 & False & False\\
10 & ARATH25737 & 3.764970059880245e-05 & 0.08957399486740804 & ARATH25737;ARATH25738 & False & False\\
10 & ARATH25213 & 3.764970059880245e-05 & 0.08957399486740804 & ARATH25213;ARATH25231 & False & False\\
10 & ARATH25738 & 3.764970059880245e-05 & 0.08957399486740804 & ARATH25737;ARATH25738 & False & False\\
10 & ARATH25748 & 3.764970059880245e-05 & 0.08957399486740804 & ARATH25748;ARATH25749 & False & False\\
10 & ARATH25749 & 3.764970059880245e-05 & 0.08957399486740804 & ARATH25748;ARATH25749 & False & False\\
10 & ARATH25823 & 3.764970059880245e-05 & 0.08957399486740804 & ARATH25823;ARATH25833 & False & False\\
10 & ARATH25833 & 3.764970059880245e-05 & 0.08957399486740804 & ARATH25823;ARATH25833 & False & False\\
10 & ARATH25559 & 3.764970059880245e-05 & 0.08957399486740804 & ARATH25559;ARATH25648 & False & False\\
10 & ARATH26172 & 3.764970059880245e-05 & 0.08957399486740804 & ARATH26172;ARATH26170 & False & False\\
10 & ARATH25983 & 0.0 & 1.0 & nan & True & False\\
11 & ARATH21728 & 0.003577637848657025 & 0.002735537190082645 & ARATH21719;ARATH21720;ARATH21722;ARATH21723;ARATH21724;ARATH21725;ARATH21726;ARATH21727;ARATH21728 & False & False\\
11 & ARATH21726 & 0.003577637848657025 & 0.002735537190082645 & ARATH21719;ARATH21720;ARATH21722;ARATH21723;ARATH21724;ARATH21725;ARATH21726;ARATH21727;ARATH21728 & False & False\\
11 & ARATH21725 & 0.003577637848657025 & 0.002735537190082645 & ARATH21719;ARATH21720;ARATH21722;ARATH21723;ARATH21724;ARATH21725;ARATH21726;ARATH21727;ARATH21728 & False & False\\
11 & ARATH21724 & 0.003577637848657025 & 0.002735537190082645 & ARATH21719;ARATH21720;ARATH21722;ARATH21723;ARATH21724;ARATH21725;ARATH21726;ARATH21727;ARATH21728 & False & False\\
11 & ARATH21723 & 0.003577637848657025 & 0.002735537190082645 & ARATH21719;ARATH21720;ARATH21722;ARATH21723;ARATH21724;ARATH21725;ARATH21726;ARATH21727;ARATH21728 & False & False\\
11 & ARATH21722 & 0.003577637848657025 & 0.002735537190082645 & ARATH21719;ARATH21720;ARATH21722;ARATH21723;ARATH21724;ARATH21725;ARATH21726;ARATH21727;ARATH21728 & False & False\\
11 & ARATH21720 & 0.00288603349367252 & 0.00393698347107438 & ARATH21719;ARATH21720;ARATH21722;ARATH21723;ARATH21724;ARATH21725;ARATH21726;ARATH21727;ARATH21728 & False & False\\
11 & ARATH21719 & 0.00288603349367252 & 0.00393698347107438 & ARATH21719;ARATH21720;ARATH21722;ARATH21723;ARATH21724;ARATH21725;ARATH21726;ARATH21727;ARATH21728 & False & False\\
11 & ARATH21727 & 0.00288603349367252 & 0.00393698347107438 & ARATH21719;ARATH21720;ARATH21722;ARATH21723;ARATH21724;ARATH21725;ARATH21726;ARATH21727;ARATH21728 & False & False\\
11 & ARATH22009 & 0.002256444344008265 & 0.0055 & ARATH22191;ARATH22007;ARATH22008;ARATH22009;ARATH22010;ARATH22011;ARATH22021 & False & False\\
11 & ARATH22191 & 0.0017630190147210746 & 0.00969318181818182 & ARATH22191;ARATH22007;ARATH22008;ARATH22009;ARATH22010;ARATH22011;ARATH22021 & False & False\\
11 & ARATH22011 & 0.0017630190147210746 & 0.00969318181818182 & ARATH22191;ARATH22007;ARATH22008;ARATH22009;ARATH22010;ARATH22011;ARATH22021 & False & False\\
11 & ARATH22021 & 0.0017630190147210746 & 0.00969318181818182 & ARATH22191;ARATH22007;ARATH22008;ARATH22009;ARATH22010;ARATH22011;ARATH22021 & False & False\\
11 & ARATH22008 & 0.0017630190147210746 & 0.00969318181818182 & ARATH22191;ARATH22007;ARATH22008;ARATH22009;ARATH22010;ARATH22011;ARATH22021 & False & False\\
11 & ARATH22010 & 0.0017630190147210746 & 0.00969318181818182 & ARATH22191;ARATH22007;ARATH22008;ARATH22009;ARATH22010;ARATH22011;ARATH22021 & False & False\\
11 & ARATH22007 & 0.0017630190147210746 & 0.00969318181818182 & ARATH22191;ARATH22007;ARATH22008;ARATH22009;ARATH22010;ARATH22011;ARATH22021 & False & False\\
11 & ARATH21783 & 0.0011239927685950417 & 0.01794111570247934 & ARATH21783;ARATH21784;ARATH21785;ARATH21786 & False & False\\
11 & ARATH21784 & 0.0011239927685950417 & 0.01794111570247934 & ARATH21783;ARATH21784;ARATH21785;ARATH21786 & False & False\\
11 & ARATH21785 & 0.0011239927685950417 & 0.01794111570247934 & ARATH21783;ARATH21784;ARATH21785;ARATH21786 & False & False\\
11 & ARATH21786 & 0.0011239927685950417 & 0.01794111570247934 & ARATH21783;ARATH21784;ARATH21785;ARATH21786 & False & False\\
11 & ARATH21596 & 0.0010431033703512402 & 0.019181818181818185 & ARATH21596;ARATH21629;ARATH21638;ARATH21645 & False & False\\
11 & ARATH21645 & 0.0010431033703512402 & 0.019181818181818185 & ARATH21596;ARATH21629;ARATH21638;ARATH21645 & False & False\\
11 & ARATH21629 & 0.0010431033703512402 & 0.019181818181818185 & ARATH21596;ARATH21629;ARATH21638;ARATH21645 & False & False\\
11 & ARATH21884 & 0.0008813245738636367 & 0.02253512396694215 & ARATH21883;ARATH21884;ARATH21885;ARATH21886 & False & False\\
11 & ARATH21638 & 0.0007316791871126037 & 0.023673553719008263 & ARATH21596;ARATH21629;ARATH21638;ARATH21645 & False & False\\
11 & ARATH21585 & 0.0006987909059433112 & 0.023981404958677687 & ARATH21585;ARATH21587;ARATH21594;ARATH21595;ARATH21985 & False & False\\
11 & ARATH21595 & 0.0006987909059433112 & 0.023981404958677687 & ARATH21585;ARATH21587;ARATH21594;ARATH21595;ARATH21985 & False & False\\
11 & ARATH21985 & 0.0006987909059433112 & 0.023981404958677687 & ARATH21585;ARATH21587;ARATH21594;ARATH21595;ARATH21985 & False & False\\
11 & ARATH21886 & 0.0005941672100981405 & 0.026367768595041318 & ARATH21883;ARATH21884;ARATH21885;ARATH21886 & False & False\\
11 & ARATH21885 & 0.0005941672100981405 & 0.026367768595041318 & ARATH21883;ARATH21884;ARATH21885;ARATH21886 & False & False\\
11 & ARATH21883 & 0.0005941672100981405 & 0.026367768595041318 & ARATH21883;ARATH21884;ARATH21885;ARATH21886 & False & False\\
11 & ARATH21580 & 0.0005254112215909094 & 0.03388739669421486 & ARATH21580;ARATH21584;ARATH21577;ARATH21578 & False & False\\
11 & ARATH21577 & 0.0005254112215909094 & 0.03388739669421486 & ARATH21580;ARATH21584;ARATH21577;ARATH21578 & False & False\\
11 & ARATH21584 & 0.0005254112215909094 & 0.03388739669421486 & ARATH21580;ARATH21584;ARATH21577;ARATH21578 & False & False\\
11 & ARATH21578 & 0.0005254112215909094 & 0.03388739669421486 & ARATH21580;ARATH21584;ARATH21577;ARATH21578 & False & False\\
11 & ARATH21375 & 0.0004862993506286326 & 0.03522933884297521 & ARATH21375;ARATH21376;ARATH22115;ARATH22116;ARATH22117 & False & False\\
11 & ARATH21376 & 0.0004862993506286326 & 0.03522933884297521 & ARATH21375;ARATH21376;ARATH22115;ARATH22116;ARATH22117 & False & False\\
11 & ARATH21803 & 0.00042295131714876035 & 0.03620764462809917 & ARATH21803;ARATH21801;ARATH21802 & False & False\\
11 & ARATH21910 & 0.0003091736377356666 & 0.03766322314049587 & ARATH21906;ARATH21907;ARATH21524;ARATH21909;ARATH21910 & False & False\\
11 & ARATH21909 & 0.0003091736377356666 & 0.03766322314049587 & ARATH21906;ARATH21907;ARATH21524;ARATH21909;ARATH21910 & False & False\\
11 & ARATH21587 & 0.00021820287582503402 & 0.03910330578512397 & ARATH21585;ARATH21587;ARATH21594;ARATH21595;ARATH21985 & False & False\\
11 & ARATH21594 & 0.00021820287582503402 & 0.03910330578512397 & ARATH21585;ARATH21587;ARATH21594;ARATH21595;ARATH21985 & False & False\\
11 & ARATH21801 & 0.00020454994189049572 & 0.040693181818181816 & ARATH21803;ARATH21801;ARATH21802 & False & False\\
11 & ARATH21802 & 0.00020454994189049572 & 0.040693181818181816 & ARATH21803;ARATH21801;ARATH21802 & False & False\\
11 & ARATH22117 & 0.00013579395338326466 & 0.04855165289256198 & ARATH22115;ARATH22116;ARATH22117 & False & False\\
11 & ARATH22116 & 0.00013579395338326466 & 0.04855165289256198 & ARATH22115;ARATH22116;ARATH22117 & False & False\\
11 & ARATH22115 & 0.00013579395338326466 & 0.04855165289256198 & ARATH22115;ARATH22116;ARATH22117 & False & False\\
11 & ARATH22078 & 4.54674586776861e-05 & 0.0768956611570248 & ARATH22077;ARATH22078 & False & False\\
11 & ARATH21435 & 4.54674586776861e-05 & 0.0768956611570248 & ARATH21435;ARATH21434 & False & False\\
11 & ARATH21434 & 4.54674586776861e-05 & 0.0768956611570248 & ARATH21435;ARATH21434 & False & False\\
11 & ARATH21600 & 4.54674586776861e-05 & 0.0768956611570248 & ARATH21605;ARATH21600 & False & False\\
11 & ARATH21605 & 4.54674586776861e-05 & 0.0768956611570248 & ARATH21605;ARATH21600 & False & False\\
11 & ARATH21877 & 4.54674586776861e-05 & 0.0768956611570248 & ARATH21877;ARATH21878 & False & False\\
11 & ARATH21878 & 4.54674586776861e-05 & 0.0768956611570248 & ARATH21877;ARATH21878 & False & False\\
11 & ARATH21510 & 4.54674586776861e-05 & 0.0768956611570248 & ARATH21510;ARATH21511 & False & False\\
11 & ARATH21411 & 4.54674586776861e-05 & 0.0768956611570248 & ARATH21411;ARATH21413 & False & False\\
11 & ARATH21413 & 4.54674586776861e-05 & 0.0768956611570248 & ARATH21411;ARATH21413 & False & False\\
11 & ARATH21906 & 4.54674586776861e-05 & 0.0768956611570248 & ARATH21906;ARATH21907;ARATH21524;ARATH21909;ARATH21910 & False & False\\
11 & ARATH21907 & 4.54674586776861e-05 & 0.0768956611570248 & ARATH21906;ARATH21907;ARATH21524;ARATH21909;ARATH21910 & False & False\\
11 & ARATH21866 & 4.54674586776861e-05 & 0.0768956611570248 & ARATH21865;ARATH21866 & False & False\\
11 & ARATH21865 & 4.54674586776861e-05 & 0.0768956611570248 & ARATH21865;ARATH21866 & False & False\\
11 & ARATH21956 & 4.54674586776861e-05 & 0.0768956611570248 & ARATH21956;ARATH21954 & False & False\\
11 & ARATH21954 & 4.54674586776861e-05 & 0.0768956611570248 & ARATH21956;ARATH21954 & False & False\\
11 & ARATH21708 & 4.54674586776861e-05 & 0.0768956611570248 & ARATH21707;ARATH21708 & False & False\\
11 & ARATH22077 & 4.54674586776861e-05 & 0.0768956611570248 & ARATH22077;ARATH22078 & False & False\\
11 & ARATH21511 & 4.54674586776861e-05 & 0.0768956611570248 & ARATH21510;ARATH21511 & False & False\\
11 & ARATH21707 & 4.54674586776861e-05 & 0.0768956611570248 & ARATH21707;ARATH21708 & False & False\\
12 & ARATH19192 & 1.5070988121251876 & 0.0005142428785607199 & ARATH02804;ARATH03528;ARATH19192;ARATH03130 & True & False\\
12 & ARATH18948 & 0.9985007496251874 & 0.0027376311844077962 & ARATH18948;ARATH19972;ARATH19970 & False & False\\
12 & ARATH19305 & 0.9985007496251874 & 0.0027376311844077962 & ARATH19305 & False & False\\
12 & ARATH19122 & 0.03731839095120778 & 0.00531784107946027 & ARATH01863;ARATH19122 & False & False\\
12 & ARATH19165 & 0.003509505247376312 & 0.010037481259370314 & ARATH19211;ARATH19212;ARATH19164;ARATH19165;ARATH19167;ARATH19169;ARATH19171 & False & False\\
12 & ARATH19171 & 0.003509505247376312 & 0.010037481259370314 & ARATH19211;ARATH19212;ARATH19164;ARATH19165;ARATH19167;ARATH19169;ARATH19171 & False & False\\
12 & ARATH19212 & 0.003509505247376312 & 0.010037481259370314 & ARATH19211;ARATH19212;ARATH19164;ARATH19165;ARATH19167;ARATH19169;ARATH19171 & False & False\\
12 & ARATH19474 & 0.003024282046476761 & 0.0123688155922039 & ARATH19435;ARATH19436;ARATH19468;ARATH19467;ARATH19474;ARATH19463;ARATH19464;ARATH19434 & False & False\\
12 & ARATH19464 & 0.003024282046476761 & 0.0123688155922039 & ARATH19435;ARATH19436;ARATH19468;ARATH19467;ARATH19474;ARATH19463;ARATH19464;ARATH19434 & False & False\\
12 & ARATH19463 & 0.003024282046476761 & 0.0123688155922039 & ARATH19435;ARATH19436;ARATH19468;ARATH19467;ARATH19474;ARATH19463;ARATH19464;ARATH19434 & False & False\\
12 & ARATH19436 & 0.003024282046476761 & 0.0123688155922039 & ARATH19435;ARATH19436;ARATH19468;ARATH19467;ARATH19474;ARATH19463;ARATH19464;ARATH19434 & False & False\\
12 & ARATH19468 & 0.003024282046476761 & 0.0123688155922039 & ARATH19435;ARATH19436;ARATH19468;ARATH19467;ARATH19474;ARATH19463;ARATH19464;ARATH19434 & False & False\\
12 & ARATH19467 & 0.003024282046476761 & 0.0123688155922039 & ARATH19435;ARATH19436;ARATH19468;ARATH19467;ARATH19474;ARATH19463;ARATH19464;ARATH19434 & False & False\\
12 & ARATH19434 & 0.003024282046476761 & 0.0123688155922039 & ARATH19435;ARATH19436;ARATH19468;ARATH19467;ARATH19474;ARATH19463;ARATH19464;ARATH19434 & False & False\\
12 & ARATH19435 & 0.003024282046476761 & 0.0123688155922039 & ARATH19435;ARATH19436;ARATH19468;ARATH19467;ARATH19474;ARATH19463;ARATH19464;ARATH19434 & False & False\\
12 & ARATH19164 & 0.0027581919040479755 & 0.013655172413793104 & ARATH19211;ARATH19212;ARATH19164;ARATH19165;ARATH19167;ARATH19169;ARATH19171 & False & False\\
12 & ARATH19211 & 0.0027581919040479755 & 0.013655172413793104 & ARATH19211;ARATH19212;ARATH19164;ARATH19165;ARATH19167;ARATH19169;ARATH19171 & False & False\\
12 & ARATH19169 & 0.0027581919040479755 & 0.013655172413793104 & ARATH19211;ARATH19212;ARATH19164;ARATH19165;ARATH19167;ARATH19169;ARATH19171 & False & False\\
12 & ARATH19167 & 0.0027581919040479755 & 0.013655172413793104 & ARATH19211;ARATH19212;ARATH19164;ARATH19165;ARATH19167;ARATH19169;ARATH19171 & False & False\\
12 & ARATH19055 & 0.0027268871814092946 & 0.013739130434782608 & ARATH19051;ARATH19052;ARATH19053;ARATH19054;ARATH19055;ARATH19056 & False & False\\
12 & ARATH19054 & 0.0027268871814092946 & 0.013739130434782608 & ARATH19051;ARATH19052;ARATH19053;ARATH19054;ARATH19055;ARATH19056 & False & False\\
12 & ARATH19101 & 0.002413839955022489 & 0.015304347826086957 & ARATH19546;ARATH19098;ARATH18906;ARATH19101;ARATH19548 & False & False\\
12 & ARATH18906 & 0.002413839955022489 & 0.015304347826086957 & ARATH19546;ARATH19098;ARATH18906;ARATH19101;ARATH19548 & False & False\\
12 & ARATH19098 & 0.002413839955022489 & 0.015304347826086957 & ARATH19546;ARATH19098;ARATH18906;ARATH19101;ARATH19548 & False & False\\
12 & ARATH19546 & 0.002413839955022489 & 0.015304347826086957 & ARATH19546;ARATH19098;ARATH18906;ARATH19101;ARATH19548 & False & False\\
12 & ARATH19548 & 0.002413839955022489 & 0.015304347826086957 & ARATH19546;ARATH19098;ARATH18906;ARATH19101;ARATH19548 & False & False\\
12 & ARATH19056 & 0.002092966547976012 & 0.016902548725637182 & ARATH19051;ARATH19052;ARATH19053;ARATH19054;ARATH19055;ARATH19056 & False & False\\
12 & ARATH19051 & 0.002092966547976012 & 0.016902548725637182 & ARATH19051;ARATH19052;ARATH19053;ARATH19054;ARATH19055;ARATH19056 & False & False\\
12 & ARATH19053 & 0.002092966547976012 & 0.016902548725637182 & ARATH19051;ARATH19052;ARATH19053;ARATH19054;ARATH19055;ARATH19056 & False & False\\
12 & ARATH19052 & 0.002092966547976012 & 0.016902548725637182 & ARATH19051;ARATH19052;ARATH19053;ARATH19054;ARATH19055;ARATH19056 & False & False\\
12 & ARATH19050 & 0.0018787444178691905 & 0.019014992503748124 & ARATH19051;ARATH19052;ARATH19053;ARATH19054;ARATH19055;ARATH19056;ARATH19050 & False & False\\
12 & ARATH19124 & 0.000848603823088456 & 0.03442278860569715 & ARATH19123;ARATH19124;ARATH19126 & False & False\\
12 & ARATH19123 & 0.000848603823088456 & 0.03442278860569715 & ARATH19123;ARATH19124;ARATH19126 & False & False\\
12 & ARATH19126 & 0.000848603823088456 & 0.03442278860569715 & ARATH19123;ARATH19124;ARATH19126 & False & False\\
12 & ARATH19520 & 0.000848603823088456 & 0.03442278860569715 & ARATH19523;ARATH19520;ARATH19522 & False & False\\
12 & ARATH19522 & 0.000848603823088456 & 0.03442278860569715 & ARATH19523;ARATH19520;ARATH19522 & False & False\\
12 & ARATH19523 & 0.000848603823088456 & 0.03442278860569715 & ARATH19523;ARATH19520;ARATH19522 & False & False\\
12 & ARATH19426 & 0.0004486957741051352 & 0.03953223388305848 & ARATH19427;ARATH19428;ARATH19429;ARATH19426 & False & False\\
12 & ARATH19291 & 0.0004486957741051352 & 0.03953223388305848 & ARATH19291;ARATH19292;ARATH19288;ARATH19290 & False & False\\
12 & ARATH19429 & 0.0004486957741051352 & 0.03953223388305848 & ARATH19427;ARATH19428;ARATH19429;ARATH19426 & False & False\\
12 & ARATH19292 & 0.0004486957741051352 & 0.03953223388305848 & ARATH19291;ARATH19292;ARATH19288;ARATH19290 & False & False\\
12 & ARATH19108 & 0.00019707428317091466 & 0.04986356821589205 & ARATH19035;ARATH19108;ARATH19034 & False & False\\
12 & ARATH18903 & 0.00019707428317091466 & 0.04986356821589205 & ARATH18908;ARATH18901;ARATH18903 & False & False\\
12 & ARATH18908 & 0.00019707428317091466 & 0.04986356821589205 & ARATH18908;ARATH18901;ARATH18903 & False & False\\
12 & ARATH19035 & 0.00019707428317091466 & 0.04986356821589205 & ARATH19035;ARATH19108;ARATH19034 & False & False\\
12 & ARATH18901 & 0.00019707428317091466 & 0.04986356821589205 & ARATH18908;ARATH18901;ARATH18903 & False & False\\
12 & ARATH19063 & 0.00019707428317091466 & 0.04986356821589205 & ARATH19059;ARATH19062;ARATH19063 & False & False\\
12 & ARATH19034 & 0.00019707428317091466 & 0.04986356821589205 & ARATH19035;ARATH19108;ARATH19034 & False & False\\
12 & ARATH19062 & 0.00019707428317091466 & 0.04986356821589205 & ARATH19059;ARATH19062;ARATH19063 & False & False\\
12 & ARATH19059 & 0.00019707428317091466 & 0.04986356821589205 & ARATH19059;ARATH19062;ARATH19063 & False & False\\
12 & ARATH19251 & 6.59857571214395e-05 & 0.07781409295352322 & ARATH19251;ARATH19250 & False & False\\
12 & ARATH19250 & 6.59857571214395e-05 & 0.07781409295352322 & ARATH19251;ARATH19250 & False & False\\
12 & ARATH19082 & 6.59857571214395e-05 & 0.07781409295352322 & ARATH19081;ARATH19082 & False & False\\
12 & ARATH19481 & 6.59857571214395e-05 & 0.07781409295352322 & ARATH19481;ARATH19482 & False & False\\
12 & ARATH19450 & 6.59857571214395e-05 & 0.07781409295352322 & ARATH19449;ARATH19450 & False & False\\
12 & ARATH19428 & 6.59857571214395e-05 & 0.07781409295352322 & ARATH19427;ARATH19428;ARATH19429;ARATH19426 & False & False\\
12 & ARATH19427 & 6.59857571214395e-05 & 0.07781409295352322 & ARATH19427;ARATH19428;ARATH19429;ARATH19426 & False & False\\
12 & ARATH19029 & 6.59857571214395e-05 & 0.07781409295352322 & ARATH19029;ARATH19030 & False & False\\
12 & ARATH19030 & 6.59857571214395e-05 & 0.07781409295352322 & ARATH19029;ARATH19030 & False & False\\
12 & ARATH19288 & 6.59857571214395e-05 & 0.07781409295352322 & ARATH19291;ARATH19292;ARATH19288;ARATH19290 & False & False\\
12 & ARATH19290 & 6.59857571214395e-05 & 0.07781409295352322 & ARATH19291;ARATH19292;ARATH19288;ARATH19290 & False & False\\
12 & ARATH19194 & 6.59857571214395e-05 & 0.07781409295352322 & ARATH19195;ARATH18918;ARATH19194 & False & False\\
12 & ARATH19195 & 6.59857571214395e-05 & 0.07781409295352322 & ARATH19195;ARATH18918;ARATH19194 & False & False\\
12 & ARATH19482 & 6.59857571214395e-05 & 0.07781409295352322 & ARATH19481;ARATH19482 & False & False\\
12 & ARATH19449 & 6.59857571214395e-05 & 0.07781409295352322 & ARATH19449;ARATH19450 & False & False\\
12 & ARATH19081 & 6.59857571214395e-05 & 0.07781409295352322 & ARATH19081;ARATH19082 & False & False\\
12 & ARATH19160 & 0.0 & 1.0 & nan & True & False\\
13 & ARATH19192 & 1.506577860479798 & 0.0005717171717171717 & ARATH02804;ARATH03528;ARATH19192;ARATH03130 & True & False\\
13 & ARATH18948 & 0.997979797979798 & 0.002747474747474748 & ARATH18948;ARATH19972;ARATH19970 & False & False\\
13 & ARATH19305 & 0.997979797979798 & 0.002747474747474748 & ARATH19305 & False & False\\
13 & ARATH19122 & 0.03681763114731136 & 0.005274747474747475 & ARATH01863;ARATH19122 & False & False\\
13 & ARATH19171 & 0.004728969696969698 & 0.009290909090909093 & ARATH19211;ARATH19212;ARATH19164;ARATH19165;ARATH19167;ARATH19169;ARATH19171 & False & False\\
13 & ARATH19212 & 0.004728969696969698 & 0.009290909090909093 & ARATH19211;ARATH19212;ARATH19164;ARATH19165;ARATH19167;ARATH19169;ARATH19171 & False & False\\
13 & ARATH19165 & 0.004728969696969698 & 0.009290909090909093 & ARATH19211;ARATH19212;ARATH19164;ARATH19165;ARATH19167;ARATH19169;ARATH19171 & False & False\\
13 & ARATH19167 & 0.0037165939393939405 & 0.012345454545454543 & ARATH19211;ARATH19212;ARATH19164;ARATH19165;ARATH19167;ARATH19169;ARATH19171 & False & False\\
13 & ARATH19169 & 0.0037165939393939405 & 0.012345454545454543 & ARATH19211;ARATH19212;ARATH19164;ARATH19165;ARATH19167;ARATH19169;ARATH19171 & False & False\\
13 & ARATH19164 & 0.0037165939393939405 & 0.012345454545454543 & ARATH19211;ARATH19212;ARATH19164;ARATH19165;ARATH19167;ARATH19169;ARATH19171 & False & False\\
13 & ARATH19211 & 0.0037165939393939405 & 0.012345454545454543 & ARATH19211;ARATH19212;ARATH19164;ARATH19165;ARATH19167;ARATH19169;ARATH19171 & False & False\\
13 & ARATH19055 & 0.003674411616161617 & 0.01241818181818182 & ARATH19051;ARATH19052;ARATH19053;ARATH19054;ARATH19055;ARATH19056 & False & False\\
13 & ARATH19054 & 0.003674411616161617 & 0.01241818181818182 & ARATH19051;ARATH19052;ARATH19053;ARATH19054;ARATH19055;ARATH19056 & False & False\\
13 & ARATH19051 & 0.002820219570707072 & 0.01603030303030303 & ARATH19051;ARATH19052;ARATH19053;ARATH19054;ARATH19055;ARATH19056 & False & False\\
13 & ARATH19056 & 0.002820219570707072 & 0.01603030303030303 & ARATH19051;ARATH19052;ARATH19053;ARATH19054;ARATH19055;ARATH19056 & False & False\\
13 & ARATH19053 & 0.002820219570707072 & 0.01603030303030303 & ARATH19051;ARATH19052;ARATH19053;ARATH19054;ARATH19055;ARATH19056 & False & False\\
13 & ARATH19052 & 0.002820219570707072 & 0.01603030303030303 & ARATH19051;ARATH19052;ARATH19053;ARATH19054;ARATH19055;ARATH19056 & False & False\\
13 & ARATH19050 & 0.0025315606600378802 & 0.01798989898989899 & ARATH19051;ARATH19052;ARATH19053;ARATH19054;ARATH19055;ARATH19056;ARATH19050 & False & False\\
13 & ARATH18906 & 0.0011434722222222224 & 0.03435555555555556 & ARATH19101;ARATH19098;ARATH18906 & False & False\\
13 & ARATH19098 & 0.0011434722222222224 & 0.03435555555555556 & ARATH19101;ARATH19098;ARATH18906 & False & False\\
13 & ARATH19101 & 0.0011434722222222224 & 0.03435555555555556 & ARATH19101;ARATH19098;ARATH18906 & False & False\\
13 & ARATH19126 & 0.0011434722222222224 & 0.03435555555555556 & ARATH19123;ARATH19124;ARATH19126 & False & False\\
13 & ARATH19124 & 0.0011434722222222224 & 0.03435555555555556 & ARATH19123;ARATH19124;ARATH19126 & False & False\\
13 & ARATH19123 & 0.0011434722222222224 & 0.03435555555555556 & ARATH19123;ARATH19124;ARATH19126 & False & False\\
13 & ARATH19291 & 0.0006046062249053032 & 0.03939191919191919 & ARATH19291;ARATH19292;ARATH19288;ARATH19290 & False & False\\
13 & ARATH19292 & 0.0006046062249053032 & 0.03939191919191919 & ARATH19291;ARATH19292;ARATH19288;ARATH19290 & False & False\\
13 & ARATH19035 & 0.00026555261994949545 & 0.048971717171717166 & ARATH19035;ARATH19108;ARATH19034 & False & False\\
13 & ARATH19034 & 0.00026555261994949545 & 0.048971717171717166 & ARATH19035;ARATH19108;ARATH19034 & False & False\\
13 & ARATH19063 & 0.00026555261994949545 & 0.048971717171717166 & ARATH19059;ARATH19062;ARATH19063 & False & False\\
13 & ARATH19062 & 0.00026555261994949545 & 0.048971717171717166 & ARATH19059;ARATH19062;ARATH19063 & False & False\\
13 & ARATH19059 & 0.00026555261994949545 & 0.048971717171717166 & ARATH19059;ARATH19062;ARATH19063 & False & False\\
13 & ARATH18908 & 0.00026555261994949545 & 0.048971717171717166 & ARATH18908;ARATH18901;ARATH18903 & False & False\\
13 & ARATH19108 & 0.00026555261994949545 & 0.048971717171717166 & ARATH19035;ARATH19108;ARATH19034 & False & False\\
13 & ARATH18903 & 0.00026555261994949545 & 0.048971717171717166 & ARATH18908;ARATH18901;ARATH18903 & False & False\\
13 & ARATH18901 & 0.00026555261994949545 & 0.048971717171717166 & ARATH18908;ARATH18901;ARATH18903 & False & False\\
13 & ARATH19288 & 8.89141414141415e-05 & 0.076389898989899 & ARATH19291;ARATH19292;ARATH19288;ARATH19290 & False & False\\
13 & ARATH19030 & 8.89141414141415e-05 & 0.076389898989899 & ARATH19029;ARATH19030 & False & False\\
13 & ARATH19290 & 8.89141414141415e-05 & 0.076389898989899 & ARATH19291;ARATH19292;ARATH19288;ARATH19290 & False & False\\
13 & ARATH19082 & 8.89141414141415e-05 & 0.076389898989899 & ARATH19081;ARATH19082 & False & False\\
13 & ARATH19251 & 8.89141414141415e-05 & 0.076389898989899 & ARATH19251;ARATH19250 & False & False\\
13 & ARATH19250 & 8.89141414141415e-05 & 0.076389898989899 & ARATH19251;ARATH19250 & False & False\\
13 & ARATH19195 & 8.89141414141415e-05 & 0.076389898989899 & ARATH19195;ARATH18918;ARATH19194 & False & False\\
13 & ARATH19194 & 8.89141414141415e-05 & 0.076389898989899 & ARATH19195;ARATH18918;ARATH19194 & False & False\\
13 & ARATH19081 & 8.89141414141415e-05 & 0.076389898989899 & ARATH19081;ARATH19082 & False & False\\
13 & ARATH19029 & 8.89141414141415e-05 & 0.076389898989899 & ARATH19029;ARATH19030 & False & False\\
13 & ARATH19160 & 0.0 & 1.0 & nan & True & False\\
14 & ARATH25103 & 1.5073225522959186 & 0.0014362244897959185 & ARATH19132;ARATH21253;ARATH25103;ARATH14477 & False & False\\
14 & ARATH25537 & 1.3659456991794143 & 0.0019719387755102037 & ARATH21564;SOLLC25407;SOLLC24321;ARATH20801;SOLLC24323;ARATH25537 & True & False\\
14 & ARATH24948 & 1.265833169395841 & 0.002139030612244898 & SOYBN17977;ARATH24948;ARATH00724;ARATH16067;SOYBN14099;SOYBN14101 & False & False\\
14 & ARATH25554 & 0.9987244897959184 & 0.009752551020408165 & ARATH25554 & False & False\\
14 & ARATH25535 & 0.9987244897959184 & 0.009752551020408165 & ARATH25535 & False & False\\
14 & ARATH25234 & 0.9987244897959184 & 0.009752551020408165 & ARATH25234 & False & False\\
14 & ARATH25555 & 0.6504758684093326 & 0.01011734693877551 & ARATH25644;ARATH25647;ARATH25553;ARATH25554;ARATH25555;ARATH25556;ARATH25910;ARATH25558;ARATH25560 & False & False\\
14 & ARATH25553 & 0.6504758684093326 & 0.01011734693877551 & ARATH25644;ARATH25647;ARATH25553;ARATH25554;ARATH25555;ARATH25556;ARATH25910;ARATH25558;ARATH25560 & False & False\\
14 & ARATH25558 & 0.4443011181323741 & 0.01119515306122449 & ARATH25644;ARATH25647;ARATH25553;ARATH25554;ARATH25555;ARATH25556;ARATH25910;ARATH25558;ARATH25560 & False & False\\
14 & ARATH25596 & 0.422208085977412 & 0.011573979591836734 & ARATH02797;ORYSI19336;ARATH20431;ORYSJ40649;ARATH20175;SOLLC06714;ARATH04059;ARATH00796;ARATH25596;SOLLC32937;SOLLC22177;ARATH12577;ARATH01122;ARATH05861;SOYBN12341 & True & False\\
14 & ARATH25644 & 0.32065360376900764 & 0.013468112244897959 & ARATH25644;ARATH25647;ARATH25553;ARATH25554;ARATH25555;ARATH25556;ARATH25910;ARATH25558;ARATH25560 & False & False\\
14 & ARATH25647 & 0.32065360376900764 & 0.013468112244897959 & ARATH25644;ARATH25647;ARATH25553;ARATH25554;ARATH25555;ARATH25556;ARATH25910;ARATH25558;ARATH25560 & False & False\\
14 & ARATH25556 & 0.32065360376900764 & 0.013468112244897959 & ARATH25644;ARATH25647;ARATH25553;ARATH25554;ARATH25555;ARATH25556;ARATH25910;ARATH25558;ARATH25560 & False & False\\
14 & ARATH25560 & 0.32065360376900764 & 0.013468112244897959 & ARATH25644;ARATH25647;ARATH25553;ARATH25554;ARATH25555;ARATH25556;ARATH25910;ARATH25558;ARATH25560 & False & False\\
14 & ARATH25620 & 0.19917869811109284 & 0.014503826530612244 & ARATH25620;ORYSJ47184;ORYSJ16016;ARATH18922;SORBI10788;WHEAT35086;WHEAT77392 & False & False\\
14 & ARATH24950 & 0.05243932614459386 & 0.018734693877551015 & DROME04535;ARATH24950 & False & False\\
14 & ARATH25590 & 0.007180458386479592 & 0.02226530612244898 & ARATH25643;ARATH25612;ARATH25613;ARATH25650;ARATH25619;ARATH25557;ARATH25590;ARATH25589;ARATH25592;ARATH25621;ARATH25564;ARATH25565;ARATH25569 & False & False\\
14 & ARATH25619 & 0.007180458386479592 & 0.02226530612244898 & ARATH25643;ARATH25612;ARATH25613;ARATH25650;ARATH25619;ARATH25557;ARATH25590;ARATH25589;ARATH25592;ARATH25621;ARATH25564;ARATH25565;ARATH25569 & False & False\\
14 & ARATH25564 & 0.007180458386479592 & 0.02226530612244898 & ARATH25643;ARATH25612;ARATH25613;ARATH25650;ARATH25619;ARATH25557;ARATH25590;ARATH25589;ARATH25592;ARATH25621;ARATH25564;ARATH25565;ARATH25569 & False & False\\
14 & ARATH25621 & 0.007180458386479592 & 0.02226530612244898 & ARATH25643;ARATH25612;ARATH25613;ARATH25650;ARATH25619;ARATH25557;ARATH25590;ARATH25589;ARATH25592;ARATH25621;ARATH25564;ARATH25565;ARATH25569 & False & False\\
14 & ARATH25557 & 0.007180458386479592 & 0.02226530612244898 & ARATH25643;ARATH25612;ARATH25613;ARATH25650;ARATH25619;ARATH25557;ARATH25590;ARATH25589;ARATH25592;ARATH25621;ARATH25564;ARATH25565;ARATH25569 & False & False\\
14 & ARATH25613 & 0.007180458386479592 & 0.02226530612244898 & ARATH25643;ARATH25612;ARATH25613;ARATH25650;ARATH25619;ARATH25557;ARATH25590;ARATH25589;ARATH25592;ARATH25621;ARATH25564;ARATH25565;ARATH25569 & False & False\\
14 & ARATH25650 & 0.007180458386479592 & 0.02226530612244898 & ARATH25643;ARATH25612;ARATH25613;ARATH25650;ARATH25619;ARATH25557;ARATH25590;ARATH25589;ARATH25592;ARATH25621;ARATH25564;ARATH25565;ARATH25569 & False & False\\
14 & ARATH25612 & 0.007180458386479592 & 0.02226530612244898 & ARATH25643;ARATH25612;ARATH25613;ARATH25650;ARATH25619;ARATH25557;ARATH25590;ARATH25589;ARATH25592;ARATH25621;ARATH25564;ARATH25565;ARATH25569 & False & False\\
14 & ARATH25592 & 0.007180458386479592 & 0.02226530612244898 & ARATH25643;ARATH25612;ARATH25613;ARATH25650;ARATH25619;ARATH25557;ARATH25590;ARATH25589;ARATH25592;ARATH25621;ARATH25564;ARATH25565;ARATH25569 & False & False\\
14 & ARATH25643 & 0.007180458386479592 & 0.02226530612244898 & ARATH25643;ARATH25612;ARATH25613;ARATH25650;ARATH25619;ARATH25557;ARATH25590;ARATH25589;ARATH25592;ARATH25621;ARATH25564;ARATH25565;ARATH25569 & False & False\\
14 & ARATH25589 & 0.007180458386479592 & 0.02226530612244898 & ARATH25643;ARATH25612;ARATH25613;ARATH25650;ARATH25619;ARATH25557;ARATH25590;ARATH25589;ARATH25592;ARATH25621;ARATH25564;ARATH25565;ARATH25569 & False & False\\
14 & ARATH25083 & 0.006486333152864589 & 0.0226530612244898 & ARATH25083;HUMAN12988 & False & False\\
14 & ARATH25569 & 0.0059120630978954074 & 0.022887755102040816 & ARATH25643;ARATH25612;ARATH25613;ARATH25650;ARATH25619;ARATH25557;ARATH25590;ARATH25589;ARATH25592;ARATH25621;ARATH25564;ARATH25565;ARATH25569 & False & False\\
14 & ARATH25565 & 0.0059120630978954074 & 0.022887755102040816 & ARATH25643;ARATH25612;ARATH25613;ARATH25650;ARATH25619;ARATH25557;ARATH25590;ARATH25589;ARATH25592;ARATH25621;ARATH25564;ARATH25565;ARATH25569 & False & False\\
14 & ARATH25108 & 0.0031377397022480874 & 0.02534438775510204 & ARATH25683;ARATH25108;ARATH25109;ARATH25684;ARATH25111;ARATH25696;ARATH25697;ARATH25698 & False & False\\
14 & ARATH25696 & 0.0031377397022480874 & 0.02534438775510204 & ARATH25683;ARATH25108;ARATH25109;ARATH25684;ARATH25111;ARATH25696;ARATH25697;ARATH25698 & False & False\\
14 & ARATH25671 & 0.00298576530612245 & 0.02590688775510204 & ARATH25472;ARATH25666;ARATH25667;ARATH25668;ARATH25669;ARATH25670;ARATH25671 & False & False\\
14 & ARATH25670 & 0.00298576530612245 & 0.02590688775510204 & ARATH25472;ARATH25666;ARATH25667;ARATH25668;ARATH25669;ARATH25670;ARATH25671 & False & False\\
14 & ARATH25472 & 0.00298576530612245 & 0.02590688775510204 & ARATH25472;ARATH25666;ARATH25667;ARATH25668;ARATH25669;ARATH25670;ARATH25671 & False & False\\
14 & ARATH25492 & 0.002741947759338147 & 0.02634566326530613 & ARATH25491;ARATH25492;ARATH25493;ARATH25494;ARATH25496;ARATH25505;ARATH25506;ARATH25507;ARATH25095 & False & False\\
14 & ARATH25227 & 0.0026716626933195155 & 0.02767729591836735 & ARATH25227;ARATH25265;ARATH25214;ARATH25215;ARATH25216;ARATH25246;ARATH25226 & False & False\\
14 & ARATH25226 & 0.0026716626933195155 & 0.02767729591836735 & ARATH25227;ARATH25265;ARATH25214;ARATH25215;ARATH25216;ARATH25246;ARATH25226 & False & False\\
14 & ARATH25214 & 0.0026716626933195155 & 0.02767729591836735 & ARATH25227;ARATH25265;ARATH25214;ARATH25215;ARATH25216;ARATH25246;ARATH25226 & False & False\\
14 & ARATH25111 & 0.002475752216298629 & 0.02878954081632653 & ARATH25683;ARATH25108;ARATH25109;ARATH25684;ARATH25111;ARATH25696;ARATH25697;ARATH25698 & False & False\\
14 & ARATH25683 & 0.002475752216298629 & 0.02878954081632653 & ARATH25683;ARATH25108;ARATH25109;ARATH25684;ARATH25111;ARATH25696;ARATH25697;ARATH25698 & False & False\\
14 & ARATH25109 & 0.002475752216298629 & 0.02878954081632653 & ARATH25683;ARATH25108;ARATH25109;ARATH25684;ARATH25111;ARATH25696;ARATH25697;ARATH25698 & False & False\\
14 & ARATH25684 & 0.002475752216298629 & 0.02878954081632653 & ARATH25683;ARATH25108;ARATH25109;ARATH25684;ARATH25111;ARATH25696;ARATH25697;ARATH25698 & False & False\\
14 & ARATH25667 & 0.0023465739795918376 & 0.02992984693877551 & ARATH25472;ARATH25666;ARATH25667;ARATH25668;ARATH25669;ARATH25670;ARATH25671 & False & False\\
14 & ARATH25668 & 0.0023465739795918376 & 0.02992984693877551 & ARATH25472;ARATH25666;ARATH25667;ARATH25668;ARATH25669;ARATH25670;ARATH25671 & False & False\\
14 & ARATH25669 & 0.0023465739795918376 & 0.02992984693877551 & ARATH25472;ARATH25666;ARATH25667;ARATH25668;ARATH25669;ARATH25670;ARATH25671 & False & False\\
14 & ARATH25666 & 0.0023465739795918376 & 0.02992984693877551 & ARATH25472;ARATH25666;ARATH25667;ARATH25668;ARATH25669;ARATH25670;ARATH25671 & False & False\\
14 & ARATH25448 & 0.0022200673628826537 & 0.030392857142857138 & ARATH25429;ARATH25430;ARATH25432;ARATH25438;ARATH25443;ARATH25448 & False & False\\
14 & ARATH25095 & 0.00213932906482518 & 0.030769132653061224 & ARATH25491;ARATH25492;ARATH25493;ARATH25494;ARATH25496;ARATH25505;ARATH25506;ARATH25507;ARATH25095 & False & False\\
14 & ARATH25496 & 0.00213932906482518 & 0.030769132653061224 & ARATH25491;ARATH25492;ARATH25493;ARATH25494;ARATH25496;ARATH25505;ARATH25506;ARATH25507;ARATH25095 & False & False\\
14 & ARATH25507 & 0.00213932906482518 & 0.030769132653061224 & ARATH25491;ARATH25492;ARATH25493;ARATH25494;ARATH25496;ARATH25505;ARATH25506;ARATH25507;ARATH25095 & False & False\\
14 & ARATH25494 & 0.00213932906482518 & 0.030769132653061224 & ARATH25491;ARATH25492;ARATH25493;ARATH25494;ARATH25496;ARATH25505;ARATH25506;ARATH25507;ARATH25095 & False & False\\
14 & ARATH25493 & 0.00213932906482518 & 0.030769132653061224 & ARATH25491;ARATH25492;ARATH25493;ARATH25494;ARATH25496;ARATH25505;ARATH25506;ARATH25507;ARATH25095 & False & False\\
14 & ARATH25246 & 0.0020795867587093428 & 0.031573979591836734 & ARATH25227;ARATH25265;ARATH25214;ARATH25215;ARATH25216;ARATH25246;ARATH25226 & False & False\\
14 & ARATH25265 & 0.0020795867587093428 & 0.031573979591836734 & ARATH25227;ARATH25265;ARATH25214;ARATH25215;ARATH25216;ARATH25246;ARATH25226 & False & False\\
14 & ARATH25438 & 0.0016957307278380105 & 0.03462117346938776 & ARATH25429;ARATH25430;ARATH25432;ARATH25438;ARATH25443;ARATH25448 & False & False\\
14 & ARATH25432 & 0.0016957307278380105 & 0.03462117346938776 & ARATH25429;ARATH25430;ARATH25432;ARATH25438;ARATH25443;ARATH25448 & False & False\\
14 & ARATH25430 & 0.0016957307278380105 & 0.03462117346938776 & ARATH25429;ARATH25430;ARATH25432;ARATH25438;ARATH25443;ARATH25448 & False & False\\
14 & ARATH25443 & 0.0016957307278380105 & 0.03462117346938776 & ARATH25429;ARATH25430;ARATH25432;ARATH25438;ARATH25443;ARATH25448 & False & False\\
14 & ARATH25429 & 0.0016957307278380105 & 0.03462117346938776 & ARATH25429;ARATH25430;ARATH25432;ARATH25438;ARATH25443;ARATH25448 & False & False\\
14 & ARATH25697 & 0.0014347768946431068 & 0.03614668367346939 & ARATH25683;ARATH25108;ARATH25109;ARATH25684;ARATH25111;ARATH25696;ARATH25697;ARATH25698 & False & False\\
14 & ARATH25698 & 0.0014347768946431068 & 0.03614668367346939 & ARATH25683;ARATH25108;ARATH25109;ARATH25684;ARATH25111;ARATH25696;ARATH25697;ARATH25698 & False & False\\
14 & ARATH25020 & 0.0013877869897959186 & 0.038184948979591835 & ARATH25020;ARATH24989;ARATH24990;ARATH24986 & False & False\\
14 & ARATH24990 & 0.0013877869897959186 & 0.038184948979591835 & ARATH25020;ARATH24989;ARATH24990;ARATH24986 & False & False\\
14 & ARATH24989 & 0.0013877869897959186 & 0.038184948979591835 & ARATH25020;ARATH24989;ARATH24990;ARATH24986 & False & False\\
14 & ARATH25495 & 0.0013877869897959186 & 0.038184948979591835 & ARATH25517;ARATH25502;ARATH25495;ARATH25504 & False & False\\
14 & ARATH25502 & 0.0013877869897959186 & 0.038184948979591835 & ARATH25517;ARATH25502;ARATH25495;ARATH25504 & False & False\\
14 & ARATH25504 & 0.0013877869897959186 & 0.038184948979591835 & ARATH25517;ARATH25502;ARATH25495;ARATH25504 & False & False\\
14 & ARATH25423 & 0.0013877869897959186 & 0.038184948979591835 & ARATH25422;ARATH25423;ARATH25409;ARATH25410 & False & False\\
14 & ARATH25409 & 0.0013877869897959186 & 0.038184948979591835 & ARATH25422;ARATH25423;ARATH25409;ARATH25410 & False & False\\
14 & ARATH25517 & 0.0013877869897959186 & 0.038184948979591835 & ARATH25517;ARATH25502;ARATH25495;ARATH25504 & False & False\\
14 & ARATH24986 & 0.0013877869897959186 & 0.038184948979591835 & ARATH25020;ARATH24989;ARATH24990;ARATH24986 & False & False\\
14 & ARATH25422 & 0.0013877869897959186 & 0.038184948979591835 & ARATH25422;ARATH25423;ARATH25409;ARATH25410 & False & False\\
14 & ARATH25410 & 0.0013877869897959186 & 0.038184948979591835 & ARATH25422;ARATH25423;ARATH25409;ARATH25410 & False & False\\
14 & ARATH25070 & 0.0011880397002551025 & 0.04072959183673469 & ARATH25067;ARATH25068;ARATH25069;ARATH25070 & False & False\\
14 & ARATH25069 & 0.0011880397002551025 & 0.04072959183673469 & ARATH25067;ARATH25068;ARATH25069;ARATH25070 & False & False\\
14 & ARATH25216 & 0.0011485473515348472 & 0.04079591836734694 & ARATH25227;ARATH25265;ARATH25214;ARATH25215;ARATH25216;ARATH25246;ARATH25226 & False & False\\
14 & ARATH25215 & 0.0011485473515348472 & 0.04079591836734694 & ARATH25227;ARATH25265;ARATH25214;ARATH25215;ARATH25216;ARATH25246;ARATH25226 & False & False\\
14 & ARATH25348 & 0.0011297800741390306 & 0.04195663265306122 & ARATH25347;ARATH25348;ARATH25350;ARATH25352;ARATH25354 & False & False\\
14 & ARATH25347 & 0.0011297800741390306 & 0.04195663265306122 & ARATH25347;ARATH25348;ARATH25350;ARATH25352;ARATH25354 & False & False\\
14 & ARATH25354 & 0.0011297800741390306 & 0.04195663265306122 & ARATH25347;ARATH25348;ARATH25350;ARATH25352;ARATH25354 & False & False\\
14 & ARATH25352 & 0.0011297800741390306 & 0.04195663265306122 & ARATH25347;ARATH25348;ARATH25350;ARATH25352;ARATH25354 & False & False\\
14 & ARATH25350 & 0.0011297800741390306 & 0.04195663265306122 & ARATH25347;ARATH25348;ARATH25350;ARATH25352;ARATH25354 & False & False\\
14 & ARATH25142 & 0.0010881660554846939 & 0.042360969387755104 & ARATH25316;ARATH25142;ARATH25160;ARATH25162 & False & False\\
14 & ARATH25431 & 0.0010302611888776511 & 0.04266454081632653 & ARATH25429;ARATH25430;ARATH25431;ARATH25432;ARATH25438;ARATH25443;ARATH25448 & False & False\\
14 & ARATH25288 & 0.0008224450690106122 & 0.043889030612244896 & MOUSE09277;ARATH25288 & False & False\\
14 & ARATH25068 & 0.0008185072146045921 & 0.04453443877551021 & ARATH25067;ARATH25068;ARATH25069;ARATH25070 & False & False\\
14 & ARATH25067 & 0.0008185072146045921 & 0.04453443877551021 & ARATH25067;ARATH25068;ARATH25069;ARATH25070 & False & False\\
14 & ARATH25316 & 0.0007336146165497451 & 0.04591581632653061 & ARATH25316;ARATH25142;ARATH25160;ARATH25162 & False & False\\
14 & ARATH25162 & 0.0007336146165497451 & 0.04591581632653061 & ARATH25316;ARATH25142;ARATH25160;ARATH25162 & False & False\\
14 & ARATH25160 & 0.0007336146165497451 & 0.04591581632653061 & ARATH25316;ARATH25142;ARATH25160;ARATH25162 & False & False\\
14 & ARATH25609 & 0.000721962691326531 & 0.051517857142857136 & ARATH25608;ARATH25609;ARATH25610 & False & False\\
14 & ARATH25561 & 0.000721962691326531 & 0.051517857142857136 & ARATH25645;ARATH25646;ARATH25422;ARATH25423;ARATH25561;ARATH25409;ARATH25410 & False & False\\
14 & ARATH25300 & 0.000721962691326531 & 0.051517857142857136 & ARATH25300;ARATH25301;ARATH25302 & False & False\\
14 & ARATH25610 & 0.000721962691326531 & 0.051517857142857136 & ARATH25608;ARATH25609;ARATH25610 & False & False\\
14 & ARATH25645 & 0.000721962691326531 & 0.051517857142857136 & ARATH25645;ARATH25646;ARATH25422;ARATH25423;ARATH25561;ARATH25409;ARATH25410 & False & False\\
14 & ARATH25646 & 0.000721962691326531 & 0.051517857142857136 & ARATH25645;ARATH25646;ARATH25422;ARATH25423;ARATH25561;ARATH25409;ARATH25410 & False & False\\
14 & ARATH25302 & 0.000721962691326531 & 0.051517857142857136 & ARATH25300;ARATH25301;ARATH25302 & False & False\\
14 & ARATH25608 & 0.000721962691326531 & 0.051517857142857136 & ARATH25608;ARATH25609;ARATH25610 & False & False\\
14 & ARATH25301 & 0.000721962691326531 & 0.051517857142857136 & ARATH25300;ARATH25301;ARATH25302 & False & False\\
14 & ARATH25198 & 0.000721962691326531 & 0.051517857142857136 & ARATH25196;ARATH25197;ARATH25198 & False & False\\
14 & ARATH25197 & 0.000721962691326531 & 0.051517857142857136 & ARATH25196;ARATH25197;ARATH25198 & False & False\\
14 & ARATH25196 & 0.000721962691326531 & 0.051517857142857136 & ARATH25196;ARATH25197;ARATH25198 & False & False\\
14 & ARATH25155 & 0.000721962691326531 & 0.051517857142857136 & ARATH25155;ARATH25151;ARATH25154 & False & False\\
14 & ARATH25154 & 0.000721962691326531 & 0.051517857142857136 & ARATH25155;ARATH25151;ARATH25154 & False & False\\
14 & ARATH25151 & 0.000721962691326531 & 0.051517857142857136 & ARATH25155;ARATH25151;ARATH25154 & False & False\\
14 & ARATH25299 & 0.0006220890465561226 & 0.053979591836734696 & ARATH25299;ARATH25312;ARATH25313 & False & False\\
14 & ARATH25313 & 0.0006220890465561226 & 0.053979591836734696 & ARATH25299;ARATH25312;ARATH25313 & False & False\\
14 & ARATH25312 & 0.00033744915896045924 & 0.057161989795918376 & ARATH25299;ARATH25312;ARATH25313 & False & False\\
14 & ARATH25317 & 5.613839285714293e-05 & 0.09330357142857144 & ARATH25315;ARATH25317 & False & False\\
14 & ARATH25315 & 5.613839285714293e-05 & 0.09330357142857144 & ARATH25315;ARATH25317 & False & False\\
14 & ARATH25341 & 5.613839285714293e-05 & 0.09330357142857144 & ARATH25451;ARATH25341;ARATH25450;ARATH25362 & False & False\\
14 & ARATH25362 & 5.613839285714293e-05 & 0.09330357142857144 & ARATH25451;ARATH25341;ARATH25450;ARATH25362 & False & False\\
14 & ARATH25404 & 5.613839285714293e-05 & 0.09330357142857144 & ARATH25404;ARATH25405 & False & False\\
14 & ARATH25405 & 5.613839285714293e-05 & 0.09330357142857144 & ARATH25404;ARATH25405 & False & False\\
14 & ARATH25451 & 5.613839285714293e-05 & 0.09330357142857144 & ARATH25451;ARATH25450 & False & False\\
14 & ARATH25694 & 5.613839285714293e-05 & 0.09330357142857144 & ARATH25694;ARATH25695 & False & False\\
14 & ARATH25192 & 5.613839285714293e-05 & 0.09330357142857144 & ARATH25192;ARATH25193 & False & False\\
14 & ARATH25188 & 5.613839285714293e-05 & 0.09330357142857144 & ARATH25187;ARATH25188 & False & False\\
14 & ARATH25187 & 5.613839285714293e-05 & 0.09330357142857144 & ARATH25187;ARATH25188 & False & False\\
14 & ARATH25082 & 5.613839285714293e-05 & 0.09330357142857144 & ARATH25614;ARATH25081;ARATH25082 & False & False\\
14 & ARATH25081 & 5.613839285714293e-05 & 0.09330357142857144 & ARATH25614;ARATH25081;ARATH25082 & False & False\\
14 & ARATH25052 & 5.613839285714293e-05 & 0.09330357142857144 & ARATH25052;ARATH25050 & False & False\\
14 & ARATH25050 & 5.613839285714293e-05 & 0.09330357142857144 & ARATH25052;ARATH25050 & False & False\\
14 & ARATH24924 & 5.613839285714293e-05 & 0.09330357142857144 & ARATH24923;ARATH24924 & False & False\\
14 & ARATH25193 & 5.613839285714293e-05 & 0.09330357142857144 & ARATH25192;ARATH25193 & False & False\\
14 & ARATH24923 & 5.613839285714293e-05 & 0.09330357142857144 & ARATH24923;ARATH24924 & False & False\\
14 & ARATH25664 & 5.613839285714293e-05 & 0.09330357142857144 & ARATH25662;ARATH25664 & False & False\\
14 & ARATH25662 & 5.613839285714293e-05 & 0.09330357142857144 & ARATH25662;ARATH25664 & False & False\\
14 & ARATH25658 & 5.613839285714293e-05 & 0.09330357142857144 & ARATH25657;ARATH25658 & False & False\\
14 & ARATH25657 & 5.613839285714293e-05 & 0.09330357142857144 & ARATH25657;ARATH25658 & False & False\\
14 & ARATH25648 & 5.613839285714293e-05 & 0.09330357142857144 & ARATH25559;ARATH25648 & False & False\\
14 & ARATH25559 & 5.613839285714293e-05 & 0.09330357142857144 & ARATH25559;ARATH25648 & False & False\\
14 & ARATH25506 & 5.613839285714293e-05 & 0.09330357142857144 & ARATH25491;ARATH25505;ARATH25506 & False & False\\
14 & ARATH25505 & 5.613839285714293e-05 & 0.09330357142857144 & ARATH25491;ARATH25505;ARATH25506 & False & False\\
14 & ARATH25695 & 5.613839285714293e-05 & 0.09330357142857144 & ARATH25694;ARATH25695 & False & False\\
14 & ARATH25213 & 5.613839285714293e-05 & 0.09330357142857144 & ARATH25213;ARATH25231 & False & False\\
14 & ARATH25450 & 5.613839285714293e-05 & 0.09330357142857144 & ARATH25451;ARATH25450 & False & False\\
14 & ARATH25294 & 5.613839285714293e-05 & 0.09330357142857144 & ARATH25268;ARATH25294 & False & False\\
14 & ARATH25268 & 5.613839285714293e-05 & 0.09330357142857144 & ARATH25268;ARATH25294 & False & False\\
14 & ARATH25283 & 5.613839285714293e-05 & 0.09330357142857144 & ARATH25283;ARATH25284 & False & False\\
14 & ARATH25284 & 5.613839285714293e-05 & 0.09330357142857144 & ARATH25283;ARATH25284 & False & False\\
14 & ARATH25249 & 5.613839285714293e-05 & 0.09330357142857144 & ARATH25248;ARATH25249 & False & False\\
14 & ARATH25231 & 5.613839285714293e-05 & 0.09330357142857144 & ARATH25213;ARATH25231 & False & False\\
14 & ARATH25232 & 5.613839285714293e-05 & 0.09330357142857144 & ARATH25232;ARATH25224 & False & False\\
14 & ARATH25224 & 5.613839285714293e-05 & 0.09330357142857144 & ARATH25232;ARATH25224 & False & False\\
14 & ARATH25248 & 5.613839285714293e-05 & 0.09330357142857144 & ARATH25248;ARATH25249 & False & False\\
14 & ARATH25491 & 1.239477212380065e-05 & 0.0939158163265306 & ARATH25491;ARATH25492;ARATH25493;ARATH25494;ARATH25496;ARATH25505;ARATH25506;ARATH25507;ARATH25095 & False & False\\
14 & ARATH25028 & 0.0 & 1.0 & nan & True & False\\
17 & ARATH25955 & 0.14933954071185127 & 0.0009012820512820512 & ARATH24659;ORYSJ37011;MAIZE86811;ARATH25955;ORYSJ40451 & False & False\\
17 & ARATH24659 & 0.12684245575891973 & 0.0013525641025641025 & ARATH24659;ORYSJ37011;MAIZE86811;ARATH25955;ORYSJ40451 & False & False\\
17 & ARATH25564 & 0.0042778794070512825 & 0.0031891025641025642 & ARATH25643;ARATH25612;ARATH25613;ARATH25772;ARATH25773;ARATH25650;ARATH25619;ARATH25557;ARATH25590;ARATH25589;ARATH25592;ARATH25621;ARATH25564;ARATH25565;ARATH25569 & False & False\\
17 & ARATH25773 & 0.0042778794070512825 & 0.0031891025641025642 & ARATH25643;ARATH25612;ARATH25613;ARATH25772;ARATH25773;ARATH25650;ARATH25619;ARATH25557;ARATH25590;ARATH25589;ARATH25592;ARATH25621;ARATH25564;ARATH25565;ARATH25569 & False & False\\
17 & ARATH25772 & 0.0042778794070512825 & 0.0031891025641025642 & ARATH25643;ARATH25612;ARATH25613;ARATH25772;ARATH25773;ARATH25650;ARATH25619;ARATH25557;ARATH25590;ARATH25589;ARATH25592;ARATH25621;ARATH25564;ARATH25565;ARATH25569 & False & False\\
17 & ARATH25643 & 0.0042778794070512825 & 0.0031891025641025642 & ARATH25643;ARATH25612;ARATH25613;ARATH25772;ARATH25773;ARATH25650;ARATH25619;ARATH25557;ARATH25590;ARATH25589;ARATH25592;ARATH25621;ARATH25564;ARATH25565;ARATH25569 & False & False\\
17 & ARATH25557 & 0.0042778794070512825 & 0.0031891025641025642 & ARATH25643;ARATH25612;ARATH25613;ARATH25772;ARATH25773;ARATH25650;ARATH25619;ARATH25557;ARATH25590;ARATH25589;ARATH25592;ARATH25621;ARATH25564;ARATH25565;ARATH25569 & False & False\\
17 & ARATH25621 & 0.0042778794070512825 & 0.0031891025641025642 & ARATH25643;ARATH25612;ARATH25613;ARATH25772;ARATH25773;ARATH25650;ARATH25619;ARATH25557;ARATH25590;ARATH25589;ARATH25592;ARATH25621;ARATH25564;ARATH25565;ARATH25569 & False & False\\
17 & ARATH25613 & 0.0042778794070512825 & 0.0031891025641025642 & ARATH25643;ARATH25612;ARATH25613;ARATH25772;ARATH25773;ARATH25650;ARATH25619;ARATH25557;ARATH25590;ARATH25589;ARATH25592;ARATH25621;ARATH25564;ARATH25565;ARATH25569 & False & False\\
17 & ARATH25612 & 0.0042778794070512825 & 0.0031891025641025642 & ARATH25643;ARATH25612;ARATH25613;ARATH25772;ARATH25773;ARATH25650;ARATH25619;ARATH25557;ARATH25590;ARATH25589;ARATH25592;ARATH25621;ARATH25564;ARATH25565;ARATH25569 & False & False\\
17 & ARATH25592 & 0.0042778794070512825 & 0.0031891025641025642 & ARATH25643;ARATH25612;ARATH25613;ARATH25772;ARATH25773;ARATH25650;ARATH25619;ARATH25557;ARATH25590;ARATH25589;ARATH25592;ARATH25621;ARATH25564;ARATH25565;ARATH25569 & False & False\\
17 & ARATH25590 & 0.0042778794070512825 & 0.0031891025641025642 & ARATH25643;ARATH25612;ARATH25613;ARATH25772;ARATH25773;ARATH25650;ARATH25619;ARATH25557;ARATH25590;ARATH25589;ARATH25592;ARATH25621;ARATH25564;ARATH25565;ARATH25569 & False & False\\
17 & ARATH25589 & 0.0042778794070512825 & 0.0031891025641025642 & ARATH25643;ARATH25612;ARATH25613;ARATH25772;ARATH25773;ARATH25650;ARATH25619;ARATH25557;ARATH25590;ARATH25589;ARATH25592;ARATH25621;ARATH25564;ARATH25565;ARATH25569 & False & False\\
17 & ARATH25619 & 0.0042778794070512825 & 0.0031891025641025642 & ARATH25643;ARATH25612;ARATH25613;ARATH25772;ARATH25773;ARATH25650;ARATH25619;ARATH25557;ARATH25590;ARATH25589;ARATH25592;ARATH25621;ARATH25564;ARATH25565;ARATH25569 & False & False\\
17 & ARATH25650 & 0.0042778794070512825 & 0.0031891025641025642 & ARATH25643;ARATH25612;ARATH25613;ARATH25772;ARATH25773;ARATH25650;ARATH25619;ARATH25557;ARATH25590;ARATH25589;ARATH25592;ARATH25621;ARATH25564;ARATH25565;ARATH25569 & False & False\\
17 & ARATH25565 & 0.0035400436498397455 & 0.003944871794871795 & ARATH25643;ARATH25612;ARATH25613;ARATH25772;ARATH25773;ARATH25650;ARATH25619;ARATH25557;ARATH25590;ARATH25589;ARATH25592;ARATH25621;ARATH25564;ARATH25565;ARATH25569 & False & False\\
17 & ARATH25569 & 0.0035400436498397455 & 0.003944871794871795 & ARATH25643;ARATH25612;ARATH25613;ARATH25772;ARATH25773;ARATH25650;ARATH25619;ARATH25557;ARATH25590;ARATH25589;ARATH25592;ARATH25621;ARATH25564;ARATH25565;ARATH25569 & False & False\\
17 & ARATH25108 & 0.0021959612109375 & 0.00539871794871795 & ARATH25683;ARATH25108;ARATH25109;ARATH25716;ARATH25111;ARATH25909;ARATH25684;ARATH25696;ARATH25697;ARATH25698 & False & False\\
17 & ARATH25716 & 0.0021959612109375 & 0.00539871794871795 & ARATH25683;ARATH25108;ARATH25109;ARATH25716;ARATH25111;ARATH25909;ARATH25684;ARATH25696;ARATH25697;ARATH25698 & False & False\\
17 & ARATH25696 & 0.0021959612109375 & 0.00539871794871795 & ARATH25683;ARATH25108;ARATH25109;ARATH25716;ARATH25111;ARATH25909;ARATH25684;ARATH25696;ARATH25697;ARATH25698 & False & False\\
17 & ARATH25683 & 0.001770413183143029 & 0.007272435897435897 & ARATH25683;ARATH25108;ARATH25109;ARATH25716;ARATH25111;ARATH25909;ARATH25684;ARATH25696;ARATH25697;ARATH25698 & False & False\\
17 & ARATH25684 & 0.001770413183143029 & 0.007272435897435897 & ARATH25683;ARATH25108;ARATH25109;ARATH25716;ARATH25111;ARATH25909;ARATH25684;ARATH25696;ARATH25697;ARATH25698 & False & False\\
17 & ARATH25909 & 0.001770413183143029 & 0.007272435897435897 & ARATH25683;ARATH25108;ARATH25109;ARATH25716;ARATH25111;ARATH25909;ARATH25684;ARATH25696;ARATH25697;ARATH25698 & False & False\\
17 & ARATH25111 & 0.001770413183143029 & 0.007272435897435897 & ARATH25683;ARATH25108;ARATH25109;ARATH25716;ARATH25111;ARATH25909;ARATH25684;ARATH25696;ARATH25697;ARATH25698 & False & False\\
17 & ARATH25109 & 0.001770413183143029 & 0.007272435897435897 & ARATH25683;ARATH25108;ARATH25109;ARATH25716;ARATH25111;ARATH25909;ARATH25684;ARATH25696;ARATH25697;ARATH25698 & False & False\\
17 & ARATH24598 & 0.0017013100961538465 & 0.007861538461538461 & ARATH24598;ARATH24600;ARATH24601;ARATH24602;ARATH24603;ARATH24604;ARATH24606 & False & False\\
17 & ARATH24600 & 0.0017013100961538465 & 0.007861538461538461 & ARATH24598;ARATH24600;ARATH24601;ARATH24602;ARATH24603;ARATH24604;ARATH24606 & False & False\\
17 & ARATH24601 & 0.0017013100961538465 & 0.007861538461538461 & ARATH24598;ARATH24600;ARATH24601;ARATH24602;ARATH24603;ARATH24604;ARATH24606 & False & False\\
17 & ARATH24603 & 0.0017013100961538465 & 0.007861538461538461 & ARATH24598;ARATH24600;ARATH24601;ARATH24602;ARATH24603;ARATH24604;ARATH24606 & False & False\\
17 & ARATH24604 & 0.0017013100961538465 & 0.007861538461538461 & ARATH24598;ARATH24600;ARATH24601;ARATH24602;ARATH24603;ARATH24604;ARATH24606 & False & False\\
17 & ARATH24602 & 0.0017013100961538465 & 0.007861538461538461 & ARATH24598;ARATH24600;ARATH24601;ARATH24602;ARATH24603;ARATH24604;ARATH24606 & False & False\\
17 & ARATH24606 & 0.0017013100961538465 & 0.007861538461538461 & ARATH24598;ARATH24600;ARATH24601;ARATH24602;ARATH24603;ARATH24604;ARATH24606 & False & False\\
17 & ARATH25226 & 0.0016271082461939105 & 0.007996153846153846 & ARATH25227;ARATH25265;ARATH25214;ARATH25215;ARATH25216;ARATH25246;ARATH24766;ARATH25226 & False & False\\
17 & ARATH25214 & 0.0016271082461939105 & 0.007996153846153846 & ARATH25227;ARATH25265;ARATH25214;ARATH25215;ARATH25216;ARATH25246;ARATH24766;ARATH25226 & False & False\\
17 & ARATH25227 & 0.0016271082461939105 & 0.007996153846153846 & ARATH25227;ARATH25265;ARATH25214;ARATH25215;ARATH25216;ARATH25246;ARATH24766;ARATH25226 & False & False\\
17 & ARATH25671 & 0.0015005384615384616 & 0.008940384615384616 & ARATH25472;ARATH25666;ARATH25667;ARATH25668;ARATH25669;ARATH25670;ARATH25671 & False & False\\
17 & ARATH25472 & 0.0015005384615384616 & 0.008940384615384616 & ARATH25472;ARATH25666;ARATH25667;ARATH25668;ARATH25669;ARATH25670;ARATH25671 & False & False\\
17 & ARATH25670 & 0.0015005384615384616 & 0.008940384615384616 & ARATH25472;ARATH25666;ARATH25667;ARATH25668;ARATH25669;ARATH25670;ARATH25671 & False & False\\
17 & ARATH25492 & 0.0013780045149494274 & 0.009782692307692308 & ARATH25491;ARATH25492;ARATH25493;ARATH25494;ARATH25496;ARATH25505;ARATH25506;ARATH25507;ARATH25095 & False & False\\
17 & ARATH25265 & 0.0012868881631109773 & 0.012189102564102564 & ARATH25227;ARATH25265;ARATH25214;ARATH25215;ARATH25216;ARATH25246;ARATH24766;ARATH25226 & False & False\\
17 & ARATH25246 & 0.0012868881631109773 & 0.012189102564102564 & ARATH25227;ARATH25265;ARATH25214;ARATH25215;ARATH25216;ARATH25246;ARATH24766;ARATH25226 & False & False\\
17 & ARATH24766 & 0.0012868881631109773 & 0.012189102564102564 & ARATH25227;ARATH25265;ARATH25214;ARATH25215;ARATH25216;ARATH25246;ARATH24766;ARATH25226 & False & False\\
17 & ARATH25669 & 0.0011793038461538462 & 0.013562820512820513 & ARATH25472;ARATH25666;ARATH25667;ARATH25668;ARATH25669;ARATH25670;ARATH25671 & False & False\\
17 & ARATH25666 & 0.0011793038461538462 & 0.013562820512820513 & ARATH25472;ARATH25666;ARATH25667;ARATH25668;ARATH25669;ARATH25670;ARATH25671 & False & False\\
17 & ARATH25668 & 0.0011793038461538462 & 0.013562820512820513 & ARATH25472;ARATH25666;ARATH25667;ARATH25668;ARATH25669;ARATH25670;ARATH25671 & False & False\\
17 & ARATH25667 & 0.0011793038461538462 & 0.013562820512820513 & ARATH25472;ARATH25666;ARATH25667;ARATH25668;ARATH25669;ARATH25670;ARATH25671 & False & False\\
17 & ARATH25448 & 0.0011157261618589742 & 0.013988461538461538 & ARATH25429;ARATH25430;ARATH25432;ARATH25438;ARATH25443;ARATH25448 & False & False\\
17 & ARATH25697 & 0.001101238909436223 & 0.01402948717948718 & ARATH25683;ARATH25108;ARATH25109;ARATH25716;ARATH25111;ARATH25909;ARATH25684;ARATH25696;ARATH25697;ARATH25698 & False & False\\
17 & ARATH25698 & 0.001101238909436223 & 0.01402948717948718 & ARATH25683;ARATH25108;ARATH25109;ARATH25716;ARATH25111;ARATH25909;ARATH25684;ARATH25696;ARATH25697;ARATH25698 & False & False\\
17 & ARATH25507 & 0.0010751499915531671 & 0.014387820512820513 & ARATH25491;ARATH25492;ARATH25493;ARATH25494;ARATH25496;ARATH25505;ARATH25506;ARATH25507;ARATH25095 & False & False\\
17 & ARATH25496 & 0.0010751499915531671 & 0.014387820512820513 & ARATH25491;ARATH25492;ARATH25493;ARATH25494;ARATH25496;ARATH25505;ARATH25506;ARATH25507;ARATH25095 & False & False\\
17 & ARATH25493 & 0.0010751499915531671 & 0.014387820512820513 & ARATH25491;ARATH25492;ARATH25493;ARATH25494;ARATH25496;ARATH25505;ARATH25506;ARATH25507;ARATH25095 & False & False\\
17 & ARATH25095 & 0.0010751499915531671 & 0.014387820512820513 & ARATH25491;ARATH25492;ARATH25493;ARATH25494;ARATH25496;ARATH25505;ARATH25506;ARATH25507;ARATH25095 & False & False\\
17 & ARATH25494 & 0.0010751499915531671 & 0.014387820512820513 & ARATH25491;ARATH25492;ARATH25493;ARATH25494;ARATH25496;ARATH25505;ARATH25506;ARATH25507;ARATH25095 & False & False\\
17 & ARATH24989 & 0.0010320713141025641 & 0.015803205128205128 & ARATH25836;ARATH24986;ARATH25020;ARATH24989;ARATH24990 & False & False\\
17 & ARATH25020 & 0.0010320713141025641 & 0.015803205128205128 & ARATH25836;ARATH24986;ARATH25020;ARATH24989;ARATH24990 & False & False\\
17 & ARATH24990 & 0.0010320713141025641 & 0.015803205128205128 & ARATH25836;ARATH24986;ARATH25020;ARATH24989;ARATH24990 & False & False\\
17 & ARATH25836 & 0.0010320713141025641 & 0.015803205128205128 & ARATH25836;ARATH24986;ARATH25020;ARATH24989;ARATH24990 & False & False\\
17 & ARATH24986 & 0.0010320713141025641 & 0.015803205128205128 & ARATH25836;ARATH24986;ARATH25020;ARATH24989;ARATH24990 & False & False\\
17 & ARATH25438 & 0.000852213391426282 & 0.018752564102564102 & ARATH25429;ARATH25430;ARATH25432;ARATH25438;ARATH25443;ARATH25448 & False & False\\
17 & ARATH25443 & 0.000852213391426282 & 0.018752564102564102 & ARATH25429;ARATH25430;ARATH25432;ARATH25438;ARATH25443;ARATH25448 & False & False\\
17 & ARATH25432 & 0.000852213391426282 & 0.018752564102564102 & ARATH25429;ARATH25430;ARATH25432;ARATH25438;ARATH25443;ARATH25448 & False & False\\
17 & ARATH25430 & 0.000852213391426282 & 0.018752564102564102 & ARATH25429;ARATH25430;ARATH25432;ARATH25438;ARATH25443;ARATH25448 & False & False\\
17 & ARATH25429 & 0.000852213391426282 & 0.018752564102564102 & ARATH25429;ARATH25430;ARATH25432;ARATH25438;ARATH25443;ARATH25448 & False & False\\
17 & ARATH25553 & 0.0008364929442023862 & 0.01889871794871795 & ARATH25644;ARATH25647;ARATH25553;ARATH25554;ARATH25555;ARATH25556;ARATH25910;ARATH25558;ARATH25560 & False & False\\
17 & ARATH25555 & 0.0008364929442023862 & 0.01889871794871795 & ARATH25644;ARATH25647;ARATH25553;ARATH25554;ARATH25555;ARATH25556;ARATH25910;ARATH25558;ARATH25560 & False & False\\
17 & ARATH25554 & 0.0008364929442023862 & 0.01889871794871795 & ARATH25644;ARATH25647;ARATH25553;ARATH25554;ARATH25555;ARATH25556;ARATH25910;ARATH25558;ARATH25560 & False & False\\
17 & ARATH24625 & 0.0008312996794871795 & 0.019121794871794873 & ARATH24620;ARATH24621;ARATH24622;ARATH24623;ARATH24625 & False & False\\
17 & ARATH25910 & 0.0008000127664262825 & 0.020303846153846155 & ARATH25644;ARATH25647;ARATH25553;ARATH25554;ARATH25555;ARATH25556;ARATH25910;ARATH25558;ARATH25560 & False & False\\
17 & ARATH25216 & 0.0007518920824630659 & 0.02043974358974359 & ARATH25227;ARATH25265;ARATH25214;ARATH25215;ARATH25216;ARATH25246;ARATH24766;ARATH25226 & False & False\\
17 & ARATH25215 & 0.0007518920824630659 & 0.02043974358974359 & ARATH25227;ARATH25265;ARATH25214;ARATH25215;ARATH25216;ARATH25246;ARATH24766;ARATH25226 & False & False\\
17 & ARATH25517 & 0.0006974519230769234 & 0.02299551282051282 & ARATH25517;ARATH25502;ARATH25495;ARATH25504 & False & False\\
17 & ARATH25423 & 0.0006974519230769234 & 0.02299551282051282 & ARATH25422;ARATH25423;ARATH25409;ARATH25410 & False & False\\
17 & ARATH25422 & 0.0006974519230769234 & 0.02299551282051282 & ARATH25422;ARATH25423;ARATH25409;ARATH25410 & False & False\\
17 & ARATH25410 & 0.0006974519230769234 & 0.02299551282051282 & ARATH25422;ARATH25423;ARATH25409;ARATH25410 & False & False\\
17 & ARATH25502 & 0.0006974519230769234 & 0.02299551282051282 & ARATH25517;ARATH25502;ARATH25495;ARATH25504 & False & False\\
17 & ARATH25495 & 0.0006974519230769234 & 0.02299551282051282 & ARATH25517;ARATH25502;ARATH25495;ARATH25504 & False & False\\
17 & ARATH25504 & 0.0006974519230769234 & 0.02299551282051282 & ARATH25517;ARATH25502;ARATH25495;ARATH25504 & False & False\\
17 & ARATH25409 & 0.0006974519230769234 & 0.02299551282051282 & ARATH25422;ARATH25423;ARATH25409;ARATH25410 & False & False\\
17 & ARATH24623 & 0.0006104508814102562 & 0.025284615384615385 & ARATH24620;ARATH24621;ARATH24622;ARATH24623;ARATH24625 & False & False\\
17 & ARATH24622 & 0.0006104508814102562 & 0.025284615384615385 & ARATH24620;ARATH24621;ARATH24622;ARATH24623;ARATH24625 & False & False\\
17 & ARATH24620 & 0.0006104508814102562 & 0.025284615384615385 & ARATH24620;ARATH24621;ARATH24622;ARATH24623;ARATH24625 & False & False\\
17 & ARATH24621 & 0.0006104508814102562 & 0.025284615384615385 & ARATH24620;ARATH24621;ARATH24622;ARATH24623;ARATH24625 & False & False\\
17 & ARATH26024 & 0.0005970661057692308 & 0.0259 & ARATH26025;ARATH26024;ARATH26033;ARATH26026 & False & False\\
17 & ARATH25070 & 0.0005970661057692308 & 0.0259 & ARATH25067;ARATH25068;ARATH25069;ARATH25070 & False & False\\
17 & ARATH26033 & 0.0005970661057692308 & 0.0259 & ARATH26025;ARATH26024;ARATH26033;ARATH26026 & False & False\\
17 & ARATH25069 & 0.0005970661057692308 & 0.0259 & ARATH25067;ARATH25068;ARATH25069;ARATH25070 & False & False\\
17 & ARATH25558 & 0.0005838570053084939 & 0.02593525641025641 & ARATH25644;ARATH25647;ARATH25553;ARATH25554;ARATH25555;ARATH25556;ARATH25910;ARATH25558;ARATH25560 & False & False\\
17 & ARATH25352 & 0.000567786909054487 & 0.027321153846153846 & ARATH25347;ARATH25348;ARATH25350;ARATH25352;ARATH25354 & False & False\\
17 & ARATH25347 & 0.000567786909054487 & 0.027321153846153846 & ARATH25347;ARATH25348;ARATH25350;ARATH25352;ARATH25354 & False & False\\
17 & ARATH25348 & 0.000567786909054487 & 0.027321153846153846 & ARATH25347;ARATH25348;ARATH25350;ARATH25352;ARATH25354 & False & False\\
17 & ARATH25354 & 0.000567786909054487 & 0.027321153846153846 & ARATH25347;ARATH25348;ARATH25350;ARATH25352;ARATH25354 & False & False\\
17 & ARATH25350 & 0.000567786909054487 & 0.027321153846153846 & ARATH25347;ARATH25348;ARATH25350;ARATH25352;ARATH25354 & False & False\\
17 & ARATH25142 & 0.0005468731971153847 & 0.027855769230769236 & ARATH25316;ARATH25142;ARATH25160;ARATH25162 & False & False\\
17 & ARATH25431 & 0.0005177722897949218 & 0.02812948717948718 & ARATH25429;ARATH25430;ARATH25431;ARATH25432;ARATH25438;ARATH25443;ARATH25448 & False & False\\
17 & ARATH25067 & 0.00041135234375 & 0.029843589743589742 & ARATH25067;ARATH25068;ARATH25069;ARATH25070 & False & False\\
17 & ARATH26026 & 0.00041135234375 & 0.029843589743589742 & ARATH26025;ARATH26024;ARATH26033;ARATH26026 & False & False\\
17 & ARATH26025 & 0.00041135234375 & 0.029843589743589742 & ARATH26025;ARATH26024;ARATH26033;ARATH26026 & False & False\\
17 & ARATH25068 & 0.00041135234375 & 0.029843589743589742 & ARATH25067;ARATH25068;ARATH25069;ARATH25070 & False & False\\
17 & ARATH25162 & 0.00036868837139423084 & 0.03158525641025641 & ARATH25316;ARATH25142;ARATH25160;ARATH25162 & False & False\\
17 & ARATH25316 & 0.00036868837139423084 & 0.03158525641025641 & ARATH25316;ARATH25142;ARATH25160;ARATH25162 & False & False\\
17 & ARATH25160 & 0.00036868837139423084 & 0.03158525641025641 & ARATH25316;ARATH25142;ARATH25160;ARATH25162 & False & False\\
17 & ARATH25561 & 0.0003628325320512823 & 0.03743525641025641 & ARATH25645;ARATH25646;ARATH25422;ARATH25423;ARATH25561;ARATH25409;ARATH25410 & False & False\\
17 & ARATH25608 & 0.0003628325320512823 & 0.03743525641025641 & ARATH25608;ARATH25609;ARATH25610 & False & False\\
17 & ARATH25609 & 0.0003628325320512823 & 0.03743525641025641 & ARATH25608;ARATH25609;ARATH25610 & False & False\\
17 & ARATH25610 & 0.0003628325320512823 & 0.03743525641025641 & ARATH25608;ARATH25609;ARATH25610 & False & False\\
17 & ARATH25645 & 0.0003628325320512823 & 0.03743525641025641 & ARATH25645;ARATH25646;ARATH25422;ARATH25423;ARATH25561;ARATH25409;ARATH25410 & False & False\\
17 & ARATH25187 & 0.0003628325320512823 & 0.03743525641025641 & ARATH24891;ARATH25188;ARATH25187 & False & False\\
17 & ARATH25151 & 0.0003628325320512823 & 0.03743525641025641 & ARATH25155;ARATH25151;ARATH25154 & False & False\\
17 & ARATH25154 & 0.0003628325320512823 & 0.03743525641025641 & ARATH25155;ARATH25151;ARATH25154 & False & False\\
17 & ARATH25198 & 0.0003628325320512823 & 0.03743525641025641 & ARATH25196;ARATH25197;ARATH25198 & False & False\\
17 & ARATH25197 & 0.0003628325320512823 & 0.03743525641025641 & ARATH25196;ARATH25197;ARATH25198 & False & False\\
17 & ARATH25196 & 0.0003628325320512823 & 0.03743525641025641 & ARATH25196;ARATH25197;ARATH25198 & False & False\\
17 & ARATH25188 & 0.0003628325320512823 & 0.03743525641025641 & ARATH24891;ARATH25188;ARATH25187 & False & False\\
17 & ARATH25155 & 0.0003628325320512823 & 0.03743525641025641 & ARATH25155;ARATH25151;ARATH25154 & False & False\\
17 & ARATH24903 & 0.0003628325320512823 & 0.03743525641025641 & ARATH24907;ARATH24908;ARATH24903;ARATH25847 & False & False\\
17 & ARATH25646 & 0.0003628325320512823 & 0.03743525641025641 & ARATH25645;ARATH25646;ARATH25422;ARATH25423;ARATH25561;ARATH25409;ARATH25410 & False & False\\
17 & ARATH24891 & 0.0003628325320512823 & 0.03743525641025641 & ARATH24891;ARATH25188;ARATH25187 & False & False\\
17 & ARATH25302 & 0.0003628325320512823 & 0.03743525641025641 & ARATH25300;ARATH25301;ARATH25302 & False & False\\
17 & ARATH25301 & 0.0003628325320512823 & 0.03743525641025641 & ARATH25300;ARATH25301;ARATH25302 & False & False\\
17 & ARATH25300 & 0.0003628325320512823 & 0.03743525641025641 & ARATH25300;ARATH25301;ARATH25302 & False & False\\
17 & ARATH24907 & 0.0003628325320512823 & 0.03743525641025641 & ARATH24907;ARATH24908;ARATH24903;ARATH25847 & False & False\\
17 & ARATH24908 & 0.0003628325320512823 & 0.03743525641025641 & ARATH24907;ARATH24908;ARATH24903;ARATH25847 & False & False\\
17 & ARATH25934 & 0.0003596279570177205 & 0.03745128205128205 & ARATH25716;ARATH25909;ARATH25934;ARATH25683;ARATH25108;ARATH25109;ARATH25684;ARATH25111;ARATH25696;ARATH25697;ARATH25698 & False & False\\
17 & ARATH25912 & 0.00031263962339743613 & 0.040141666666666666 & ARATH25912;ARATH25913;ARATH25937 & False & False\\
17 & ARATH25913 & 0.00031263962339743613 & 0.040141666666666666 & ARATH25912;ARATH25913;ARATH25937 & False & False\\
17 & ARATH25997 & 0.00031263962339743613 & 0.040141666666666666 & ARATH25997;ARATH25998;ARATH25994 & False & False\\
17 & ARATH25994 & 0.00031263962339743613 & 0.040141666666666666 & ARATH25997;ARATH25998;ARATH25994 & False & False\\
17 & ARATH25313 & 0.00031263962339743613 & 0.040141666666666666 & ARATH25299;ARATH25312;ARATH25313 & False & False\\
17 & ARATH25299 & 0.00031263962339743613 & 0.040141666666666666 & ARATH25299;ARATH25312;ARATH25313 & False & False\\
17 & ARATH25911 & 0.0002624467147435899 & 0.04156217948717949 & ARATH24966;ARATH25911;ARATH25185 & False & False\\
17 & ARATH25647 & 0.0002439520709507715 & 0.04193717948717949 & ARATH25644;ARATH25647;ARATH25553;ARATH25554;ARATH25555;ARATH25556;ARATH25910;ARATH25558;ARATH25560 & False & False\\
17 & ARATH25644 & 0.0002439520709507715 & 0.04193717948717949 & ARATH25644;ARATH25647;ARATH25553;ARATH25554;ARATH25555;ARATH25556;ARATH25910;ARATH25558;ARATH25560 & False & False\\
17 & ARATH25560 & 0.0002439520709507715 & 0.04193717948717949 & ARATH25644;ARATH25647;ARATH25553;ARATH25554;ARATH25555;ARATH25556;ARATH25910;ARATH25558;ARATH25560 & False & False\\
17 & ARATH25556 & 0.0002439520709507715 & 0.04193717948717949 & ARATH25644;ARATH25647;ARATH25553;ARATH25554;ARATH25555;ARATH25556;ARATH25910;ARATH25558;ARATH25560 & False & False\\
17 & ARATH25859 & 0.00023042331485990104 & 0.04207564102564103 & ARATH25859;ARATH25823;ARATH25833;ARATH25202 & False & False\\
17 & ARATH25811 & 0.00018351836588541685 & 0.043401923076923074 & ARATH25811;ARATH25812;ARATH25807 & False & False\\
17 & ARATH25937 & 0.00016958983373397448 & 0.044116666666666665 & ARATH25912;ARATH25913;ARATH25937 & False & False\\
17 & ARATH25312 & 0.00016958983373397448 & 0.044116666666666665 & ARATH25299;ARATH25312;ARATH25313 & False & False\\
17 & ARATH25998 & 0.00016958983373397448 & 0.044116666666666665 & ARATH25997;ARATH25998;ARATH25994 & False & False\\
17 & ARATH25185 & 0.00012692586137820524 & 0.046400641025641017 & ARATH24966;ARATH25911;ARATH25185 & False & False\\
17 & ARATH24966 & 0.00012692586137820524 & 0.046400641025641017 & ARATH24966;ARATH25911;ARATH25185 & False & False\\
17 & ARATH26018 & 0.00010459001702724376 & 0.04693269230769232 & ARATH26020;ARATH26017;ARATH26018 & False & False\\
17 & ARATH25849 & 0.00010459001702724376 & 0.04693269230769232 & ARATH25283;ARATH25284;ARATH25849 & False & False\\
17 & ARATH25202 & 9.970597147706976e-05 & 0.04694358974358975 & ARATH25859;ARATH25823;ARATH25833;ARATH25202 & False & False\\
17 & ARATH26009 & 8.426188902243592e-05 & 0.05472692307692308 & ARATH25485;ARATH25799;ARATH26009;ARATH26007 & False & False\\
17 & ARATH26007 & 8.426188902243592e-05 & 0.05472692307692308 & ARATH25485;ARATH25799;ARATH26009;ARATH26007 & False & False\\
17 & ARATH26003 & 8.426188902243592e-05 & 0.05472692307692308 & ARATH26003;ARATH26002;ARATH26146 & False & False\\
17 & ARATH25799 & 8.426188902243592e-05 & 0.05472692307692308 & ARATH25485;ARATH25799;ARATH26009;ARATH26007 & False & False\\
17 & ARATH24733 & 8.426188902243592e-05 & 0.05472692307692308 & ARATH24732;ARATH24733;ARATH24734 & False & False\\
17 & ARATH24734 & 8.426188902243592e-05 & 0.05472692307692308 & ARATH24732;ARATH24733;ARATH24734 & False & False\\
17 & ARATH24609 & 8.426188902243592e-05 & 0.05472692307692308 & ARATH24607;ARATH24608;ARATH24609 & False & False\\
17 & ARATH24608 & 8.426188902243592e-05 & 0.05472692307692308 & ARATH24607;ARATH24608;ARATH24609 & False & False\\
17 & ARATH24607 & 8.426188902243592e-05 & 0.05472692307692308 & ARATH24607;ARATH24608;ARATH24609 & False & False\\
17 & ARATH26146 & 8.426188902243592e-05 & 0.05472692307692308 & ARATH26003;ARATH26002;ARATH26146 & False & False\\
17 & ARATH24866 & 8.426188902243592e-05 & 0.05472692307692308 & ARATH24867;ARATH24869;ARATH24866 & False & False\\
17 & ARATH24867 & 8.426188902243592e-05 & 0.05472692307692308 & ARATH24867;ARATH24869;ARATH24866 & False & False\\
17 & ARATH24869 & 8.426188902243592e-05 & 0.05472692307692308 & ARATH24867;ARATH24869;ARATH24866 & False & False\\
17 & ARATH26002 & 8.426188902243592e-05 & 0.05472692307692308 & ARATH26003;ARATH26002;ARATH26146 & False & False\\
17 & ARATH24732 & 8.426188902243592e-05 & 0.05472692307692308 & ARATH24732;ARATH24733;ARATH24734 & False & False\\
17 & ARATH25807 & 5.983676484875818e-05 & 0.05499166666666667 & ARATH25811;ARATH25812;ARATH25807 & False & False\\
17 & ARATH25404 & 2.821314102564117e-05 & 0.08358076923076924 & ARATH25404;ARATH25405 & False & False\\
17 & ARATH25248 & 2.821314102564117e-05 & 0.08358076923076924 & ARATH25248;ARATH25249 & False & False\\
17 & ARATH25249 & 2.821314102564117e-05 & 0.08358076923076924 & ARATH25248;ARATH25249 & False & False\\
17 & ARATH25284 & 2.821314102564117e-05 & 0.08358076923076924 & ARATH25283;ARATH25284 & False & False\\
17 & ARATH25317 & 2.821314102564117e-05 & 0.08358076923076924 & ARATH25315;ARATH25317 & False & False\\
17 & ARATH25315 & 2.821314102564117e-05 & 0.08358076923076924 & ARATH25315;ARATH25317 & False & False\\
17 & ARATH25362 & 2.821314102564117e-05 & 0.08358076923076924 & ARATH25451;ARATH25341;ARATH25450;ARATH25362 & False & False\\
17 & ARATH25341 & 2.821314102564117e-05 & 0.08358076923076924 & ARATH25451;ARATH25341;ARATH25450;ARATH25362 & False & False\\
17 & ARATH25353 & 2.821314102564117e-05 & 0.08358076923076924 & ARATH25921;ARATH25353;ARATH25922 & False & False\\
17 & ARATH25294 & 2.821314102564117e-05 & 0.08358076923076924 & ARATH25268;ARATH25294 & False & False\\
17 & ARATH25268 & 2.821314102564117e-05 & 0.08358076923076924 & ARATH25268;ARATH25294 & False & False\\
17 & ARATH25405 & 2.821314102564117e-05 & 0.08358076923076924 & ARATH25404;ARATH25405 & False & False\\
17 & ARATH25283 & 2.821314102564117e-05 & 0.08358076923076924 & ARATH25283;ARATH25284 & False & False\\
17 & ARATH25451 & 2.821314102564117e-05 & 0.08358076923076924 & ARATH25451;ARATH25450 & False & False\\
17 & ARATH24670 & 2.821314102564117e-05 & 0.08358076923076924 & ARATH24669;ARATH24670 & False & False\\
17 & ARATH25231 & 2.821314102564117e-05 & 0.08358076923076924 & ARATH25213;ARATH25231 & False & False\\
17 & ARATH25931 & 2.821314102564117e-05 & 0.08358076923076924 & ARATH25931;ARATH25925 & False & False\\
17 & ARATH25232 & 2.821314102564117e-05 & 0.08358076923076924 & ARATH25232;ARATH25224 & False & False\\
17 & ARATH26017 & 2.821314102564117e-05 & 0.08358076923076924 & ARATH26020;ARATH26017 & False & False\\
17 & ARATH26020 & 2.821314102564117e-05 & 0.08358076923076924 & ARATH26020;ARATH26017 & False & False\\
17 & ARATH26027 & 2.821314102564117e-05 & 0.08358076923076924 & ARATH26027;ARATH26028 & False & False\\
17 & ARATH26028 & 2.821314102564117e-05 & 0.08358076923076924 & ARATH26027;ARATH26028 & False & False\\
17 & ARATH24650 & 2.821314102564117e-05 & 0.08358076923076924 & ARATH24651;ARATH24650 & False & False\\
17 & ARATH24651 & 2.821314102564117e-05 & 0.08358076923076924 & ARATH24651;ARATH24650 & False & False\\
17 & ARATH24663 & 2.821314102564117e-05 & 0.08358076923076924 & ARATH24663;ARATH24665 & False & False\\
17 & ARATH24664 & 2.821314102564117e-05 & 0.08358076923076924 & ARATH24664;ARATH24666 & False & False\\
17 & ARATH24665 & 2.821314102564117e-05 & 0.08358076923076924 & ARATH24663;ARATH24665 & False & False\\
17 & ARATH24666 & 2.821314102564117e-05 & 0.08358076923076924 & ARATH24664;ARATH24666 & False & False\\
17 & ARATH24669 & 2.821314102564117e-05 & 0.08358076923076924 & ARATH24669;ARATH24670 & False & False\\
17 & ARATH24701 & 2.821314102564117e-05 & 0.08358076923076924 & ARATH24701;ARATH24702;ARATH24703;ARATH24704 & False & False\\
17 & ARATH24702 & 2.821314102564117e-05 & 0.08358076923076924 & ARATH24701;ARATH24702;ARATH24703;ARATH24704 & False & False\\
17 & ARATH24756 & 2.821314102564117e-05 & 0.08358076923076924 & ARATH24756;ARATH24757 & False & False\\
17 & ARATH24757 & 2.821314102564117e-05 & 0.08358076923076924 & ARATH24756;ARATH24757 & False & False\\
17 & ARATH24827 & 2.821314102564117e-05 & 0.08358076923076924 & ARATH24827;ARATH24828 & False & False\\
17 & ARATH24828 & 2.821314102564117e-05 & 0.08358076923076924 & ARATH24827;ARATH24828 & False & False\\
17 & ARATH25930 & 2.821314102564117e-05 & 0.08358076923076924 & ARATH25159;ARATH25928;ARATH25930 & False & False\\
17 & ARATH25928 & 2.821314102564117e-05 & 0.08358076923076924 & ARATH25159;ARATH25928;ARATH25930 & False & False\\
17 & ARATH25925 & 2.821314102564117e-05 & 0.08358076923076924 & ARATH25931;ARATH25925 & False & False\\
17 & ARATH25921 & 2.821314102564117e-05 & 0.08358076923076924 & ARATH25921;ARATH25353;ARATH25922 & False & False\\
17 & ARATH25505 & 2.821314102564117e-05 & 0.08358076923076924 & ARATH25491;ARATH25505;ARATH25506 & False & False\\
17 & ARATH25506 & 2.821314102564117e-05 & 0.08358076923076924 & ARATH25491;ARATH25505;ARATH25506 & False & False\\
17 & ARATH25559 & 2.821314102564117e-05 & 0.08358076923076924 & ARATH25559;ARATH25648 & False & False\\
17 & ARATH25648 & 2.821314102564117e-05 & 0.08358076923076924 & ARATH25559;ARATH25648 & False & False\\
17 & ARATH25657 & 2.821314102564117e-05 & 0.08358076923076924 & ARATH25657;ARATH25658 & False & False\\
17 & ARATH25658 & 2.821314102564117e-05 & 0.08358076923076924 & ARATH25657;ARATH25658 & False & False\\
17 & ARATH25662 & 2.821314102564117e-05 & 0.08358076923076924 & ARATH25662;ARATH25664 & False & False\\
17 & ARATH25664 & 2.821314102564117e-05 & 0.08358076923076924 & ARATH25662;ARATH25664 & False & False\\
17 & ARATH25694 & 2.821314102564117e-05 & 0.08358076923076924 & ARATH25694;ARATH25695 & False & False\\
17 & ARATH24840 & 2.821314102564117e-05 & 0.08358076923076924 & ARATH24840;ARATH24841 & False & False\\
17 & ARATH25695 & 2.821314102564117e-05 & 0.08358076923076924 & ARATH25694;ARATH25695 & False & False\\
17 & ARATH25738 & 2.821314102564117e-05 & 0.08358076923076924 & ARATH25737;ARATH25738 & False & False\\
17 & ARATH25748 & 2.821314102564117e-05 & 0.08358076923076924 & ARATH25748;ARATH25749 & False & False\\
17 & ARATH25749 & 2.821314102564117e-05 & 0.08358076923076924 & ARATH25748;ARATH25749 & False & False\\
17 & ARATH25823 & 2.821314102564117e-05 & 0.08358076923076924 & ARATH25823;ARATH25833 & False & False\\
17 & ARATH25833 & 2.821314102564117e-05 & 0.08358076923076924 & ARATH25823;ARATH25833 & False & False\\
17 & ARATH25837 & 2.821314102564117e-05 & 0.08358076923076924 & ARATH25843;ARATH25837 & False & False\\
17 & ARATH25843 & 2.821314102564117e-05 & 0.08358076923076924 & ARATH25843;ARATH25837 & False & False\\
17 & ARATH25892 & 2.821314102564117e-05 & 0.08358076923076924 & ARATH25892;ARATH25893 & False & False\\
17 & ARATH25893 & 2.821314102564117e-05 & 0.08358076923076924 & ARATH25892;ARATH25893 & False & False\\
17 & ARATH25737 & 2.821314102564117e-05 & 0.08358076923076924 & ARATH25737;ARATH25738 & False & False\\
17 & ARATH24841 & 2.821314102564117e-05 & 0.08358076923076924 & ARATH24840;ARATH24841 & False & False\\
17 & ARATH25450 & 2.821314102564117e-05 & 0.08358076923076924 & ARATH25451;ARATH25450 & False & False\\
17 & ARATH25081 & 2.821314102564117e-05 & 0.08358076923076924 & ARATH25614;ARATH25081;ARATH25082 & False & False\\
17 & ARATH25213 & 2.821314102564117e-05 & 0.08358076923076924 & ARATH25213;ARATH25231 & False & False\\
17 & ARATH25193 & 2.821314102564117e-05 & 0.08358076923076924 & ARATH25192;ARATH25193 & False & False\\
17 & ARATH25082 & 2.821314102564117e-05 & 0.08358076923076924 & ARATH25614;ARATH25081;ARATH25082 & False & False\\
17 & ARATH25192 & 2.821314102564117e-05 & 0.08358076923076924 & ARATH25192;ARATH25193 & False & False\\
17 & ARATH25224 & 2.821314102564117e-05 & 0.08358076923076924 & ARATH25232;ARATH25224 & False & False\\
17 & ARATH24923 & 2.821314102564117e-05 & 0.08358076923076924 & ARATH24923;ARATH24924 & False & False\\
17 & ARATH24924 & 2.821314102564117e-05 & 0.08358076923076924 & ARATH24923;ARATH24924 & False & False\\
17 & ARATH25052 & 2.821314102564117e-05 & 0.08358076923076924 & ARATH25052;ARATH25050 & False & False\\
17 & ARATH25050 & 2.821314102564117e-05 & 0.08358076923076924 & ARATH25052;ARATH25050 & False & False\\
17 & ARATH25491 & 6.2291675288844925e-06 & 0.08400961538461539 & ARATH25491;ARATH25492;ARATH25493;ARATH25494;ARATH25496;ARATH25505;ARATH25506;ARATH25507;ARATH25095 & False & False\\
18 & ARATH12259 & 0.0026693962487086783 & 0.009077134986225895 & ARATH12258;ARATH12259;ARATH12261;ARATH12262;ARATH12263;ARATH12264;ARATH12266 & False & False\\
18 & ARATH12233 & 0.0026131331783746554 & 0.009414600550964188 & ARATH12224;ARATH12225;ARATH12226;ARATH12228;ARATH12231;ARATH12233 & False & False\\
18 & ARATH12228 & 0.0026131331783746554 & 0.009414600550964188 & ARATH12224;ARATH12225;ARATH12226;ARATH12228;ARATH12231;ARATH12233 & False & False\\
18 & ARATH12231 & 0.0026131331783746554 & 0.009414600550964188 & ARATH12224;ARATH12225;ARATH12226;ARATH12228;ARATH12231;ARATH12233 & False & False\\
18 & ARATH12369 & 0.0023974281163911845 & 0.010292011019283748 & ARATH12367;ARATH12368;ARATH12369;ARATH12370;ARATH12371;ARATH12372 & False & False\\
18 & ARATH12261 & 0.0020623752411544427 & 0.012424242424242423 & ARATH12258;ARATH12259;ARATH12261;ARATH12262;ARATH12263;ARATH12264;ARATH12266 & False & False\\
18 & ARATH12262 & 0.0020623752411544427 & 0.012424242424242423 & ARATH12258;ARATH12259;ARATH12261;ARATH12262;ARATH12263;ARATH12264;ARATH12266 & False & False\\
18 & ARATH12258 & 0.0020623752411544427 & 0.012424242424242423 & ARATH12258;ARATH12259;ARATH12261;ARATH12262;ARATH12263;ARATH12264;ARATH12266 & False & False\\
18 & ARATH12263 & 0.0020623752411544427 & 0.012424242424242423 & ARATH12258;ARATH12259;ARATH12261;ARATH12262;ARATH12263;ARATH12264;ARATH12266 & False & False\\
18 & ARATH12225 & 0.002014551631370523 & 0.012735537190082644 & ARATH12224;ARATH12225;ARATH12226;ARATH12228;ARATH12231;ARATH12233 & False & False\\
18 & ARATH12226 & 0.002014551631370523 & 0.012735537190082644 & ARATH12224;ARATH12225;ARATH12226;ARATH12228;ARATH12231;ARATH12233 & False & False\\
18 & ARATH12224 & 0.002014551631370523 & 0.012735537190082644 & ARATH12224;ARATH12225;ARATH12226;ARATH12228;ARATH12231;ARATH12233 & False & False\\
18 & ARATH12131 & 0.0018941163050964183 & 0.013550964187327824 & ARATH12126;ARATH12129;ARATH12130;ARATH12131;ARATH12132 & False & False\\
18 & ARATH12130 & 0.0018941163050964183 & 0.013550964187327824 & ARATH12126;ARATH12129;ARATH12130;ARATH12131;ARATH12132 & False & False\\
18 & ARATH12370 & 0.0018312023286845727 & 0.014169421487603306 & ARATH12367;ARATH12368;ARATH12369;ARATH12370;ARATH12371;ARATH12372 & False & False\\
18 & ARATH12371 & 0.0018312023286845727 & 0.014169421487603306 & ARATH12367;ARATH12368;ARATH12369;ARATH12370;ARATH12371;ARATH12372 & False & False\\
18 & ARATH12372 & 0.0018312023286845727 & 0.014169421487603306 & ARATH12367;ARATH12368;ARATH12369;ARATH12370;ARATH12371;ARATH12372 & False & False\\
18 & ARATH12367 & 0.0018312023286845727 & 0.014169421487603306 & ARATH12367;ARATH12368;ARATH12369;ARATH12370;ARATH12371;ARATH12372 & False & False\\
18 & ARATH12368 & 0.0018312023286845727 & 0.014169421487603306 & ARATH12367;ARATH12368;ARATH12369;ARATH12370;ARATH12371;ARATH12372 & False & False\\
18 & ARATH12161 & 0.001829427255778668 & 0.014206611570247931 & ARATH12155;ARATH12156;ARATH12159;ARATH12160;ARATH12161;ARATH12162;ARATH12163 & False & False\\
18 & ARATH12129 & 0.0014033872890840218 & 0.018480716253443528 & ARATH12126;ARATH12129;ARATH12130;ARATH12131;ARATH12132 & False & False\\
18 & ARATH12132 & 0.0014033872890840218 & 0.018480716253443528 & ARATH12126;ARATH12129;ARATH12130;ARATH12131;ARATH12132 & False & False\\
18 & ARATH12126 & 0.0014033872890840218 & 0.018480716253443528 & ARATH12126;ARATH12129;ARATH12130;ARATH12131;ARATH12132 & False & False\\
18 & ARATH12163 & 0.0013484015971639333 & 0.018790633608815426 & ARATH12155;ARATH12156;ARATH12159;ARATH12160;ARATH12161;ARATH12162;ARATH12163 & False & False\\
18 & ARATH12156 & 0.0012200379863980715 & 0.021425619834710745 & ARATH12155;ARATH12156;ARATH12159;ARATH12160;ARATH12162 & False & False\\
18 & ARATH12159 & 0.0012200379863980715 & 0.021425619834710745 & ARATH12155;ARATH12156;ARATH12159;ARATH12160;ARATH12162 & False & False\\
18 & ARATH12160 & 0.0012200379863980715 & 0.021425619834710745 & ARATH12155;ARATH12156;ARATH12159;ARATH12160;ARATH12162 & False & False\\
18 & ARATH12155 & 0.0012200379863980715 & 0.021425619834710745 & ARATH12155;ARATH12156;ARATH12159;ARATH12160;ARATH12162 & False & False\\
18 & ARATH12162 & 0.0012200379863980715 & 0.021425619834710745 & ARATH12155;ARATH12156;ARATH12159;ARATH12160;ARATH12162 & False & False\\
18 & ARATH12144 & 0.0011530912404638938 & 0.022070247933884297 & ARATH12143;ARATH12144;ARATH12148;ARATH12135;ARATH12136 & False & False\\
18 & ARATH12135 & 0.0011530912404638938 & 0.022070247933884297 & ARATH12143;ARATH12144;ARATH12148;ARATH12135;ARATH12136 & False & False\\
18 & ARATH12143 & 0.0011530912404638938 & 0.022070247933884297 & ARATH12143;ARATH12144;ARATH12148;ARATH12135;ARATH12136 & False & False\\
18 & ARATH12266 & 0.0011078347067754073 & 0.02233057851239669 & ARATH12258;ARATH12259;ARATH12261;ARATH12262;ARATH12263;ARATH12264;ARATH12266 & False & False\\
18 & ARATH12264 & 0.0011078347067754073 & 0.02233057851239669 & ARATH12258;ARATH12259;ARATH12261;ARATH12262;ARATH12263;ARATH12264;ARATH12266 & False & False\\
18 & ARATH12629 & 0.0009166657473187572 & 0.023174931129476585 & ARATH12625;ARATH12627;ARATH12628;ARATH12629;ARATH12631;ARATH12316 & False & False\\
18 & ARATH12628 & 0.0009166657473187572 & 0.023174931129476585 & ARATH12625;ARATH12627;ARATH12628;ARATH12629;ARATH12631;ARATH12316 & False & False\\
18 & ARATH12296 & 0.0007005482954545454 & 0.03262121212121212 & ARATH12300;ARATH12301;ARATH12296;ARATH12297 & False & False\\
18 & ARATH12297 & 0.0007005482954545454 & 0.03262121212121212 & ARATH12300;ARATH12301;ARATH12296;ARATH12297 & False & False\\
18 & ARATH12301 & 0.0007005482954545454 & 0.03262121212121212 & ARATH12300;ARATH12301;ARATH12296;ARATH12297 & False & False\\
18 & ARATH12300 & 0.0007005482954545454 & 0.03262121212121212 & ARATH12300;ARATH12301;ARATH12296;ARATH12297 & False & False\\
18 & ARATH12316 & 0.0005725543149730098 & 0.03412121212121212 & ARATH12625;ARATH12627;ARATH12628;ARATH12629;ARATH12631;ARATH12316 & False & False\\
18 & ARATH12326 & 0.0005639350895316808 & 0.034900826446280994 & ARATH12325;ARATH12326;ARATH12327 & False & False\\
18 & ARATH12079 & 0.0004122315169808885 & 0.03622451790633609 & ARATH12078;ARATH12079;ARATH12080;ARATH12081 & False & False\\
18 & ARATH12157 & 0.0004122315169808885 & 0.03622451790633609 & ARATH12157;ARATH12206;ARATH12208;ARATH12170 & False & False\\
18 & ARATH12078 & 0.0004122315169808885 & 0.03622451790633609 & ARATH12078;ARATH12079;ARATH12080;ARATH12081 & False & False\\
18 & ARATH12208 & 0.0004122315169808885 & 0.03622451790633609 & ARATH12157;ARATH12206;ARATH12208;ARATH12170 & False & False\\
18 & ARATH12325 & 0.00027273325585399467 & 0.03920798898071625 & ARATH12325;ARATH12326;ARATH12327 & False & False\\
18 & ARATH12327 & 0.00027273325585399467 & 0.03920798898071625 & ARATH12325;ARATH12326;ARATH12327 & False & False\\
18 & ARATH12072 & 0.00022473887956267217 & 0.03965013774104683 & ARATH12075;ARATH12072;ARATH12074 & False & False\\
18 & ARATH12641 & 0.0001810586045110196 & 0.04594214876033058 & ARATH12644;ARATH12641;ARATH12642 & False & False\\
18 & ARATH12642 & 0.0001810586045110196 & 0.04594214876033058 & ARATH12644;ARATH12641;ARATH12642 & False & False\\
18 & ARATH12644 & 0.0001810586045110196 & 0.04594214876033058 & ARATH12644;ARATH12641;ARATH12642 & False & False\\
18 & ARATH12219 & 0.0001810586045110196 & 0.04594214876033058 & ARATH12219;ARATH12217;ARATH12218 & False & False\\
18 & ARATH12625 & 0.0001810586045110196 & 0.04594214876033058 & ARATH12627;ARATH12631;ARATH12625 & False & False\\
18 & ARATH12627 & 0.0001810586045110196 & 0.04594214876033058 & ARATH12627;ARATH12631;ARATH12625 & False & False\\
18 & ARATH12525 & 0.0001810586045110196 & 0.04594214876033058 & ARATH12523;ARATH12524;ARATH12525 & False & False\\
18 & ARATH12524 & 0.0001810586045110196 & 0.04594214876033058 & ARATH12523;ARATH12524;ARATH12525 & False & False\\
18 & ARATH12217 & 0.0001810586045110196 & 0.04594214876033058 & ARATH12219;ARATH12217;ARATH12218 & False & False\\
18 & ARATH12523 & 0.0001810586045110196 & 0.04594214876033058 & ARATH12523;ARATH12524;ARATH12525 & False & False\\
18 & ARATH12218 & 0.0001810586045110196 & 0.04594214876033058 & ARATH12219;ARATH12217;ARATH12218 & False & False\\
18 & ARATH12035 & 0.0001810586045110196 & 0.04594214876033058 & ARATH12035;ARATH12033;ARATH12034 & False & False\\
18 & ARATH12034 & 0.0001810586045110196 & 0.04594214876033058 & ARATH12035;ARATH12033;ARATH12034 & False & False\\
18 & ARATH12631 & 0.0001810586045110196 & 0.04594214876033058 & ARATH12627;ARATH12631;ARATH12625 & False & False\\
18 & ARATH12033 & 0.0001810586045110196 & 0.04594214876033058 & ARATH12035;ARATH12033;ARATH12034 & False & False\\
18 & ARATH12189 & 6.062327823691475e-05 & 0.0740922865013774 & ARATH12189;ARATH12194 & False & False\\
18 & ARATH12256 & 6.062327823691475e-05 & 0.0740922865013774 & ARATH12256;ARATH12257 & False & False\\
18 & ARATH12074 & 6.062327823691475e-05 & 0.0740922865013774 & ARATH12075;ARATH12074 & False & False\\
18 & ARATH12081 & 6.062327823691475e-05 & 0.0740922865013774 & ARATH12078;ARATH12079;ARATH12080;ARATH12081 & False & False\\
18 & ARATH12080 & 6.062327823691475e-05 & 0.0740922865013774 & ARATH12078;ARATH12079;ARATH12080;ARATH12081 & False & False\\
18 & ARATH12075 & 6.062327823691475e-05 & 0.0740922865013774 & ARATH12075;ARATH12074 & False & False\\
18 & ARATH12718 & 6.062327823691475e-05 & 0.0740922865013774 & ARATH12718;ARATH12719 & False & False\\
18 & ARATH12719 & 6.062327823691475e-05 & 0.0740922865013774 & ARATH12718;ARATH12719 & False & False\\
18 & ARATH12206 & 6.062327823691475e-05 & 0.0740922865013774 & ARATH12206;ARATH12170 & False & False\\
18 & ARATH12533 & 6.062327823691475e-05 & 0.0740922865013774 & ARATH12533;ARATH12534 & False & False\\
18 & ARATH12534 & 6.062327823691475e-05 & 0.0740922865013774 & ARATH12533;ARATH12534 & False & False\\
18 & ARATH12044 & 6.062327823691475e-05 & 0.0740922865013774 & ARATH12044;ARATH12042 & False & False\\
18 & ARATH12042 & 6.062327823691475e-05 & 0.0740922865013774 & ARATH12044;ARATH12042 & False & False\\
18 & ARATH12194 & 6.062327823691475e-05 & 0.0740922865013774 & ARATH12189;ARATH12194 & False & False\\
18 & ARATH12184 & 6.062327823691475e-05 & 0.0740922865013774 & ARATH12232;ARATH12184 & False & False\\
18 & ARATH12257 & 6.062327823691475e-05 & 0.0740922865013774 & ARATH12256;ARATH12257 & False & False\\
18 & ARATH12232 & 6.062327823691475e-05 & 0.0740922865013774 & ARATH12232;ARATH12184 & False & False\\
18 & ARATH12275 & 6.062327823691475e-05 & 0.0740922865013774 & ARATH12275;ARATH12274 & False & False\\
18 & ARATH12170 & 6.062327823691475e-05 & 0.0740922865013774 & ARATH12206;ARATH12170 & False & False\\
18 & ARATH12274 & 6.062327823691475e-05 & 0.0740922865013774 & ARATH12275;ARATH12274 & False & False\\
19 & ARATH26024 & 0.0020698291666666666 & 0.01713111111111111 & ARATH26025;ARATH26024;ARATH26033;ARATH26026 & False & False\\
19 & ARATH26033 & 0.0020698291666666666 & 0.01713111111111111 & ARATH26025;ARATH26024;ARATH26033;ARATH26026 & False & False\\
19 & ARATH26025 & 0.001426021458333333 & 0.021022222222222223 & ARATH26025;ARATH26024;ARATH26033;ARATH26026 & False & False\\
19 & ARATH26026 & 0.001426021458333333 & 0.021022222222222223 & ARATH26025;ARATH26024;ARATH26033;ARATH26026 & False & False\\
19 & ARATH25912 & 0.0010838173611111112 & 0.03071111111111112 & ARATH25912;ARATH25913;ARATH25937 & False & False\\
19 & ARATH25997 & 0.0010838173611111112 & 0.03071111111111112 & ARATH25997;ARATH25998;ARATH25994 & False & False\\
19 & ARATH25994 & 0.0010838173611111112 & 0.03071111111111112 & ARATH25997;ARATH25998;ARATH25994 & False & False\\
19 & ARATH25913 & 0.0010838173611111112 & 0.03071111111111112 & ARATH25912;ARATH25913;ARATH25937 & False & False\\
19 & ARATH25811 & 0.0006361970017361113 & 0.033188888888888886 & ARATH25811;ARATH25812;ARATH25807 & False & False\\
19 & ARATH25937 & 0.0005879114236111117 & 0.033806666666666665 & ARATH25912;ARATH25913;ARATH25937 & False & False\\
19 & ARATH25998 & 0.0005879114236111117 & 0.033806666666666665 & ARATH25997;ARATH25998;ARATH25994 & False & False\\
19 & ARATH26018 & 0.0003625787256944443 & 0.03646 & ARATH26020;ARATH26017;ARATH26018 & False & False\\
19 & ARATH26002 & 0.00029210788194444434 & 0.043097777777777777 & ARATH26003;ARATH26002;ARATH26146 & False & False\\
19 & ARATH26003 & 0.00029210788194444434 & 0.043097777777777777 & ARATH26003;ARATH26002;ARATH26146 & False & False\\
19 & ARATH26146 & 0.00029210788194444434 & 0.043097777777777777 & ARATH26003;ARATH26002;ARATH26146 & False & False\\
19 & ARATH26009 & 0.00029210788194444434 & 0.043097777777777777 & ARATH25799;ARATH26009;ARATH26007 & False & False\\
19 & ARATH26007 & 0.00029210788194444434 & 0.043097777777777777 & ARATH25799;ARATH26009;ARATH26007 & False & False\\
19 & ARATH25799 & 0.00029210788194444434 & 0.043097777777777777 & ARATH25799;ARATH26009;ARATH26007 & False & False\\
19 & ARATH25807 & 0.00020743411814236118 & 0.04338222222222223 & ARATH25811;ARATH25812;ARATH25807 & False & False\\
19 & ARATH26017 & 9.780555555555584e-05 & 0.07081111111111113 & ARATH26020;ARATH26017 & False & False\\
19 & ARATH25773 & 9.780555555555584e-05 & 0.07081111111111113 & ARATH25772;ARATH25773 & False & False\\
19 & ARATH25928 & 9.780555555555584e-05 & 0.07081111111111113 & ARATH25928;ARATH25930 & False & False\\
19 & ARATH25833 & 9.780555555555584e-05 & 0.07081111111111113 & ARATH25823;ARATH25833 & False & False\\
19 & ARATH26027 & 9.780555555555584e-05 & 0.07081111111111113 & ARATH26027;ARATH26028 & False & False\\
19 & ARATH25930 & 9.780555555555584e-05 & 0.07081111111111113 & ARATH25928;ARATH25930 & False & False\\
19 & ARATH26028 & 9.780555555555584e-05 & 0.07081111111111113 & ARATH26027;ARATH26028 & False & False\\
19 & ARATH25823 & 9.780555555555584e-05 & 0.07081111111111113 & ARATH25823;ARATH25833 & False & False\\
19 & ARATH25925 & 9.780555555555584e-05 & 0.07081111111111113 & ARATH25931;ARATH25925 & False & False\\
19 & ARATH26020 & 9.780555555555584e-05 & 0.07081111111111113 & ARATH26020;ARATH26017 & False & False\\
19 & ARATH25837 & 9.780555555555584e-05 & 0.07081111111111113 & ARATH25843;ARATH25837 & False & False\\
19 & ARATH25893 & 9.780555555555584e-05 & 0.07081111111111113 & ARATH25892;ARATH25893 & False & False\\
19 & ARATH25737 & 9.780555555555584e-05 & 0.07081111111111113 & ARATH25737;ARATH25738 & False & False\\
19 & ARATH25772 & 9.780555555555584e-05 & 0.07081111111111113 & ARATH25772;ARATH25773 & False & False\\
19 & ARATH25749 & 9.780555555555584e-05 & 0.07081111111111113 & ARATH25748;ARATH25749 & False & False\\
19 & ARATH25843 & 9.780555555555584e-05 & 0.07081111111111113 & ARATH25843;ARATH25837 & False & False\\
19 & ARATH25748 & 9.780555555555584e-05 & 0.07081111111111113 & ARATH25748;ARATH25749 & False & False\\
19 & ARATH25931 & 9.780555555555584e-05 & 0.07081111111111113 & ARATH25931;ARATH25925 & False & False\\
19 & ARATH25738 & 9.780555555555584e-05 & 0.07081111111111113 & ARATH25737;ARATH25738 & False & False\\
19 & ARATH25892 & 9.780555555555584e-05 & 0.07081111111111113 & ARATH25892;ARATH25893 & False & False\\
20 & ARATH03513 & 1.851806398026316 & 0.0015052631578947367 & ARATH17214;ARATH22960;ARATH26216;ARATH03513 & False & False\\
20 & ARATH03335 & 1.3310708211348687 & 0.002813157894736842 & ARATH22007;ARATH22008;ARATH22011;ARATH03335;ARATH03336 & False & False\\
20 & ARATH03336 & 1.1312128295435857 & 0.0034710526315789468 & ARATH22007;ARATH22008;ARATH22011;ARATH03335;ARATH03336 & False & False\\
20 & ARATH03314 & 1.1301327574013158 & 0.004717105263157896 & ARATH03315;ARATH06000;ARATH03314 & False & False\\
20 & ARATH03315 & 1.1301327574013158 & 0.004717105263157896 & ARATH03315;ARATH06000;ARATH03314 & False & False\\
20 & ARATH02859 & 1.1301327574013158 & 0.004717105263157896 & ARATH06987;ARATH02859;ARATH19042 & False & False\\
20 & ARATH03037 & 1.1301327574013158 & 0.004717105263157896 & ARATH09395;ARATH03037;ARATH15306 & False & False\\
20 & ARATH03117 & 0.9986842105263158 & 0.01808815789473684 & ARATH03117;ARATH03322 & False & False\\
20 & ARATH03466 & 0.9986842105263158 & 0.01808815789473684 & ARATH06134;ARATH03466 & False & False\\
20 & ARATH03555 & 0.9986842105263158 & 0.01808815789473684 & ARATH03555 & False & False\\
20 & ARATH02876 & 0.9986842105263158 & 0.01808815789473684 & ARATH02876;ARATH19021 & False & False\\
20 & ARATH03506 & 0.9986842105263158 & 0.01808815789473684 & ARATH12019;ARATH03506 & False & False\\
20 & ARATH03366 & 0.9986842105263158 & 0.01808815789473684 & ARATH08302;ARATH06028;ARATH03366;ARATH13760 & False & False\\
20 & ARATH03257 & 0.9986842105263158 & 0.01808815789473684 & ARATH03257 & False & False\\
20 & ARATH03589 & 0.7534794911389805 & 0.019351315789473685 & ARATH23763;ARATH03589;ARATH26538 & False & False\\
20 & ARATH03439 & 0.7534794911389805 & 0.019351315789473685 & ARATH15092;ARATH03439;ARATH16487 & False & False\\
20 & ARATH03260 & 0.3763299755139803 & 0.02486315789473684 & ARATH03260;ARATH05417;ARATH17386 & False & False\\
20 & ARATH03097 & 0.3763299755139803 & 0.02486315789473684 & ARATH05557;ARATH03097 & False & False\\
20 & ARATH03105 & 0.3763299755139803 & 0.02486315789473684 & ARATH05563;ARATH03105 & False & False\\
20 & ARATH02886 & 0.3763299755139803 & 0.02486315789473684 & ARATH02886;ARATH21521 & False & False\\
20 & ARATH03327 & 0.3647882909658766 & 0.02496184210526316 & ORYSJ50014;ARATH22766;ARATH03327;MAIZE106035 & False & False\\
20 & ARATH03377 & 0.2307473622851464 & 0.026680263157894738 & SOLTU16294;ARATH03252;ARATH03377 & False & False\\
20 & ARATH03252 & 0.1663498376720709 & 0.028888157894736838 & SOLTU16294;ARATH03252;ARATH03377 & False & False\\
20 & ARATH03409 & 0.1663859943804551 & 0.028888157894736838 & ORYSJ28570;ARATH03409 & False & False\\
20 & ARATH03145 & 0.12528537754114075 & 0.031676315789473684 & MAIZE74185;ARATH03145;MAIZE87195;ARATH03146 & False & False\\
20 & ARATH03146 & 0.12528537754114075 & 0.031676315789473684 & MAIZE74185;ARATH03145;MAIZE87195;ARATH03146 & False & False\\
20 & ARATH03569 & 0.10158910330658287 & 0.034194736842105264 & ARATH16737;ARATH03569 & False & False\\
20 & ARATH03322 & 0.10158910330658287 & 0.034194736842105264 & ARATH03117;ARATH03322 & False & False\\
20 & ARATH03570 & 0.08610901700889058 & 0.035089473684210525 & ARATH26464;ARATH03570 & False & False\\
20 & ARATH03435 & 0.07303299556005874 & 0.03612236842105263 & ARATH03435;ORYSJ17998 & False & False\\
20 & ARATH03160 & 0.05474273232644497 & 0.03755526315789474 & ORYSI06741;ORYSJ38967;ARATH03160 & False & False\\
20 & ARATH03227 & 0.05242831912955102 & 0.038384210526315785 & ARATH03227;ORYSJ27515 & False & False\\
20 & ARATH03602 & 0.03754144040850916 & 0.039992105263157884 & ORYSJ28173;ARATH03602 & False & False\\
20 & ARATH03516 & 0.0189679273825075 & 0.04145131578947368 & ARATH03516;ARATH08141 & False & False\\
20 & ARATH03406 & 0.011136250141211246 & 0.042257894736842105 & ARATH03406;ORYSJ14748 & False & False\\
20 & ARATH03171 & 0.0012512522435084296 & 0.05942105263157895 & ARATH03168;ARATH03170;ARATH03171;ARATH03172;ARATH03173;ARATH03174;ARATH03175 & False & False\\
20 & ARATH03173 & 0.0012512522435084296 & 0.05942105263157895 & ARATH03168;ARATH03170;ARATH03171;ARATH03172;ARATH03173;ARATH03174;ARATH03175 & False & False\\
20 & ARATH03447 & 0.0011225291940789477 & 0.061727631578947374 & ARATH03444;ARATH03445;ARATH03446;ARATH03447 & False & False\\
20 & ARATH03170 & 0.0008661959859295332 & 0.06315394736842106 & ARATH03168;ARATH03170;ARATH03171;ARATH03172;ARATH03173;ARATH03174;ARATH03175 & False & False\\
20 & ARATH02903 & 0.0007985075513980268 & 0.06387236842105264 & ARATH02900;ARATH02901;ARATH02902;ARATH02903 & False & False\\
20 & ARATH03444 & 0.0007567813939144742 & 0.06530657894736842 & ARATH03444;ARATH03445;ARATH03446;ARATH03447 & False & False\\
20 & ARATH03445 & 0.0007567813939144742 & 0.06530657894736842 & ARATH03444;ARATH03445;ARATH03446;ARATH03447 & False & False\\
20 & ARATH03446 & 0.0007567813939144742 & 0.06530657894736842 & ARATH03444;ARATH03445;ARATH03446;ARATH03447 & False & False\\
20 & ARATH03155 & 0.0007447615131578949 & 0.07102763157894737 & ARATH03155;ARATH03126;ARATH03215 & False & False\\
20 & ARATH03126 & 0.0007447615131578949 & 0.07102763157894737 & ARATH03155;ARATH03126;ARATH03215 & False & False\\
20 & ARATH03140 & 0.0007447615131578949 & 0.07102763157894737 & ARATH03140;ARATH03141;ARATH03142 & False & False\\
20 & ARATH03215 & 0.0007447615131578949 & 0.07102763157894737 & ARATH03155;ARATH03126;ARATH03215 & False & False\\
20 & ARATH03141 & 0.0007447615131578949 & 0.07102763157894737 & ARATH03140;ARATH03141;ARATH03142 & False & False\\
20 & ARATH03142 & 0.0007447615131578949 & 0.07102763157894737 & ARATH03140;ARATH03141;ARATH03142 & False & False\\
20 & ARATH03392 & 0.0007327753095315076 & 0.07108552631578947 & ARATH03392;ARATH03395;ARATH03397;ARATH03399;ARATH03400 & False & False\\
20 & ARATH03168 & 0.0005204717093655537 & 0.07489736842105263 & ARATH03168;ARATH03170;ARATH03171;ARATH03172;ARATH03173;ARATH03174;ARATH03175 & False & False\\
20 & ARATH02900 & 0.0004813629976356912 & 0.07515263157894737 & ARATH02900;ARATH02901;ARATH02902;ARATH02903 & False & False\\
20 & ARATH03184 & 0.0002853382748021177 & 0.07729736842105263 & ARATH03181;ARATH03182;ARATH03183;ARATH03184 & False & False\\
20 & ARATH03285 & 0.00017295861430921045 & 0.08574078947368421 & ARATH03004;ARATH03285;ARATH03286 & False & False\\
20 & ARATH03181 & 0.00017295861430921045 & 0.08574078947368421 & ARATH03181;ARATH03182;ARATH03183 & False & False\\
20 & ARATH03182 & 0.00017295861430921045 & 0.08574078947368421 & ARATH03181;ARATH03182;ARATH03183 & False & False\\
20 & ARATH03183 & 0.00017295861430921045 & 0.08574078947368421 & ARATH03181;ARATH03182;ARATH03183 & False & False\\
20 & ARATH03004 & 0.00017295861430921045 & 0.08574078947368421 & ARATH03004;ARATH03285;ARATH03286 & False & False\\
20 & ARATH03286 & 0.00017295861430921045 & 0.08574078947368421 & ARATH03004;ARATH03285;ARATH03286 & False & False\\
20 & ARATH03174 & 0.00013899970316463427 & 0.08595263157894736 & ARATH03168;ARATH03170;ARATH03171;ARATH03172;ARATH03173;ARATH03174;ARATH03175 & False & False\\
20 & ARATH03430 & 5.7911184210526514e-05 & 0.11297894736842105 & ARATH03428;ARATH03430 & False & False\\
20 & ARATH03573 & 5.7911184210526514e-05 & 0.11297894736842105 & ARATH03572;ARATH03573 & False & False\\
20 & ARATH03572 & 5.7911184210526514e-05 & 0.11297894736842105 & ARATH03572;ARATH03573 & False & False\\
20 & ARATH03437 & 5.7911184210526514e-05 & 0.11297894736842105 & ARATH03437;ARATH03438 & False & False\\
20 & ARATH03025 & 5.7911184210526514e-05 & 0.11297894736842105 & ARATH03024;ARATH03025 & False & False\\
20 & ARATH03024 & 5.7911184210526514e-05 & 0.11297894736842105 & ARATH03024;ARATH03025 & False & False\\
20 & ARATH03179 & 5.7911184210526514e-05 & 0.11297894736842105 & ARATH03179;ARATH03180 & False & False\\
20 & ARATH02943 & 5.7911184210526514e-05 & 0.11297894736842105 & ARATH02942;ARATH02943 & False & False\\
20 & ARATH02942 & 5.7911184210526514e-05 & 0.11297894736842105 & ARATH02942;ARATH02943 & False & False\\
20 & ARATH02901 & 5.7911184210526514e-05 & 0.11297894736842105 & ARATH02901;ARATH02902 & False & False\\
20 & ARATH02902 & 5.7911184210526514e-05 & 0.11297894736842105 & ARATH02901;ARATH02902 & False & False\\
20 & ARATH03395 & 5.7911184210526514e-05 & 0.11297894736842105 & ARATH03395;ARATH03397 & False & False\\
20 & ARATH03180 & 5.7911184210526514e-05 & 0.11297894736842105 & ARATH03179;ARATH03180 & False & False\\
20 & ARATH03438 & 5.7911184210526514e-05 & 0.11297894736842105 & ARATH03437;ARATH03438 & False & False\\
20 & ARATH03397 & 5.7911184210526514e-05 & 0.11297894736842105 & ARATH03395;ARATH03397 & False & False\\
20 & ARATH03399 & 5.7911184210526514e-05 & 0.11297894736842105 & ARATH03399;ARATH03400 & False & False\\
20 & ARATH03208 & 5.7911184210526514e-05 & 0.11297894736842105 & ARATH03208;ARATH03209 & False & False\\
20 & ARATH03209 & 5.7911184210526514e-05 & 0.11297894736842105 & ARATH03208;ARATH03209 & False & False\\
20 & ARATH03428 & 5.7911184210526514e-05 & 0.11297894736842105 & ARATH03428;ARATH03430 & False & False\\
20 & ARATH03400 & 5.7911184210526514e-05 & 0.11297894736842105 & ARATH03399;ARATH03400 & False & False\\
20 & ARATH03249 & 3.524941616981931e-05 & 0.11338026315789472 & ARATH03093;ARATH03247;ARATH03248;ARATH03249 & False & False\\
20 & ARATH03247 & 3.524941616981931e-05 & 0.11338026315789472 & ARATH03093;ARATH03247;ARATH03248;ARATH03249 & False & False\\
20 & ARATH03345 & 0.0 & 1.0 & nan & True & False\\
20 & ARATH02872 & 0.0 & 1.0 & nan & True & False\\
21 & ARATH15295 & 0.0010497868589743596 & 0.03558205128205128 & ARATH15292;ARATH15293;ARATH15295;ARATH15289 & False & False\\
21 & ARATH15294 & 0.0006315988025667207 & 0.037761538461538464 & ARATH15289;ARATH15292;ARATH15293;ARATH15294;ARATH15295 & False & False\\
21 & ARATH15293 & 0.0005077034455128209 & 0.039766666666666665 & ARATH15292;ARATH15293;ARATH15295;ARATH15289 & False & False\\
21 & ARATH15292 & 0.0005077034455128209 & 0.039766666666666665 & ARATH15292;ARATH15293;ARATH15295;ARATH15289 & False & False\\
21 & ARATH15102 & 0.00011285256410256465 & 0.07371538461538461 & ARATH15102;ARATH15105 & False & False\\
21 & ARATH15459 & 0.00011285256410256465 & 0.07371538461538461 & ARATH15459;ARATH15460 & False & False\\
21 & ARATH15460 & 0.00011285256410256465 & 0.07371538461538461 & ARATH15459;ARATH15460 & False & False\\
21 & ARATH15392 & 0.00011285256410256465 & 0.07371538461538461 & ARATH15391;ARATH15392 & False & False\\
21 & ARATH15391 & 0.00011285256410256465 & 0.07371538461538461 & ARATH15391;ARATH15392 & False & False\\
21 & ARATH15416 & 0.00011285256410256465 & 0.07371538461538461 & ARATH15416;ARATH15417 & False & False\\
21 & ARATH15196 & 0.00011285256410256465 & 0.07371538461538461 & ARATH15196;ARATH15197 & False & False\\
21 & ARATH15253 & 0.00011285256410256465 & 0.07371538461538461 & ARATH15252;ARATH15253 & False & False\\
21 & ARATH15417 & 0.00011285256410256465 & 0.07371538461538461 & ARATH15416;ARATH15417 & False & False\\
21 & ARATH15252 & 0.00011285256410256465 & 0.07371538461538461 & ARATH15252;ARATH15253 & False & False\\
21 & ARATH15197 & 0.00011285256410256465 & 0.07371538461538461 & ARATH15196;ARATH15197 & False & False\\
21 & ARATH15105 & 0.00011285256410256465 & 0.07371538461538461 & ARATH15102;ARATH15105 & False & False\\
21 & ARATH15289 & 6.449411768329454e-06 & 0.07423846153846153 & ARATH15292;ARATH15293;ARATH15295;ARATH15289 & False & False\\
21 & ARATH15452 & 0.0 & 1.0 & nan & True & False\\
24 & ARATH12205 & 0.9981378026070764 & 0.007402234636871507 & ARATH12205 & False & False\\
24 & ARATH12243 & 0.9981378026070764 & 0.007402234636871507 & ARATH12243;ARATH17750 & False & False\\
24 & ARATH12336 & 0.9981378026070764 & 0.007402234636871507 & ARATH12336 & False & False\\
24 & ARATH12072 & 0.44400914942097297 & 0.010223463687150838 & ARATH12075;ARATH12072;ARATH09713;ARATH12074 & False & False\\
24 & ARATH11963 & 0.4425454419518157 & 0.011290502793296093 & ARATH11963;ARATH27217 & False & False\\
24 & ARATH12075 & 0.27195854346916065 & 0.01867225325884544 & ARATH12075;ARATH12072;ARATH09713;ARATH12074 & False & False\\
24 & ARATH12074 & 0.27195854346916065 & 0.01867225325884544 & ARATH12075;ARATH12072;ARATH09713;ARATH12074 & False & False\\
24 & ARATH12023 & 0.2714673421074588 & 0.01888826815642458 & ARATH12044;ARATH12023;ARATH01787;ARATH12029;ARATH12042 & False & False\\
24 & ARATH12029 & 0.1956183948961027 & 0.0212048417132216 & ARATH12044;ARATH12023;ARATH01787;ARATH12029;ARATH12042 & False & False\\
24 & ARATH12044 & 0.1956183948961027 & 0.0212048417132216 & ARATH12044;ARATH12023;ARATH01787;ARATH12029;ARATH12042 & False & False\\
24 & ARATH12042 & 0.1956183948961027 & 0.0212048417132216 & ARATH12044;ARATH12023;ARATH01787;ARATH12029;ARATH12042 & False & False\\
24 & ARATH12172 & 0.0518363609437472 & 0.02990316573556797 & ARATH12172;SOLTU05303 & False & False\\
24 & ARATH12259 & 0.003608904425628492 & 0.03799255121042831 & ARATH12258;ARATH12259;ARATH12261;ARATH12262;ARATH12263;ARATH12264;ARATH12266 & False & False\\
24 & ARATH12228 & 0.003532839269087525 & 0.038193668528864064 & ARATH12224;ARATH12225;ARATH12226;ARATH12228;ARATH12231;ARATH12233 & False & False\\
24 & ARATH12231 & 0.003532839269087525 & 0.038193668528864064 & ARATH12224;ARATH12225;ARATH12226;ARATH12228;ARATH12231;ARATH12233 & False & False\\
24 & ARATH12233 & 0.003532839269087525 & 0.038193668528864064 & ARATH12224;ARATH12225;ARATH12226;ARATH12228;ARATH12231;ARATH12233 & False & False\\
24 & ARATH12369 & 0.0032412156657355678 & 0.038802607076350096 & ARATH12367;ARATH12368;ARATH12369;ARATH12370;ARATH12371;ARATH12372 & False & False\\
24 & ARATH12262 & 0.002788239152845671 & 0.040368715083798884 & ARATH12258;ARATH12259;ARATH12261;ARATH12262;ARATH12263;ARATH12264;ARATH12266 & False & False\\
24 & ARATH12263 & 0.002788239152845671 & 0.040368715083798884 & ARATH12258;ARATH12259;ARATH12261;ARATH12262;ARATH12263;ARATH12264;ARATH12266 & False & False\\
24 & ARATH12258 & 0.002788239152845671 & 0.040368715083798884 & ARATH12258;ARATH12259;ARATH12261;ARATH12262;ARATH12263;ARATH12264;ARATH12266 & False & False\\
24 & ARATH12261 & 0.002788239152845671 & 0.040368715083798884 & ARATH12258;ARATH12259;ARATH12261;ARATH12262;ARATH12263;ARATH12264;ARATH12266 & False & False\\
24 & ARATH12226 & 0.0027235837697858487 & 0.04053631284916201 & ARATH12224;ARATH12225;ARATH12226;ARATH12228;ARATH12231;ARATH12233 & False & False\\
24 & ARATH12224 & 0.0027235837697858487 & 0.04053631284916201 & ARATH12224;ARATH12225;ARATH12226;ARATH12228;ARATH12231;ARATH12233 & False & False\\
24 & ARATH12225 & 0.0027235837697858487 & 0.04053631284916201 & ARATH12224;ARATH12225;ARATH12226;ARATH12228;ARATH12231;ARATH12233 & False & False\\
24 & ARATH12130 & 0.0025607605912476732 & 0.04111731843575419 & ARATH12126;ARATH12129;ARATH12130;ARATH12131;ARATH12132 & False & False\\
24 & ARATH12131 & 0.0025607605912476732 & 0.04111731843575419 & ARATH12126;ARATH12129;ARATH12130;ARATH12131;ARATH12132 & False & False\\
24 & ARATH12144 & 0.002531006500142993 & 0.041243947858473 & ARATH12143;ARATH12144;ARATH12148;ARATH11961;ARATH12135;ARATH12136 & False & False\\
24 & ARATH12143 & 0.002531006500142993 & 0.041243947858473 & ARATH12143;ARATH12144;ARATH12148;ARATH11961;ARATH12135;ARATH12136 & False & False\\
24 & ARATH11961 & 0.002531006500142993 & 0.041243947858473 & ARATH12143;ARATH12144;ARATH12148;ARATH11961;ARATH12135;ARATH12136 & False & False\\
24 & ARATH12135 & 0.002531006500142993 & 0.041243947858473 & ARATH12143;ARATH12144;ARATH12148;ARATH11961;ARATH12135;ARATH12136 & False & False\\
24 & ARATH12367 & 0.002475703706936685 & 0.041597765363128494 & ARATH12367;ARATH12368;ARATH12369;ARATH12370;ARATH12371;ARATH12372 & False & False\\
24 & ARATH12372 & 0.002475703706936685 & 0.041597765363128494 & ARATH12367;ARATH12368;ARATH12369;ARATH12370;ARATH12371;ARATH12372 & False & False\\
24 & ARATH12371 & 0.002475703706936685 & 0.041597765363128494 & ARATH12367;ARATH12368;ARATH12369;ARATH12370;ARATH12371;ARATH12372 & False & False\\
24 & ARATH12370 & 0.002475703706936685 & 0.041597765363128494 & ARATH12367;ARATH12368;ARATH12369;ARATH12370;ARATH12371;ARATH12372 & False & False\\
24 & ARATH12368 & 0.002475703706936685 & 0.041597765363128494 & ARATH12367;ARATH12368;ARATH12369;ARATH12370;ARATH12371;ARATH12372 & False & False\\
24 & ARATH12161 & 0.0024733038877007684 & 0.041644320297951586 & ARATH12155;ARATH12156;ARATH12159;ARATH12160;ARATH12161;ARATH12162;ARATH12163 & False & False\\
24 & ARATH12129 & 0.0018973168936219735 & 0.04551024208566108 & ARATH12126;ARATH12129;ARATH12130;ARATH12131;ARATH12132 & False & False\\
24 & ARATH12132 & 0.0018973168936219735 & 0.04551024208566108 & ARATH12126;ARATH12129;ARATH12130;ARATH12131;ARATH12132 & False & False\\
24 & ARATH12126 & 0.0018973168936219735 & 0.04551024208566108 & ARATH12126;ARATH12129;ARATH12130;ARATH12131;ARATH12132 & False & False\\
24 & ARATH12163 & 0.0018229786956071047 & 0.0457635009310987 & ARATH12155;ARATH12156;ARATH12159;ARATH12160;ARATH12161;ARATH12162;ARATH12163 & False & False\\
24 & ARATH12162 & 0.0016494368307728114 & 0.048052141527001865 & ARATH12155;ARATH12156;ARATH12159;ARATH12160;ARATH12162 & False & False\\
24 & ARATH12155 & 0.0016494368307728114 & 0.048052141527001865 & ARATH12155;ARATH12156;ARATH12159;ARATH12160;ARATH12162 & False & False\\
24 & ARATH12156 & 0.0016494368307728114 & 0.048052141527001865 & ARATH12155;ARATH12156;ARATH12159;ARATH12160;ARATH12162 & False & False\\
24 & ARATH12160 & 0.0016494368307728114 & 0.048052141527001865 & ARATH12155;ARATH12156;ARATH12159;ARATH12160;ARATH12162 & False & False\\
24 & ARATH12159 & 0.0016494368307728114 & 0.048052141527001865 & ARATH12155;ARATH12156;ARATH12159;ARATH12160;ARATH12162 & False & False\\
24 & ARATH12266 & 0.0014977430113946842 & 0.0488268156424581 & ARATH12258;ARATH12259;ARATH12261;ARATH12262;ARATH12263;ARATH12264;ARATH12266 & False & False\\
24 & ARATH12264 & 0.0014977430113946842 & 0.0488268156424581 & ARATH12258;ARATH12259;ARATH12261;ARATH12262;ARATH12263;ARATH12264;ARATH12266 & False & False\\
24 & ARATH11972 & 0.0010540386405959038 & 0.05675418994413407 & ARATH12275;ARATH11972;ARATH12274 & False & False\\
24 & ARATH12275 & 0.0010540386405959038 & 0.05675418994413407 & ARATH12275;ARATH11972;ARATH12274 & False & False\\
24 & ARATH12274 & 0.0010540386405959038 & 0.05675418994413407 & ARATH12275;ARATH11972;ARATH12274 & False & False\\
24 & ARATH12300 & 0.0009471099860335194 & 0.058160148975791436 & ARATH12300;ARATH12301;ARATH12296;ARATH12297 & False & False\\
24 & ARATH12296 & 0.0009471099860335194 & 0.058160148975791436 & ARATH12300;ARATH12301;ARATH12296;ARATH12297 & False & False\\
24 & ARATH12297 & 0.0009471099860335194 & 0.058160148975791436 & ARATH12300;ARATH12301;ARATH12296;ARATH12297 & False & False\\
24 & ARATH12301 & 0.0009471099860335194 & 0.058160148975791436 & ARATH12300;ARATH12301;ARATH12296;ARATH12297 & False & False\\
24 & ARATH12326 & 0.0007624150372439482 & 0.0599683426443203 & ARATH12325;ARATH12326;ARATH12327 & False & False\\
24 & ARATH12078 & 0.0005573185872032123 & 0.061284916201117326 & ARATH12078;ARATH12079;ARATH12080;ARATH12081 & False & False\\
24 & ARATH12079 & 0.0005573185872032123 & 0.061284916201117326 & ARATH12078;ARATH12079;ARATH12080;ARATH12081 & False & False\\
24 & ARATH12157 & 0.0005573185872032123 & 0.061284916201117326 & ARATH12157;ARATH12206;ARATH12208;ARATH12170 & False & False\\
24 & ARATH12208 & 0.0005573185872032123 & 0.061284916201117326 & ARATH12157;ARATH12206;ARATH12208;ARATH12170 & False & False\\
24 & ARATH12327 & 0.0003687231727188083 & 0.06392551210428306 & ARATH12325;ARATH12326;ARATH12327 & False & False\\
24 & ARATH12325 & 0.0003687231727188083 & 0.06392551210428306 & ARATH12325;ARATH12326;ARATH12327 & False & False\\
24 & ARATH12033 & 0.0002447831412942271 & 0.06948417132216014 & ARATH12035;ARATH12033;ARATH12034 & False & False\\
24 & ARATH12034 & 0.0002447831412942271 & 0.06948417132216014 & ARATH12035;ARATH12033;ARATH12034 & False & False\\
24 & ARATH12035 & 0.0002447831412942271 & 0.06948417132216014 & ARATH12035;ARATH12033;ARATH12034 & False & False\\
24 & ARATH12217 & 0.0002447831412942271 & 0.06948417132216014 & ARATH12219;ARATH12217;ARATH12218 & False & False\\
24 & ARATH12218 & 0.0002447831412942271 & 0.06948417132216014 & ARATH12219;ARATH12217;ARATH12218 & False & False\\
24 & ARATH12219 & 0.0002447831412942271 & 0.06948417132216014 & ARATH12219;ARATH12217;ARATH12218 & False & False\\
24 & ARATH12232 & 8.195996275605235e-05 & 0.09567411545623836 & ARATH12232;ARATH12184 & False & False\\
24 & ARATH12206 & 8.195996275605235e-05 & 0.09567411545623836 & ARATH12206;ARATH12170 & False & False\\
24 & ARATH12080 & 8.195996275605235e-05 & 0.09567411545623836 & ARATH12078;ARATH12079;ARATH12080;ARATH12081 & False & False\\
24 & ARATH12081 & 8.195996275605235e-05 & 0.09567411545623836 & ARATH12078;ARATH12079;ARATH12080;ARATH12081 & False & False\\
24 & ARATH12184 & 8.195996275605235e-05 & 0.09567411545623836 & ARATH12232;ARATH12184 & False & False\\
24 & ARATH12256 & 8.195996275605235e-05 & 0.09567411545623836 & ARATH12256;ARATH12257 & False & False\\
24 & ARATH12257 & 8.195996275605235e-05 & 0.09567411545623836 & ARATH12256;ARATH12257 & False & False\\
24 & ARATH12121 & 8.195996275605235e-05 & 0.09567411545623836 & ARATH12024;ARATH12121 & False & False\\
24 & ARATH12170 & 8.195996275605235e-05 & 0.09567411545623836 & ARATH12206;ARATH12170 & False & False\\
24 & ARATH12189 & 8.195996275605235e-05 & 0.09567411545623836 & ARATH12189;ARATH12194 & False & False\\
24 & ARATH11943 & 8.195996275605235e-05 & 0.09567411545623836 & ARATH11942;ARATH11943 & False & False\\
24 & ARATH11942 & 8.195996275605235e-05 & 0.09567411545623836 & ARATH11942;ARATH11943 & False & False\\
24 & ARATH12024 & 8.195996275605235e-05 & 0.09567411545623836 & ARATH12024;ARATH12121 & False & False\\
24 & ARATH12194 & 8.195996275605235e-05 & 0.09567411545623836 & ARATH12189;ARATH12194 & False & False\\
25 & ARATH00379 & 0.004735386029411766 & 0.007679411764705882 & ARATH00333;ARATH00431;ARATH00400;ARATH00402;ARATH00379 & False & False\\
25 & ARATH00333 & 0.004735386029411766 & 0.007679411764705882 & ARATH00333;ARATH00431;ARATH00400;ARATH00402;ARATH00379 & False & False\\
25 & ARATH00402 & 0.004735386029411766 & 0.007679411764705882 & ARATH00333;ARATH00431;ARATH00400;ARATH00402;ARATH00379 & False & False\\
25 & ARATH00576 & 0.004735386029411766 & 0.007679411764705882 & ARATH00575;ARATH00576;ARATH00578;ARATH00579;ARATH00580 & False & False\\
25 & ARATH00400 & 0.004735386029411766 & 0.007679411764705882 & ARATH00333;ARATH00431;ARATH00400;ARATH00402;ARATH00379 & False & False\\
25 & ARATH00578 & 0.004735386029411766 & 0.007679411764705882 & ARATH00575;ARATH00576;ARATH00578;ARATH00579;ARATH00580 & False & False\\
25 & ARATH00431 & 0.004735386029411766 & 0.007679411764705882 & ARATH00333;ARATH00431;ARATH00400;ARATH00402;ARATH00379 & False & False\\
25 & ARATH00580 & 0.004735386029411766 & 0.007679411764705882 & ARATH00575;ARATH00576;ARATH00578;ARATH00579;ARATH00580 & False & False\\
25 & ARATH00575 & 0.004735386029411766 & 0.007679411764705882 & ARATH00575;ARATH00576;ARATH00578;ARATH00579;ARATH00580 & False & False\\
25 & ARATH00579 & 0.004735386029411766 & 0.007679411764705882 & ARATH00575;ARATH00576;ARATH00578;ARATH00579;ARATH00580 & False & False\\
25 & ARATH00577 & 0.003308504974724266 & 0.011464705882352941 & ARATH00575;ARATH00576;ARATH00577;ARATH00578;ARATH00579;ARATH00580 & False & False\\
25 & ARATH00351 & 0.00012944852941176518 & 0.06896176470588235 & ARATH00351;ARATH00353 & False & False\\
25 & ARATH00353 & 0.00012944852941176518 & 0.06896176470588235 & ARATH00351;ARATH00353 & False & False\\
26 & ARATH24367 & 1.1293695447959982 & 0.003124740124740125 & ARATH24367;ARATH13335;ARATH10584;ARATH07836;ARATH12669 & False & False\\
26 & ARATH23961 & 0.997920997920998 & 0.017675675675675673 & ARATH20822;ARATH23961 & False & False\\
26 & ARATH24433 & 0.997920997920998 & 0.017675675675675673 & ARATH24433 & False & False\\
26 & ARATH24438 & 0.997920997920998 & 0.017675675675675673 & ARATH24438 & False & False\\
26 & ARATH24211 & 0.997920997920998 & 0.017675675675675673 & ARATH24211 & False & False\\
26 & ARATH24251 & 0.997920997920998 & 0.017675675675675673 & ARATH24251 & False & False\\
26 & ARATH24114 & 0.997920997920998 & 0.017675675675675673 & ARATH24114 & False & False\\
26 & ARATH24174 & 0.997920997920998 & 0.017675675675675673 & ARATH24174 & False & False\\
26 & ARATH24277 & 0.4427115625 & 0.019785862785862786 & ARATH17444;ARATH24277 & False & False\\
26 & ARATH24338 & 0.44241040504807694 & 0.02007900207900208 & ARATH05400;ARATH24338 & False & False\\
26 & ARATH24062 & 0.375854608173077 & 0.025873180873180874 & ARATH24062;ARATH22601 & False & False\\
26 & ARATH24387 & 0.375854608173077 & 0.025873180873180874 & ARATH24387;ARATH05925 & False & False\\
26 & ARATH24047 & 0.19536191062978506 & 0.031089397089397088 & ORYSJ27565;ARATH24047 & False & False\\
26 & ARATH24304 & 0.14027428605468675 & 0.0357006237006237 & ARATH04184;ARATH24304 & False & False\\
26 & ARATH24383 & 0.11117335867869374 & 0.03688357588357588 & ORYSJ05072;ARATH24383;ARATH07297;ARATH24104;ARATH24105 & False & False\\
26 & ARATH24105 & 0.11117335867869377 & 0.03688357588357588 & ORYSJ05072;ARATH24383;ARATH07297;ARATH24104;ARATH24105 & False & False\\
26 & ARATH24104 & 0.11117335867869377 & 0.03688357588357588 & ORYSJ05072;ARATH24383;ARATH07297;ARATH24104;ARATH24105 & False & False\\
26 & ARATH24146 & 0.06133014213045927 & 0.04641164241164241 & ORYSJ50882;ARATH24146 & False & False\\
26 & ARATH24246 & 0.05172177588920705 & 0.049051975051975054 & ARATH24246;ORYSJ02369 & False & False\\
26 & ARATH24342 & 0.05172177588920706 & 0.049051975051975054 & ARATH24342;ORYSJ09689 & False & False\\
26 & ARATH24085 & 0.05164798887225998 & 0.049642411642411635 & ARATH24085;ARATH09409 & False & False\\
26 & ARATH24327 & 0.03246051440735611 & 0.052224532224532216 & PONAB01493;BOVIN04641;XENTR18435;HUMAN05001;RATNO01590;MOUSE20853;ARATH24327 & False & False\\
26 & ARATH24212 & 0.030947180488540962 & 0.05314968814968815 & ARATH24212;ORYSJ26735 & False & False\\
26 & ARATH24183 & 0.02056421590987181 & 0.05476299376299376 & ARATH24183;BOVIN09611;BOVIN13996;HUMAN28822;HUMAN09786 & False & False\\
26 & ARATH24385 & 0.016409832212868347 & 0.055234927234927234 & MOUSE02053;HUMAN13838;ARATH24385;DANRE02429;BOVIN17947 & False & False\\
26 & ARATH24332 & 0.001936430613305613 & 0.07193970893970894 & ARATH24331;ARATH24332;ARATH24333;ARATH24330 & False & False\\
26 & ARATH24333 & 0.001936430613305613 & 0.07193970893970894 & ARATH24331;ARATH24332;ARATH24333;ARATH24330 & False & False\\
26 & ARATH24288 & 0.0017736428014553016 & 0.07348024948024948 & ARATH24003;ARATH24004;ARATH24005;ARATH24288 & False & False\\
26 & ARATH24331 & 0.0013341157094594596 & 0.07516424116424117 & ARATH24331;ARATH24332;ARATH24333;ARATH24330 & False & False\\
26 & ARATH24330 & 0.0013341157094594596 & 0.07516424116424117 & ARATH24331;ARATH24332;ARATH24333;ARATH24330 & False & False\\
26 & ARATH24005 & 0.0011957460693866944 & 0.07641787941787942 & ARATH24003;ARATH24004;ARATH24005;ARATH24288 & False & False\\
26 & ARATH24004 & 0.0011957460693866944 & 0.07641787941787942 & ARATH24003;ARATH24004;ARATH24005;ARATH24288 & False & False\\
26 & ARATH24003 & 0.0011957460693866944 & 0.07641787941787942 & ARATH24003;ARATH24004;ARATH24005;ARATH24288 & False & False\\
26 & ARATH23980 & 0.0011767541580041587 & 0.08166735966735966 & ARATH23979;ARATH23980;ARATH23978 & False & False\\
26 & ARATH23979 & 0.0011767541580041587 & 0.08166735966735966 & ARATH23979;ARATH23980;ARATH23978 & False & False\\
26 & ARATH24096 & 0.0011767541580041587 & 0.08166735966735966 & ARATH24096;ARATH24097;ARATH24098 & False & False\\
26 & ARATH24097 & 0.0011767541580041587 & 0.08166735966735966 & ARATH24096;ARATH24097;ARATH24098 & False & False\\
26 & ARATH23978 & 0.0011767541580041587 & 0.08166735966735966 & ARATH23979;ARATH23980;ARATH23978 & False & False\\
26 & ARATH24098 & 0.0011767541580041587 & 0.08166735966735966 & ARATH24096;ARATH24097;ARATH24098 & False & False\\
26 & ARATH24127 & 0.0002732818022349276 & 0.0954906444906445 & ARATH24038;ARATH24127;ARATH24128;ARATH24129 & False & False\\
26 & ARATH24128 & 0.0002732818022349276 & 0.0954906444906445 & ARATH24038;ARATH24127;ARATH24128;ARATH24129 & False & False\\
26 & ARATH24129 & 0.0002732818022349276 & 0.0954906444906445 & ARATH24038;ARATH24127;ARATH24128;ARATH24129 & False & False\\
26 & ARATH24377 & 0.0002732818022349276 & 0.0954906444906445 & ARATH24155;ARATH24375;ARATH24376;ARATH24377 & False & False\\
26 & ARATH24376 & 0.0002732818022349276 & 0.0954906444906445 & ARATH24155;ARATH24375;ARATH24376;ARATH24377 & False & False\\
26 & ARATH24375 & 0.0002732818022349276 & 0.0954906444906445 & ARATH24155;ARATH24375;ARATH24376;ARATH24377 & False & False\\
26 & ARATH24092 & 9.150207900207945e-05 & 0.12107068607068605 & ARATH24092;ARATH24154 & False & False\\
26 & ARATH24150 & 9.150207900207945e-05 & 0.12107068607068605 & ARATH24149;ARATH24150 & False & False\\
26 & ARATH23997 & 9.150207900207945e-05 & 0.12107068607068605 & ARATH23996;ARATH23997 & False & False\\
26 & ARATH24157 & 9.150207900207945e-05 & 0.12107068607068605 & ARATH24157;ARATH24160 & False & False\\
26 & ARATH24154 & 9.150207900207945e-05 & 0.12107068607068605 & ARATH24092;ARATH24154 & False & False\\
26 & ARATH24429 & 9.150207900207945e-05 & 0.12107068607068605 & ARATH24429;ARATH24032 & False & False\\
26 & ARATH24160 & 9.150207900207945e-05 & 0.12107068607068605 & ARATH24157;ARATH24160 & False & False\\
26 & ARATH24185 & 9.150207900207945e-05 & 0.12107068607068605 & ARATH24189;ARATH24185 & False & False\\
26 & ARATH24171 & 9.150207900207945e-05 & 0.12107068607068605 & ARATH24171;ARATH24355 & False & False\\
26 & ARATH24149 & 9.150207900207945e-05 & 0.12107068607068605 & ARATH24149;ARATH24150 & False & False\\
26 & ARATH23996 & 9.150207900207945e-05 & 0.12107068607068605 & ARATH23996;ARATH23997 & False & False\\
26 & ARATH24120 & 9.150207900207945e-05 & 0.12107068607068605 & ARATH24120;ARATH24121 & False & False\\
26 & ARATH24189 & 9.150207900207945e-05 & 0.12107068607068605 & ARATH24189;ARATH24185 & False & False\\
26 & ARATH24052 & 9.150207900207945e-05 & 0.12107068607068605 & ARATH24052;ARATH24053 & False & False\\
26 & ARATH24121 & 9.150207900207945e-05 & 0.12107068607068605 & ARATH24120;ARATH24121 & False & False\\
26 & ARATH24032 & 9.150207900207945e-05 & 0.12107068607068605 & ARATH24429;ARATH24032 & False & False\\
26 & ARATH24355 & 9.150207900207945e-05 & 0.12107068607068605 & ARATH24171;ARATH24355 & False & False\\
26 & ARATH24053 & 9.150207900207945e-05 & 0.12107068607068605 & ARATH24052;ARATH24053 & False & False\\
26 & ARATH24430 & 0.0 & 1.0 & nan & True & False\\
27 & ARATH25499 & 1.1301875128270809 & 0.002977301387137453 & ARATH01741;ARATH08270;ARATH25499;ARATH02332;ARATH00643;ARATH13732 & False & False\\
27 & ARATH25213 & 1.042751465952081 & 0.003325346784363178 & ARATH25213;ARATH25231 & False & False\\
27 & ARATH25231 & 1.042751465952081 & 0.003325346784363178 & ARATH25213;ARATH25231 & False & False\\
27 & ARATH25422 & 0.9987389659520808 & 0.017001261034047914 & ARATH25422 & False & False\\
27 & ARATH25490 & 0.9987389659520808 & 0.017001261034047914 & ARATH25490 & False & False\\
27 & ARATH25308 & 0.9987389659520808 & 0.017001261034047914 & ARATH25308 & False & False\\
27 & ARATH25179 & 0.9987389659520808 & 0.017001261034047914 & ARATH25179 & False & False\\
27 & ARATH25282 & 0.9987389659520808 & 0.017001261034047914 & ARATH25282 & False & False\\
27 & ARATH25762 & 0.7535135955824399 & 0.017511979823455242 & ARATH00341;ARATH16384;ARATH25762 & False & False\\
27 & ARATH25409 & 0.5227200189155107 & 0.017786885245901638 & ARATH25422;ARATH25423;ARATH25409;ARATH25410 & False & False\\
27 & ARATH25423 & 0.5227200189155107 & 0.017786885245901638 & ARATH25422;ARATH25423;ARATH25409;ARATH25410 & False & False\\
27 & ARATH25410 & 0.5227200189155107 & 0.017786885245901638 & ARATH25422;ARATH25423;ARATH25409;ARATH25410 & False & False\\
27 & ARATH25147 & 0.5214034836065574 & 0.018263556116015132 & ARATH25147;ARATH21292 & False & False\\
27 & ARATH25660 & 0.37636407995744015 & 0.02498108448928121 & ARATH25660;ARATH17495 & False & False\\
27 & ARATH25795 & 0.37636407995744015 & 0.02498108448928121 & ARATH25795;ARATH01361 & False & False\\
27 & ARATH25535 & 0.2228852518172424 & 0.028355611601513238 & MAIZE76069;ORYSJ00297;ORYSJ49833;ARATH25535;ORYSI23995 & False & False\\
27 & ARATH25714 & 0.20445767671263396 & 0.02905800756620429 & ARATH12172;ARATH25714;ARATH18241;ARATH19554 & False & False\\
27 & ARATH25646 & 0.19710296225502827 & 0.02950819672131148 & ARATH25645;ARATH25646;ARATH25422;ARATH25423;ARATH25561;ARATH25409;ARATH25410 & False & False\\
27 & ARATH25561 & 0.19710296225502827 & 0.02950819672131148 & ARATH25645;ARATH25646;ARATH25422;ARATH25423;ARATH25561;ARATH25409;ARATH25410 & False & False\\
27 & ARATH25645 & 0.19710296225502827 & 0.02950819672131148 & ARATH25645;ARATH25646;ARATH25422;ARATH25423;ARATH25561;ARATH25409;ARATH25410 & False & False\\
27 & ARATH25389 & 0.16621180569406682 & 0.032187894073139975 & ARATH25389;ARATH02118 & False & False\\
27 & ARATH25767 & 0.14116009478703734 & 0.03467717528373266 & ORYSJ35129;ORYSJ36314;ARATH25767;ARATH22466 & False & False\\
27 & ARATH25304 & 0.14116009478703734 & 0.03467717528373266 & ORYSJ28173;ARATH25304 & False & False\\
27 & ARATH25263 & 0.11511119235346245 & 0.03576292559899117 & ORYSJ25871;ARATH25263;ORYSJ56308;ORYSI08836 & False & False\\
27 & ARATH25656 & 0.10163823153533696 & 0.03859520807061791 & ARATH14005;ARATH25656 & False & False\\
27 & ARATH25816 & 0.08611161902353967 & 0.04146658259773014 & DICDI07677;ARATH25816 & False & False\\
27 & ARATH25322 & 0.07630690520948838 & 0.042 & ORYSJ30712;ORYSJ44944;ARATH25322 & False & False\\
27 & ARATH25421 & 0.07303892927652361 & 0.0442156368221942 & ARATH25421;ARATH09750 & False & False\\
27 & ARATH25416 & 0.05477200251481955 & 0.04673644388398487 & ORYSJ02872;ORYSJ53321;ARATH25416 & False & False\\
27 & ARATH25085 & 0.05247900890547556 & 0.0481374527112232 & ARATH25085;ORYSJ49315 & False & False\\
27 & ARATH25261 & 0.05243425284601586 & 0.048773013871374525 & ARATH25261;ARATH09409 & False & False\\
27 & ARATH25754 & 0.05239499840529743 & 0.04894955863808323 & ARATH04184;ARATH25754 & False & False\\
27 & ARATH25384 & 0.03991934453035053 & 0.04983984867591425 & MOUSE02035;ARATH25384;HUMAN13799 & False & False\\
27 & ARATH25401 & 0.037547374124974005 & 0.05113997477931905 & ORYSJ30786;ARATH25401 & False & False\\
27 & ARATH25207 & 0.03173344446229687 & 0.05210592686002522 & MAIZE02103;ARATH25207 & False & False\\
27 & ARATH25793 & 0.02677804085699613 & 0.05299243379571249 & ARATH19355;ARATH25793 & False & False\\
27 & ARATH25288 & 0.019601506262684185 & 0.05396469104665826 & MOUSE06985;HUMAN10769;RATNO07836;HUMAN07957;PIGXX04363;ARATH25288;HUMAN05279;MOUSE22497;CHICK02553 & False & False\\
27 & ARATH25619 & 0.008415500472887763 & 0.055976040353089535 & ARATH25643;ARATH25612;ARATH25613;ARATH25772;ARATH25773;ARATH25650;ARATH25619;ARATH25557;ARATH25590;ARATH25589;ARATH25592;ARATH25621;ARATH25564;ARATH25565;ARATH25569 & False & False\\
27 & ARATH25612 & 0.008415500472887763 & 0.055976040353089535 & ARATH25643;ARATH25612;ARATH25613;ARATH25772;ARATH25773;ARATH25650;ARATH25619;ARATH25557;ARATH25590;ARATH25589;ARATH25592;ARATH25621;ARATH25564;ARATH25565;ARATH25569 & False & False\\
27 & ARATH25650 & 0.008415500472887763 & 0.055976040353089535 & ARATH25643;ARATH25612;ARATH25613;ARATH25772;ARATH25773;ARATH25650;ARATH25619;ARATH25557;ARATH25590;ARATH25589;ARATH25592;ARATH25621;ARATH25564;ARATH25565;ARATH25569 & False & False\\
27 & ARATH25621 & 0.008415500472887763 & 0.055976040353089535 & ARATH25643;ARATH25612;ARATH25613;ARATH25772;ARATH25773;ARATH25650;ARATH25619;ARATH25557;ARATH25590;ARATH25589;ARATH25592;ARATH25621;ARATH25564;ARATH25565;ARATH25569 & False & False\\
27 & ARATH25592 & 0.008415500472887763 & 0.055976040353089535 & ARATH25643;ARATH25612;ARATH25613;ARATH25772;ARATH25773;ARATH25650;ARATH25619;ARATH25557;ARATH25590;ARATH25589;ARATH25592;ARATH25621;ARATH25564;ARATH25565;ARATH25569 & False & False\\
27 & ARATH25590 & 0.008415500472887763 & 0.055976040353089535 & ARATH25643;ARATH25612;ARATH25613;ARATH25772;ARATH25773;ARATH25650;ARATH25619;ARATH25557;ARATH25590;ARATH25589;ARATH25592;ARATH25621;ARATH25564;ARATH25565;ARATH25569 & False & False\\
27 & ARATH25589 & 0.008415500472887763 & 0.055976040353089535 & ARATH25643;ARATH25612;ARATH25613;ARATH25772;ARATH25773;ARATH25650;ARATH25619;ARATH25557;ARATH25590;ARATH25589;ARATH25592;ARATH25621;ARATH25564;ARATH25565;ARATH25569 & False & False\\
27 & ARATH25773 & 0.008415500472887763 & 0.055976040353089535 & ARATH25643;ARATH25612;ARATH25613;ARATH25772;ARATH25773;ARATH25650;ARATH25619;ARATH25557;ARATH25590;ARATH25589;ARATH25592;ARATH25621;ARATH25564;ARATH25565;ARATH25569 & False & False\\
27 & ARATH25643 & 0.008415500472887763 & 0.055976040353089535 & ARATH25643;ARATH25612;ARATH25613;ARATH25772;ARATH25773;ARATH25650;ARATH25619;ARATH25557;ARATH25590;ARATH25589;ARATH25592;ARATH25621;ARATH25564;ARATH25565;ARATH25569 & False & False\\
27 & ARATH25772 & 0.008415500472887763 & 0.055976040353089535 & ARATH25643;ARATH25612;ARATH25613;ARATH25772;ARATH25773;ARATH25650;ARATH25619;ARATH25557;ARATH25590;ARATH25589;ARATH25592;ARATH25621;ARATH25564;ARATH25565;ARATH25569 & False & False\\
27 & ARATH25564 & 0.008415500472887763 & 0.055976040353089535 & ARATH25643;ARATH25612;ARATH25613;ARATH25772;ARATH25773;ARATH25650;ARATH25619;ARATH25557;ARATH25590;ARATH25589;ARATH25592;ARATH25621;ARATH25564;ARATH25565;ARATH25569 & False & False\\
27 & ARATH25613 & 0.008415500472887763 & 0.055976040353089535 & ARATH25643;ARATH25612;ARATH25613;ARATH25772;ARATH25773;ARATH25650;ARATH25619;ARATH25557;ARATH25590;ARATH25589;ARATH25592;ARATH25621;ARATH25564;ARATH25565;ARATH25569 & False & False\\
27 & ARATH25557 & 0.008415500472887763 & 0.055976040353089535 & ARATH25643;ARATH25612;ARATH25613;ARATH25772;ARATH25773;ARATH25650;ARATH25619;ARATH25557;ARATH25590;ARATH25589;ARATH25592;ARATH25621;ARATH25564;ARATH25565;ARATH25569 & False & False\\
27 & ARATH25565 & 0.0069640202947667046 & 0.056653215636822185 & ARATH25643;ARATH25612;ARATH25613;ARATH25772;ARATH25773;ARATH25650;ARATH25619;ARATH25557;ARATH25590;ARATH25589;ARATH25592;ARATH25621;ARATH25564;ARATH25565;ARATH25569 & False & False\\
27 & ARATH25569 & 0.0069640202947667046 & 0.056653215636822185 & ARATH25643;ARATH25612;ARATH25613;ARATH25772;ARATH25773;ARATH25650;ARATH25619;ARATH25557;ARATH25590;ARATH25589;ARATH25592;ARATH25621;ARATH25564;ARATH25565;ARATH25569 & False & False\\
27 & ARATH25696 & 0.0037603961873423713 & 0.05841866330390921 & ARATH25683;ARATH25108;ARATH25109;ARATH25716;ARATH25111;ARATH25684;ARATH25696;ARATH25697;ARATH25698 & False & False\\
27 & ARATH25108 & 0.0037603961873423713 & 0.05841866330390921 & ARATH25683;ARATH25108;ARATH25109;ARATH25716;ARATH25111;ARATH25684;ARATH25696;ARATH25697;ARATH25698 & False & False\\
27 & ARATH25716 & 0.0037603961873423713 & 0.05841866330390921 & ARATH25683;ARATH25108;ARATH25109;ARATH25716;ARATH25111;ARATH25684;ARATH25696;ARATH25697;ARATH25698 & False & False\\
27 & ARATH25683 & 0.003007181652053121 & 0.059228247162673386 & ARATH25683;ARATH25108;ARATH25109;ARATH25716;ARATH25111;ARATH25684;ARATH25696;ARATH25697;ARATH25698 & False & False\\
27 & ARATH25684 & 0.003007181652053121 & 0.059228247162673386 & ARATH25683;ARATH25108;ARATH25109;ARATH25716;ARATH25111;ARATH25684;ARATH25696;ARATH25697;ARATH25698 & False & False\\
27 & ARATH25109 & 0.003007181652053121 & 0.059228247162673386 & ARATH25683;ARATH25108;ARATH25109;ARATH25716;ARATH25111;ARATH25684;ARATH25696;ARATH25697;ARATH25698 & False & False\\
27 & ARATH25111 & 0.003007181652053121 & 0.059228247162673386 & ARATH25683;ARATH25108;ARATH25109;ARATH25716;ARATH25111;ARATH25684;ARATH25696;ARATH25697;ARATH25698 & False & False\\
27 & ARATH25472 & 0.0029518789407314 & 0.05954602774274905 & ARATH25472;ARATH25666;ARATH25667;ARATH25668;ARATH25669;ARATH25670;ARATH25671 & False & False\\
27 & ARATH25670 & 0.0029518789407314 & 0.05954602774274905 & ARATH25472;ARATH25666;ARATH25667;ARATH25668;ARATH25669;ARATH25670;ARATH25671 & False & False\\
27 & ARATH25671 & 0.0029518789407314 & 0.05954602774274905 & ARATH25472;ARATH25666;ARATH25667;ARATH25668;ARATH25669;ARATH25670;ARATH25671 & False & False\\
27 & ARATH25492 & 0.002710828553998874 & 0.05969609079445145 & ARATH25491;ARATH25492;ARATH25493;ARATH25494;ARATH25496;ARATH25505;ARATH25506;ARATH25507;ARATH25095 & False & False\\
27 & ARATH25226 & 0.0026413411747320307 & 0.060936948297604036 & ARATH25227;ARATH25265;ARATH25214;ARATH25215;ARATH25216;ARATH25246;ARATH25226 & False & False\\
27 & ARATH25227 & 0.0026413411747320307 & 0.060936948297604036 & ARATH25227;ARATH25265;ARATH25214;ARATH25215;ARATH25216;ARATH25246;ARATH25226 & False & False\\
27 & ARATH25214 & 0.0026413411747320307 & 0.060936948297604036 & ARATH25227;ARATH25265;ARATH25214;ARATH25215;ARATH25216;ARATH25246;ARATH25226 & False & False\\
27 & ARATH25669 & 0.002319941992433796 & 0.06261790668348045 & ARATH25472;ARATH25666;ARATH25667;ARATH25668;ARATH25669;ARATH25670;ARATH25671 & False & False\\
27 & ARATH25668 & 0.002319941992433796 & 0.06261790668348045 & ARATH25472;ARATH25666;ARATH25667;ARATH25668;ARATH25669;ARATH25670;ARATH25671 & False & False\\
27 & ARATH25667 & 0.002319941992433796 & 0.06261790668348045 & ARATH25472;ARATH25666;ARATH25667;ARATH25668;ARATH25669;ARATH25670;ARATH25671 & False & False\\
27 & ARATH25666 & 0.002319941992433796 & 0.06261790668348045 & ARATH25472;ARATH25666;ARATH25667;ARATH25668;ARATH25669;ARATH25670;ARATH25671 & False & False\\
27 & ARATH25448 & 0.002194871138083229 & 0.06292686002522069 & ARATH25429;ARATH25430;ARATH25432;ARATH25438;ARATH25443;ARATH25448 & False & False\\
27 & ARATH25496 & 0.0021150491637111487 & 0.06311601513240858 & ARATH25491;ARATH25492;ARATH25493;ARATH25494;ARATH25496;ARATH25505;ARATH25506;ARATH25507;ARATH25095 & False & False\\
27 & ARATH25494 & 0.0021150491637111487 & 0.06311601513240858 & ARATH25491;ARATH25492;ARATH25493;ARATH25494;ARATH25496;ARATH25505;ARATH25506;ARATH25507;ARATH25095 & False & False\\
27 & ARATH25507 & 0.0021150491637111487 & 0.06311601513240858 & ARATH25491;ARATH25492;ARATH25493;ARATH25494;ARATH25496;ARATH25505;ARATH25506;ARATH25507;ARATH25095 & False & False\\
27 & ARATH25095 & 0.0021150491637111487 & 0.06311601513240858 & ARATH25491;ARATH25492;ARATH25493;ARATH25494;ARATH25496;ARATH25505;ARATH25506;ARATH25507;ARATH25095 & False & False\\
27 & ARATH25493 & 0.0021150491637111487 & 0.06311601513240858 & ARATH25491;ARATH25492;ARATH25493;ARATH25494;ARATH25496;ARATH25505;ARATH25506;ARATH25507;ARATH25095 & False & False\\
27 & ARATH25246 & 0.002055984891334332 & 0.06385498108448928 & ARATH25227;ARATH25265;ARATH25214;ARATH25215;ARATH25216;ARATH25246;ARATH25226 & False & False\\
27 & ARATH25265 & 0.002055984891334332 & 0.06385498108448928 & ARATH25227;ARATH25265;ARATH25214;ARATH25215;ARATH25216;ARATH25246;ARATH25226 & False & False\\
27 & ARATH25698 & 0.0018227517953107765 & 0.06570870113493064 & ARATH25683;ARATH25108;ARATH25109;ARATH25716;ARATH25111;ARATH25684;ARATH25696;ARATH25697;ARATH25698 & False & False\\
27 & ARATH25697 & 0.0018227517953107765 & 0.06570870113493064 & ARATH25683;ARATH25108;ARATH25109;ARATH25716;ARATH25111;ARATH25684;ARATH25696;ARATH25697;ARATH25698 & False & False\\
27 & ARATH25432 & 0.0016764853601828507 & 0.06678688524590164 & ARATH25429;ARATH25430;ARATH25432;ARATH25438;ARATH25443;ARATH25448 & False & False\\
27 & ARATH25429 & 0.0016764853601828507 & 0.06678688524590164 & ARATH25429;ARATH25430;ARATH25432;ARATH25438;ARATH25443;ARATH25448 & False & False\\
27 & ARATH25443 & 0.0016764853601828507 & 0.06678688524590164 & ARATH25429;ARATH25430;ARATH25432;ARATH25438;ARATH25443;ARATH25448 & False & False\\
27 & ARATH25438 & 0.0016764853601828507 & 0.06678688524590164 & ARATH25429;ARATH25430;ARATH25432;ARATH25438;ARATH25443;ARATH25448 & False & False\\
27 & ARATH25430 & 0.0016764853601828507 & 0.06678688524590164 & ARATH25429;ARATH25430;ARATH25432;ARATH25438;ARATH25443;ARATH25448 & False & False\\
27 & ARATH25502 & 0.0013720365699873898 & 0.07029886506935687 & ARATH25517;ARATH25502;ARATH25495;ARATH25504 & False & False\\
27 & ARATH25504 & 0.0013720365699873898 & 0.07029886506935687 & ARATH25517;ARATH25502;ARATH25495;ARATH25504 & False & False\\
27 & ARATH25495 & 0.0013720365699873898 & 0.07029886506935687 & ARATH25517;ARATH25502;ARATH25495;ARATH25504 & False & False\\
27 & ARATH25517 & 0.0013720365699873898 & 0.07029886506935687 & ARATH25517;ARATH25502;ARATH25495;ARATH25504 & False & False\\
27 & ARATH25553 & 0.00130194006042454 & 0.07078562421185372 & ARATH25644;ARATH25647;ARATH25553;ARATH25554;ARATH25555;ARATH25556;ARATH25558;ARATH25560 & False & False\\
27 & ARATH25554 & 0.00130194006042454 & 0.07078562421185372 & ARATH25644;ARATH25647;ARATH25553;ARATH25554;ARATH25555;ARATH25556;ARATH25558;ARATH25560 & False & False\\
27 & ARATH25555 & 0.00130194006042454 & 0.07078562421185372 & ARATH25644;ARATH25647;ARATH25553;ARATH25554;ARATH25555;ARATH25556;ARATH25558;ARATH25560 & False & False\\
27 & ARATH25215 & 0.0011355121356914507 & 0.07292686002522067 & ARATH25227;ARATH25265;ARATH25214;ARATH25215;ARATH25216;ARATH25246;ARATH25226 & False & False\\
27 & ARATH25216 & 0.0011355121356914507 & 0.07292686002522067 & ARATH25227;ARATH25265;ARATH25214;ARATH25215;ARATH25216;ARATH25246;ARATH25226 & False & False\\
27 & ARATH25347 & 0.0011169578538776802 & 0.07425725094577554 & ARATH25347;ARATH25348;ARATH25350;ARATH25352;ARATH25354 & False & False\\
27 & ARATH25354 & 0.0011169578538776802 & 0.07425725094577554 & ARATH25347;ARATH25348;ARATH25350;ARATH25352;ARATH25354 & False & False\\
27 & ARATH25348 & 0.0011169578538776802 & 0.07425725094577554 & ARATH25347;ARATH25348;ARATH25350;ARATH25352;ARATH25354 & False & False\\
27 & ARATH25352 & 0.0011169578538776802 & 0.07425725094577554 & ARATH25347;ARATH25348;ARATH25350;ARATH25352;ARATH25354 & False & False\\
27 & ARATH25350 & 0.0011169578538776802 & 0.07425725094577554 & ARATH25347;ARATH25348;ARATH25350;ARATH25352;ARATH25354 & False & False\\
27 & ARATH25142 & 0.001075816125472888 & 0.07469104665825978 & ARATH25316;ARATH25142;ARATH25160;ARATH25162 & False & False\\
27 & ARATH25431 & 0.0010185684389408304 & 0.07498612862547288 & ARATH25429;ARATH25430;ARATH25431;ARATH25432;ARATH25438;ARATH25443;ARATH25448 & False & False\\
27 & ARATH25316 & 0.0007252885994640608 & 0.07809583858764188 & ARATH25316;ARATH25142;ARATH25160;ARATH25162 & False & False\\
27 & ARATH25160 & 0.0007252885994640608 & 0.07809583858764188 & ARATH25316;ARATH25142;ARATH25160;ARATH25162 & False & False\\
27 & ARATH25162 & 0.0007252885994640608 & 0.07809583858764188 & ARATH25316;ARATH25142;ARATH25160;ARATH25162 & False & False\\
27 & ARATH25302 & 0.0007137689155107187 & 0.08336065573770493 & ARATH25300;ARATH25301;ARATH25302 & False & False\\
27 & ARATH25301 & 0.0007137689155107187 & 0.08336065573770493 & ARATH25300;ARATH25301;ARATH25302 & False & False\\
27 & ARATH25197 & 0.0007137689155107187 & 0.08336065573770493 & ARATH25196;ARATH25197;ARATH25198 & False & False\\
27 & ARATH25151 & 0.0007137689155107187 & 0.08336065573770493 & ARATH25155;ARATH25151;ARATH25154 & False & False\\
27 & ARATH25198 & 0.0007137689155107187 & 0.08336065573770493 & ARATH25196;ARATH25197;ARATH25198 & False & False\\
27 & ARATH25154 & 0.0007137689155107187 & 0.08336065573770493 & ARATH25155;ARATH25151;ARATH25154 & False & False\\
27 & ARATH25610 & 0.0007137689155107187 & 0.08336065573770493 & ARATH25608;ARATH25609;ARATH25610 & False & False\\
27 & ARATH25609 & 0.0007137689155107187 & 0.08336065573770493 & ARATH25608;ARATH25609;ARATH25610 & False & False\\
27 & ARATH25608 & 0.0007137689155107187 & 0.08336065573770493 & ARATH25608;ARATH25609;ARATH25610 & False & False\\
27 & ARATH25196 & 0.0007137689155107187 & 0.08336065573770493 & ARATH25196;ARATH25197;ARATH25198 & False & False\\
27 & ARATH25300 & 0.0007137689155107187 & 0.08336065573770493 & ARATH25300;ARATH25301;ARATH25302 & False & False\\
27 & ARATH25155 & 0.0007137689155107187 & 0.08336065573770493 & ARATH25155;ARATH25151;ARATH25154 & False & False\\
27 & ARATH25299 & 0.0006150287673392183 & 0.08600252206809582 & ARATH25299;ARATH25312;ARATH25313 & False & False\\
27 & ARATH25313 & 0.0006150287673392183 & 0.08600252206809582 & ARATH25299;ARATH25312;ARATH25313 & False & False\\
27 & ARATH25558 & 0.0005890436516787518 & 0.08623329129886508 & ARATH25644;ARATH25647;ARATH25553;ARATH25554;ARATH25555;ARATH25556;ARATH25558;ARATH25560 & False & False\\
27 & ARATH25859 & 0.00045329176693750995 & 0.08750819672131148 & ARATH25859;ARATH25823;ARATH25833;ARATH25202 & False & False\\
27 & ARATH25811 & 0.00036101973616803297 & 0.08825977301387138 & ARATH25811;ARATH25812;ARATH25807 & False & False\\
27 & ARATH25312 & 0.0003336193450504413 & 0.0889482976040353 & ARATH25299;ARATH25312;ARATH25313 & False & False\\
27 & ARATH25849 & 0.00020575085316834824 & 0.0915094577553594 & ARATH25283;ARATH25284;ARATH25849 & False & False\\
27 & ARATH25202 & 0.00019614289470898947 & 0.09151828499369484 & ARATH25859;ARATH25823;ARATH25833;ARATH25202 & False & False\\
27 & ARATH25807 & 0.00011771166855493401 & 0.09798486759142497 & ARATH25811;ARATH25812;ARATH25807 & False & False\\
27 & ARATH25647 & 7.56470900402941e-05 & 0.09825977301387136 & ARATH25644;ARATH25647;ARATH25553;ARATH25554;ARATH25555;ARATH25556;ARATH25558;ARATH25560 & False & False\\
27 & ARATH25560 & 7.56470900402941e-05 & 0.09825977301387136 & ARATH25644;ARATH25647;ARATH25553;ARATH25554;ARATH25555;ARATH25556;ARATH25558;ARATH25560 & False & False\\
27 & ARATH25556 & 7.56470900402941e-05 & 0.09825977301387136 & ARATH25644;ARATH25647;ARATH25553;ARATH25554;ARATH25555;ARATH25556;ARATH25558;ARATH25560 & False & False\\
27 & ARATH25644 & 7.56470900402941e-05 & 0.09825977301387136 & ARATH25644;ARATH25647;ARATH25553;ARATH25554;ARATH25555;ARATH25556;ARATH25558;ARATH25560 & False & False\\
27 & ARATH25404 & 5.550126103404801e-05 & 0.1243266078184111 & ARATH25404;ARATH25405 & False & False\\
27 & ARATH25315 & 5.550126103404801e-05 & 0.1243266078184111 & ARATH25315;ARATH25317 & False & False\\
27 & ARATH25317 & 5.550126103404801e-05 & 0.1243266078184111 & ARATH25315;ARATH25317 & False & False\\
27 & ARATH25405 & 5.550126103404801e-05 & 0.1243266078184111 & ARATH25404;ARATH25405 & False & False\\
27 & ARATH25341 & 5.550126103404801e-05 & 0.1243266078184111 & ARATH25451;ARATH25341;ARATH25450;ARATH25362 & False & False\\
27 & ARATH25294 & 5.550126103404801e-05 & 0.1243266078184111 & ARATH25268;ARATH25294 & False & False\\
27 & ARATH25362 & 5.550126103404801e-05 & 0.1243266078184111 & ARATH25451;ARATH25341;ARATH25450;ARATH25362 & False & False\\
27 & ARATH25451 & 5.550126103404801e-05 & 0.1243266078184111 & ARATH25451;ARATH25450 & False & False\\
27 & ARATH25284 & 5.550126103404801e-05 & 0.1243266078184111 & ARATH25283;ARATH25284 & False & False\\
27 & ARATH25188 & 5.550126103404801e-05 & 0.1243266078184111 & ARATH25187;ARATH25188 & False & False\\
27 & ARATH25187 & 5.550126103404801e-05 & 0.1243266078184111 & ARATH25187;ARATH25188 & False & False\\
27 & ARATH25082 & 5.550126103404801e-05 & 0.1243266078184111 & ARATH25614;ARATH25081;ARATH25082 & False & False\\
27 & ARATH25081 & 5.550126103404801e-05 & 0.1243266078184111 & ARATH25614;ARATH25081;ARATH25082 & False & False\\
27 & ARATH25843 & 5.550126103404801e-05 & 0.1243266078184111 & ARATH25843;ARATH25837 & False & False\\
27 & ARATH25837 & 5.550126103404801e-05 & 0.1243266078184111 & ARATH25843;ARATH25837 & False & False\\
27 & ARATH25833 & 5.550126103404801e-05 & 0.1243266078184111 & ARATH25823;ARATH25833 & False & False\\
27 & ARATH25823 & 5.550126103404801e-05 & 0.1243266078184111 & ARATH25823;ARATH25833 & False & False\\
27 & ARATH25749 & 5.550126103404801e-05 & 0.1243266078184111 & ARATH25748;ARATH25749 & False & False\\
27 & ARATH25748 & 5.550126103404801e-05 & 0.1243266078184111 & ARATH25748;ARATH25749 & False & False\\
27 & ARATH25192 & 5.550126103404801e-05 & 0.1243266078184111 & ARATH25192;ARATH25193 & False & False\\
27 & ARATH25738 & 5.550126103404801e-05 & 0.1243266078184111 & ARATH25737;ARATH25738 & False & False\\
27 & ARATH25695 & 5.550126103404801e-05 & 0.1243266078184111 & ARATH25694;ARATH25695 & False & False\\
27 & ARATH25694 & 5.550126103404801e-05 & 0.1243266078184111 & ARATH25694;ARATH25695 & False & False\\
27 & ARATH25664 & 5.550126103404801e-05 & 0.1243266078184111 & ARATH25662;ARATH25664 & False & False\\
27 & ARATH25662 & 5.550126103404801e-05 & 0.1243266078184111 & ARATH25662;ARATH25664 & False & False\\
27 & ARATH25658 & 5.550126103404801e-05 & 0.1243266078184111 & ARATH25657;ARATH25658 & False & False\\
27 & ARATH25657 & 5.550126103404801e-05 & 0.1243266078184111 & ARATH25657;ARATH25658 & False & False\\
27 & ARATH25648 & 5.550126103404801e-05 & 0.1243266078184111 & ARATH25559;ARATH25648 & False & False\\
27 & ARATH25559 & 5.550126103404801e-05 & 0.1243266078184111 & ARATH25559;ARATH25648 & False & False\\
27 & ARATH25506 & 5.550126103404801e-05 & 0.1243266078184111 & ARATH25491;ARATH25505;ARATH25506 & False & False\\
27 & ARATH25505 & 5.550126103404801e-05 & 0.1243266078184111 & ARATH25491;ARATH25505;ARATH25506 & False & False\\
27 & ARATH25737 & 5.550126103404801e-05 & 0.1243266078184111 & ARATH25737;ARATH25738 & False & False\\
27 & ARATH25193 & 5.550126103404801e-05 & 0.1243266078184111 & ARATH25192;ARATH25193 & False & False\\
27 & ARATH25450 & 5.550126103404801e-05 & 0.1243266078184111 & ARATH25451;ARATH25450 & False & False\\
27 & ARATH25248 & 5.550126103404801e-05 & 0.1243266078184111 & ARATH25248;ARATH25249 & False & False\\
27 & ARATH25224 & 5.550126103404801e-05 & 0.1243266078184111 & ARATH25232;ARATH25224 & False & False\\
27 & ARATH25249 & 5.550126103404801e-05 & 0.1243266078184111 & ARATH25248;ARATH25249 & False & False\\
27 & ARATH25268 & 5.550126103404801e-05 & 0.1243266078184111 & ARATH25268;ARATH25294 & False & False\\
27 & ARATH25232 & 5.550126103404801e-05 & 0.1243266078184111 & ARATH25232;ARATH25224 & False & False\\
27 & ARATH25283 & 5.550126103404801e-05 & 0.1243266078184111 & ARATH25283;ARATH25284 & False & False\\
27 & ARATH25491 & 1.2254100056822155e-05 & 0.12484363177805803 & ARATH25491;ARATH25492;ARATH25493;ARATH25494;ARATH25496;ARATH25505;ARATH25506;ARATH25507;ARATH25095 & False & False\\
27 & ARATH25382 & 0.0 & 1.0 & nan & True & False\\
28 & ARATH19212 & 0.0024744608879492605 & 0.00496723044397463 & ARATH19211;ARATH19212;ARATH19164;ARATH19165;ARATH19167;ARATH19169;ARATH19171 & False & False\\
28 & ARATH19055 & 0.0024744608879492605 & 0.00496723044397463 & ARATH19051;ARATH19052;ARATH19053;ARATH19054;ARATH19055;ARATH19056;ARATH18618 & False & False\\
28 & ARATH19165 & 0.0024744608879492605 & 0.00496723044397463 & ARATH19211;ARATH19212;ARATH19164;ARATH19165;ARATH19167;ARATH19169;ARATH19171 & False & False\\
28 & ARATH19171 & 0.0024744608879492605 & 0.00496723044397463 & ARATH19211;ARATH19212;ARATH19164;ARATH19165;ARATH19167;ARATH19169;ARATH19171 & False & False\\
28 & ARATH18618 & 0.0024744608879492605 & 0.00496723044397463 & ARATH19051;ARATH19052;ARATH19053;ARATH19054;ARATH19055;ARATH19056;ARATH18618 & False & False\\
28 & ARATH19054 & 0.0024744608879492605 & 0.00496723044397463 & ARATH19051;ARATH19052;ARATH19053;ARATH19054;ARATH19055;ARATH19056;ARATH18618 & False & False\\
28 & ARATH19211 & 0.0019447293868921774 & 0.008634249471458773 & ARATH19211;ARATH19212;ARATH19164;ARATH19165;ARATH19167;ARATH19169;ARATH19171 & False & False\\
28 & ARATH19051 & 0.0019447293868921774 & 0.008634249471458773 & ARATH19051;ARATH19052;ARATH19053;ARATH19054;ARATH19055;ARATH19056;ARATH18618 & False & False\\
28 & ARATH19052 & 0.0019447293868921774 & 0.008634249471458773 & ARATH19051;ARATH19052;ARATH19053;ARATH19054;ARATH19055;ARATH19056;ARATH18618 & False & False\\
28 & ARATH19053 & 0.0019447293868921774 & 0.008634249471458773 & ARATH19051;ARATH19052;ARATH19053;ARATH19054;ARATH19055;ARATH19056;ARATH18618 & False & False\\
28 & ARATH19056 & 0.0019447293868921774 & 0.008634249471458773 & ARATH19051;ARATH19052;ARATH19053;ARATH19054;ARATH19055;ARATH19056;ARATH18618 & False & False\\
28 & ARATH19164 & 0.0019447293868921774 & 0.008634249471458773 & ARATH19211;ARATH19212;ARATH19164;ARATH19165;ARATH19167;ARATH19169;ARATH19171 & False & False\\
28 & ARATH19167 & 0.0019447293868921774 & 0.008634249471458773 & ARATH19211;ARATH19212;ARATH19164;ARATH19165;ARATH19167;ARATH19169;ARATH19171 & False & False\\
28 & ARATH19169 & 0.0019447293868921774 & 0.008634249471458773 & ARATH19211;ARATH19212;ARATH19164;ARATH19165;ARATH19167;ARATH19169;ARATH19171 & False & False\\
28 & ARATH19050 & 0.0016635302484143768 & 0.01093446088794926 & ARATH19051;ARATH19052;ARATH19053;ARATH19054;ARATH19055;ARATH19056;ARATH18618;ARATH19050 & False & False\\
28 & ARATH19098 & 0.0005983284883720933 & 0.03138583509513742 & ARATH19101;ARATH19098;ARATH18906 & False & False\\
28 & ARATH19101 & 0.0005983284883720933 & 0.03138583509513742 & ARATH19101;ARATH19098;ARATH18906 & False & False\\
28 & ARATH18906 & 0.0005983284883720933 & 0.03138583509513742 & ARATH19101;ARATH19098;ARATH18906 & False & False\\
28 & ARATH19123 & 0.0005983284883720933 & 0.03138583509513742 & ARATH19123;ARATH19124;ARATH19126 & False & False\\
28 & ARATH19124 & 0.0005983284883720933 & 0.03138583509513742 & ARATH19123;ARATH19124;ARATH19126 & False & False\\
28 & ARATH19126 & 0.0005983284883720933 & 0.03138583509513742 & ARATH19123;ARATH19124;ARATH19126 & False & False\\
28 & ARATH18552 & 0.00043278739429175486 & 0.0352938689217759 & ARATH18552;ARATH18545;ARATH18546 & False & False\\
28 & ARATH19292 & 0.0003163637223341702 & 0.03659408033826639 & ARATH19291;ARATH19292;ARATH19288;ARATH19290 & False & False\\
28 & ARATH19291 & 0.0003163637223341702 & 0.03659408033826639 & ARATH19291;ARATH19292;ARATH19288;ARATH19290 & False & False\\
28 & ARATH18546 & 0.00020930691728329818 & 0.03964693446088795 & ARATH18552;ARATH18545;ARATH18546 & False & False\\
28 & ARATH18545 & 0.00020930691728329818 & 0.03964693446088795 & ARATH18552;ARATH18545;ARATH18546 & False & False\\
28 & ARATH19062 & 0.00013895195229915425 & 0.04723361522198732 & ARATH19059;ARATH19062;ARATH19063 & False & False\\
28 & ARATH19063 & 0.00013895195229915425 & 0.04723361522198732 & ARATH19059;ARATH19062;ARATH19063 & False & False\\
28 & ARATH18901 & 0.00013895195229915425 & 0.04723361522198732 & ARATH18908;ARATH18901;ARATH18903 & False & False\\
28 & ARATH19059 & 0.00013895195229915425 & 0.04723361522198732 & ARATH19059;ARATH19062;ARATH19063 & False & False\\
28 & ARATH19108 & 0.00013895195229915425 & 0.04723361522198732 & ARATH19035;ARATH19108;ARATH19034 & False & False\\
28 & ARATH18903 & 0.00013895195229915425 & 0.04723361522198732 & ARATH18908;ARATH18901;ARATH18903 & False & False\\
28 & ARATH18908 & 0.00013895195229915425 & 0.04723361522198732 & ARATH18908;ARATH18901;ARATH18903 & False & False\\
28 & ARATH18452 & 0.00013895195229915425 & 0.04723361522198732 & ARATH18451;ARATH18452;ARATH18450 & False & False\\
28 & ARATH18451 & 0.00013895195229915425 & 0.04723361522198732 & ARATH18451;ARATH18452;ARATH18450 & False & False\\
28 & ARATH18450 & 0.00013895195229915425 & 0.04723361522198732 & ARATH18451;ARATH18452;ARATH18450 & False & False\\
28 & ARATH19034 & 0.00013895195229915425 & 0.04723361522198732 & ARATH19035;ARATH19108;ARATH19034 & False & False\\
28 & ARATH19035 & 0.00013895195229915425 & 0.04723361522198732 & ARATH19035;ARATH19108;ARATH19034 & False & False\\
28 & ARATH19290 & 4.652484143763229e-05 & 0.07533720930232557 & ARATH19291;ARATH19292;ARATH19288;ARATH19290 & False & False\\
28 & ARATH19251 & 4.652484143763229e-05 & 0.07533720930232557 & ARATH19251;ARATH19250 & False & False\\
28 & ARATH19250 & 4.652484143763229e-05 & 0.07533720930232557 & ARATH19251;ARATH19250 & False & False\\
28 & ARATH19288 & 4.652484143763229e-05 & 0.07533720930232557 & ARATH19291;ARATH19292;ARATH19288;ARATH19290 & False & False\\
28 & ARATH18809 & 4.652484143763229e-05 & 0.07533720930232557 & ARATH18808;ARATH18809 & False & False\\
28 & ARATH18519 & 4.652484143763229e-05 & 0.07533720930232557 & ARATH18519;ARATH18520 & False & False\\
28 & ARATH19030 & 4.652484143763229e-05 & 0.07533720930232557 & ARATH19029;ARATH19030 & False & False\\
28 & ARATH19029 & 4.652484143763229e-05 & 0.07533720930232557 & ARATH19029;ARATH19030 & False & False\\
28 & ARATH18859 & 4.652484143763229e-05 & 0.07533720930232557 & ARATH18859;ARATH18860 & False & False\\
28 & ARATH18669 & 4.652484143763229e-05 & 0.07533720930232557 & ARATH18669;ARATH18670 & False & False\\
28 & ARATH18670 & 4.652484143763229e-05 & 0.07533720930232557 & ARATH18669;ARATH18670 & False & False\\
28 & ARATH18860 & 4.652484143763229e-05 & 0.07533720930232557 & ARATH18859;ARATH18860 & False & False\\
28 & ARATH18520 & 4.652484143763229e-05 & 0.07533720930232557 & ARATH18519;ARATH18520 & False & False\\
28 & ARATH19081 & 4.652484143763229e-05 & 0.07533720930232557 & ARATH19081;ARATH19082 & False & False\\
28 & ARATH18785 & 4.652484143763229e-05 & 0.07533720930232557 & ARATH18787;ARATH18785 & False & False\\
28 & ARATH19082 & 4.652484143763229e-05 & 0.07533720930232557 & ARATH19081;ARATH19082 & False & False\\
28 & ARATH18821 & 4.652484143763229e-05 & 0.07533720930232557 & ARATH18820;ARATH18821 & False & False\\
28 & ARATH18820 & 4.652484143763229e-05 & 0.07533720930232557 & ARATH18820;ARATH18821 & False & False\\
28 & ARATH18808 & 4.652484143763229e-05 & 0.07533720930232557 & ARATH18808;ARATH18809 & False & False\\
28 & ARATH19194 & 4.652484143763229e-05 & 0.07533720930232557 & ARATH19195;ARATH18918;ARATH19194 & False & False\\
28 & ARATH19195 & 4.652484143763229e-05 & 0.07533720930232557 & ARATH19195;ARATH18918;ARATH19194 & False & False\\
28 & ARATH18755 & 4.652484143763229e-05 & 0.07533720930232557 & ARATH18755;ARATH18754 & False & False\\
28 & ARATH18754 & 4.652484143763229e-05 & 0.07533720930232557 & ARATH18755;ARATH18754 & False & False\\
28 & ARATH18787 & 4.652484143763229e-05 & 0.07533720930232557 & ARATH18787;ARATH18785 & False & False\\
28 & ARATH18922 & 0.0 & 1.0 & nan & True & False\\
29 & ARATH02910 & 0.9962825278810408 & 0.003862453531598513 & ARATH02910;ARATH18960 & False & False\\
29 & ARATH03042 & 0.4435778461895911 & 0.004988847583643123 & ARATH03043;ARATH16998;ARATH03042 & False & False\\
29 & ARATH03043 & 0.3764835484433085 & 0.005602230483271376 & ARATH03043;ARATH16998;ARATH03042 & False & False\\
29 & ARATH02914 & 0.37623612912407056 & 0.005721189591078066 & ARATH21485;ARATH02913;ARATH02914 & False & False\\
29 & ARATH02913 & 0.37623612912407056 & 0.005721189591078066 & ARATH21485;ARATH02913;ARATH02914 & False & False\\
29 & ARATH03023 & 0.37483408631505577 & 0.006617100371747212 & ARATH02933;ARATH00582;ARATH03023 & False & False\\
29 & ARATH02933 & 0.13958184454982395 & 0.007817843866171004 & ARATH02933;ARATH00582;ARATH03023 & False & False\\
29 & ARATH02951 & 0.08369108950413043 & 0.008602230483271375 & DICDI07677;ARATH02951 & False & False\\
29 & ARATH02903 & 0.0022560064649163572 & 0.02874721189591078 & ARATH02900;ARATH02901;ARATH02902;ARATH02903 & False & False\\
29 & ARATH02900 & 0.0013599846773350375 & 0.03930483271375464 & ARATH02900;ARATH02901;ARATH02902;ARATH02903 & False & False\\
29 & ARATH02901 & 0.0001636152416356882 & 0.07707063197026022 & ARATH02901;ARATH02902 & False & False\\
29 & ARATH03024 & 0.0001636152416356882 & 0.07707063197026022 & ARATH03024;ARATH03025 & False & False\\
29 & ARATH02942 & 0.0001636152416356882 & 0.07707063197026022 & ARATH02942;ARATH02943 & False & False\\
29 & ARATH03025 & 0.0001636152416356882 & 0.07707063197026022 & ARATH03024;ARATH03025 & False & False\\
29 & ARATH02902 & 0.0001636152416356882 & 0.07707063197026022 & ARATH02901;ARATH02902 & False & False\\
29 & ARATH02943 & 0.0001636152416356882 & 0.07707063197026022 & ARATH02942;ARATH02943 & False & False\\
29 & ARATH02872 & 0.0 & 1.0 & nan & True & False\\
30 & ARATH03447 & 0.0023057356418918922 & 0.01745135135135135 & ARATH03444;ARATH03445;ARATH03446;ARATH03447 & False & False\\
30 & ARATH03445 & 0.0015544698902027025 & 0.02103513513513514 & ARATH03444;ARATH03445;ARATH03446;ARATH03447 & False & False\\
30 & ARATH03444 & 0.0015544698902027025 & 0.02103513513513514 & ARATH03444;ARATH03445;ARATH03446;ARATH03447 & False & False\\
30 & ARATH03446 & 0.0015544698902027025 & 0.02103513513513514 & ARATH03444;ARATH03445;ARATH03446;ARATH03447 & False & False\\
30 & ARATH03392 & 0.0015051600952539065 & 0.02656756756756757 & ARATH03392;ARATH03395;ARATH03397;ARATH03399;ARATH03400 & False & False\\
30 & ARATH03624 & 0.0003552663429054054 & 0.04102972972972973 & ARATH03623;ARATH03624;ARATH03625;ARATH03377 & False & False\\
30 & ARATH03738 & 0.0003552663429054054 & 0.04102972972972973 & ARATH03741;ARATH03742;ARATH03737;ARATH03738 & False & False\\
30 & ARATH03625 & 0.0003552663429054054 & 0.04102972972972973 & ARATH03623;ARATH03624;ARATH03625;ARATH03377 & False & False\\
30 & ARATH03741 & 0.0003552663429054054 & 0.04102972972972973 & ARATH03741;ARATH03742;ARATH03737;ARATH03738 & False & False\\
30 & ARATH03623 & 0.0003552663429054054 & 0.04102972972972973 & ARATH03623;ARATH03624;ARATH03625;ARATH03377 & False & False\\
30 & ARATH03634 & 0.0003552663429054054 & 0.04102972972972973 & ARATH03635;ARATH03636;ARATH03634 & False & False\\
30 & ARATH03742 & 0.0003552663429054054 & 0.04102972972972973 & ARATH03741;ARATH03742;ARATH03737;ARATH03738 & False & False\\
30 & ARATH03636 & 0.0003552663429054054 & 0.04102972972972973 & ARATH03635;ARATH03636;ARATH03634 & False & False\\
30 & ARATH03666 & 0.0003552663429054054 & 0.04102972972972973 & ARATH03667;ARATH03668;ARATH03666 & False & False\\
30 & ARATH03667 & 0.0003552663429054054 & 0.04102972972972973 & ARATH03667;ARATH03668;ARATH03666 & False & False\\
30 & ARATH03668 & 0.0003552663429054054 & 0.04102972972972973 & ARATH03667;ARATH03668;ARATH03666 & False & False\\
30 & ARATH03635 & 0.0003552663429054054 & 0.04102972972972973 & ARATH03635;ARATH03636;ARATH03634 & False & False\\
30 & ARATH03397 & 0.00011895270270270272 & 0.06855945945945946 & ARATH03395;ARATH03397 & False & False\\
30 & ARATH03399 & 0.00011895270270270272 & 0.06855945945945946 & ARATH03399;ARATH03400 & False & False\\
30 & ARATH03395 & 0.00011895270270270272 & 0.06855945945945946 & ARATH03395;ARATH03397 & False & False\\
30 & ARATH03400 & 0.00011895270270270272 & 0.06855945945945946 & ARATH03399;ARATH03400 & False & False\\
30 & ARATH03645 & 0.00011895270270270272 & 0.06855945945945946 & ARATH03645;ARATH03688 & False & False\\
30 & ARATH03688 & 0.00011895270270270272 & 0.06855945945945946 & ARATH03645;ARATH03688 & False & False\\
30 & ARATH03428 & 0.00011895270270270272 & 0.06855945945945946 & ARATH03428;ARATH03430 & False & False\\
30 & ARATH03430 & 0.00011895270270270272 & 0.06855945945945946 & ARATH03428;ARATH03430 & False & False\\
30 & ARATH03676 & 0.00011895270270270272 & 0.06855945945945946 & ARATH03707;ARATH03676 & False & False\\
30 & ARATH03437 & 0.00011895270270270272 & 0.06855945945945946 & ARATH03437;ARATH03438 & False & False\\
30 & ARATH03672 & 0.00011895270270270272 & 0.06855945945945946 & ARATH03672;ARATH03640 & False & False\\
30 & ARATH03438 & 0.00011895270270270272 & 0.06855945945945946 & ARATH03437;ARATH03438 & False & False\\
30 & ARATH03640 & 0.00011895270270270272 & 0.06855945945945946 & ARATH03672;ARATH03640 & False & False\\
30 & ARATH03572 & 0.00011895270270270272 & 0.06855945945945946 & ARATH03572;ARATH03573 & False & False\\
30 & ARATH03573 & 0.00011895270270270272 & 0.06855945945945946 & ARATH03572;ARATH03573 & False & False\\
30 & ARATH03662 & 0.00011895270270270272 & 0.06855945945945946 & ARATH03662;ARATH03578 & False & False\\
30 & ARATH03578 & 0.00011895270270270272 & 0.06855945945945946 & ARATH03662;ARATH03578 & False & False\\
30 & ARATH03707 & 0.00011895270270270272 & 0.06855945945945946 & ARATH03707;ARATH03676 & False & False\\
31 & ARATH03171 & 0.0010672858642720613 & 0.01965881032547699 & ARATH03168;ARATH03170;ARATH03171;ARATH03172;ARATH03173;ARATH03174;ARATH03175 & False & False\\
31 & ARATH03173 & 0.0010672858642720613 & 0.01965881032547699 & ARATH03168;ARATH03170;ARATH03171;ARATH03172;ARATH03173;ARATH03174;ARATH03175 & False & False\\
31 & ARATH03447 & 0.0009574884259259264 & 0.02198428731762065 & ARATH03444;ARATH03445;ARATH03446;ARATH03447 & False & False\\
31 & ARATH03170 & 0.0007388428162810838 & 0.023602693602693604 & ARATH03168;ARATH03170;ARATH03171;ARATH03172;ARATH03173;ARATH03174;ARATH03175 & False & False\\
31 & ARATH02903 & 0.0006811063289141418 & 0.02441638608305275 & ARATH02900;ARATH02901;ARATH02902;ARATH02903 & False & False\\
31 & ARATH03446 & 0.0006455149936868687 & 0.02588888888888889 & ARATH03444;ARATH03445;ARATH03446;ARATH03447 & False & False\\
31 & ARATH03445 & 0.0006455149936868687 & 0.02588888888888889 & ARATH03444;ARATH03445;ARATH03446;ARATH03447 & False & False\\
31 & ARATH03444 & 0.0006455149936868687 & 0.02588888888888889 & ARATH03444;ARATH03445;ARATH03446;ARATH03447 & False & False\\
31 & ARATH03126 & 0.0006352623456790125 & 0.03139393939393939 & ARATH03155;ARATH03126;ARATH03215 & False & False\\
31 & ARATH03215 & 0.0006352623456790125 & 0.03139393939393939 & ARATH03155;ARATH03126;ARATH03215 & False & False\\
31 & ARATH03155 & 0.0006352623456790125 & 0.03139393939393939 & ARATH03155;ARATH03126;ARATH03215 & False & False\\
31 & ARATH03142 & 0.0006352623456790125 & 0.03139393939393939 & ARATH03140;ARATH03141;ARATH03142 & False & False\\
31 & ARATH03141 & 0.0006352623456790125 & 0.03139393939393939 & ARATH03140;ARATH03141;ARATH03142 & False & False\\
31 & ARATH03140 & 0.0006352623456790125 & 0.03139393939393939 & ARATH03140;ARATH03141;ARATH03142 & False & False\\
31 & ARATH03392 & 0.0006250384233938784 & 0.03144668911335578 & ARATH03392;ARATH03395;ARATH03397;ARATH03399;ARATH03400 & False & False\\
31 & ARATH03168 & 0.0004439489327921671 & 0.03551739618406285 & ARATH03168;ARATH03170;ARATH03171;ARATH03172;ARATH03173;ARATH03174;ARATH03175 & False & False\\
31 & ARATH02900 & 0.000410590211226852 & 0.03573063973063973 & ARATH02900;ARATH02901;ARATH02902;ARATH02903 & False & False\\
31 & ARATH03184 & 0.00024338618277172782 & 0.038031425364758696 & ARATH03181;ARATH03182;ARATH03183;ARATH03184 & False & False\\
31 & ARATH03625 & 0.00014752923330527506 & 0.047006734006734 & ARATH03623;ARATH03624;ARATH03625 & False & False\\
31 & ARATH03285 & 0.00014752923330527506 & 0.047006734006734 & ARATH03004;ARATH03285;ARATH03286 & False & False\\
31 & ARATH03183 & 0.00014752923330527506 & 0.047006734006734 & ARATH03181;ARATH03182;ARATH03183 & False & False\\
31 & ARATH03667 & 0.00014752923330527506 & 0.047006734006734 & ARATH03667;ARATH03668;ARATH03666 & False & False\\
31 & ARATH03286 & 0.00014752923330527506 & 0.047006734006734 & ARATH03004;ARATH03285;ARATH03286 & False & False\\
31 & ARATH03634 & 0.00014752923330527506 & 0.047006734006734 & ARATH03635;ARATH03636;ARATH03634 & False & False\\
31 & ARATH03668 & 0.00014752923330527506 & 0.047006734006734 & ARATH03667;ARATH03668;ARATH03666 & False & False\\
31 & ARATH03635 & 0.00014752923330527506 & 0.047006734006734 & ARATH03635;ARATH03636;ARATH03634 & False & False\\
31 & ARATH03004 & 0.00014752923330527506 & 0.047006734006734 & ARATH03004;ARATH03285;ARATH03286 & False & False\\
31 & ARATH03666 & 0.00014752923330527506 & 0.047006734006734 & ARATH03667;ARATH03668;ARATH03666 & False & False\\
31 & ARATH03738 & 0.00014752923330527506 & 0.047006734006734 & ARATH03737;ARATH03738;ARATH03741;ARATH03742;ARATH03358 & False & False\\
31 & ARATH03741 & 0.00014752923330527506 & 0.047006734006734 & ARATH03737;ARATH03738;ARATH03741;ARATH03742;ARATH03358 & False & False\\
31 & ARATH03623 & 0.00014752923330527506 & 0.047006734006734 & ARATH03623;ARATH03624;ARATH03625 & False & False\\
31 & ARATH03182 & 0.00014752923330527506 & 0.047006734006734 & ARATH03181;ARATH03182;ARATH03183 & False & False\\
31 & ARATH03181 & 0.00014752923330527506 & 0.047006734006734 & ARATH03181;ARATH03182;ARATH03183 & False & False\\
31 & ARATH03624 & 0.00014752923330527506 & 0.047006734006734 & ARATH03623;ARATH03624;ARATH03625 & False & False\\
31 & ARATH03636 & 0.00014752923330527506 & 0.047006734006734 & ARATH03635;ARATH03636;ARATH03634 & False & False\\
31 & ARATH03742 & 0.00014752923330527506 & 0.047006734006734 & ARATH03737;ARATH03738;ARATH03741;ARATH03742;ARATH03358 & False & False\\
31 & ARATH03174 & 0.00011856315870384036 & 0.04721773288439955 & ARATH03168;ARATH03170;ARATH03171;ARATH03172;ARATH03173;ARATH03174;ARATH03175 & False & False\\
31 & ARATH03430 & 4.939674523007856e-05 & 0.07532659932659933 & ARATH03428;ARATH03430 & False & False\\
31 & ARATH03179 & 4.939674523007856e-05 & 0.07532659932659933 & ARATH03179;ARATH03180 & False & False\\
31 & ARATH02942 & 4.939674523007856e-05 & 0.07532659932659933 & ARATH02942;ARATH02943 & False & False\\
31 & ARATH02901 & 4.939674523007856e-05 & 0.07532659932659933 & ARATH02901;ARATH02902 & False & False\\
31 & ARATH02902 & 4.939674523007856e-05 & 0.07532659932659933 & ARATH02901;ARATH02902 & False & False\\
31 & ARATH03662 & 4.939674523007856e-05 & 0.07532659932659933 & ARATH03662;ARATH03578 & False & False\\
31 & ARATH03578 & 4.939674523007856e-05 & 0.07532659932659933 & ARATH03662;ARATH03578 & False & False\\
31 & ARATH03573 & 4.939674523007856e-05 & 0.07532659932659933 & ARATH03572;ARATH03573 & False & False\\
31 & ARATH03572 & 4.939674523007856e-05 & 0.07532659932659933 & ARATH03572;ARATH03573 & False & False\\
31 & ARATH03676 & 4.939674523007856e-05 & 0.07532659932659933 & ARATH03707;ARATH03676 & False & False\\
31 & ARATH02943 & 4.939674523007856e-05 & 0.07532659932659933 & ARATH02942;ARATH02943 & False & False\\
31 & ARATH03180 & 4.939674523007856e-05 & 0.07532659932659933 & ARATH03179;ARATH03180 & False & False\\
31 & ARATH03688 & 4.939674523007856e-05 & 0.07532659932659933 & ARATH03645;ARATH03688 & False & False\\
31 & ARATH03208 & 4.939674523007856e-05 & 0.07532659932659933 & ARATH03208;ARATH03209 & False & False\\
31 & ARATH03437 & 4.939674523007856e-05 & 0.07532659932659933 & ARATH03437;ARATH03438 & False & False\\
31 & ARATH03707 & 4.939674523007856e-05 & 0.07532659932659933 & ARATH03707;ARATH03676 & False & False\\
31 & ARATH03438 & 4.939674523007856e-05 & 0.07532659932659933 & ARATH03437;ARATH03438 & False & False\\
31 & ARATH03024 & 4.939674523007856e-05 & 0.07532659932659933 & ARATH03024;ARATH03025 & False & False\\
31 & ARATH03645 & 4.939674523007856e-05 & 0.07532659932659933 & ARATH03645;ARATH03688 & False & False\\
31 & ARATH03025 & 4.939674523007856e-05 & 0.07532659932659933 & ARATH03024;ARATH03025 & False & False\\
31 & ARATH03209 & 4.939674523007856e-05 & 0.07532659932659933 & ARATH03208;ARATH03209 & False & False\\
31 & ARATH03400 & 4.939674523007856e-05 & 0.07532659932659933 & ARATH03399;ARATH03400 & False & False\\
31 & ARATH03397 & 4.939674523007856e-05 & 0.07532659932659933 & ARATH03395;ARATH03397 & False & False\\
31 & ARATH03395 & 4.939674523007856e-05 & 0.07532659932659933 & ARATH03395;ARATH03397 & False & False\\
31 & ARATH03672 & 4.939674523007856e-05 & 0.07532659932659933 & ARATH03672;ARATH03640 & False & False\\
31 & ARATH03428 & 4.939674523007856e-05 & 0.07532659932659933 & ARATH03428;ARATH03430 & False & False\\
31 & ARATH03399 & 4.939674523007856e-05 & 0.07532659932659933 & ARATH03399;ARATH03400 & False & False\\
31 & ARATH03640 & 4.939674523007856e-05 & 0.07532659932659933 & ARATH03672;ARATH03640 & False & False\\
31 & ARATH03247 & 3.0066842075266528e-05 & 0.07569472502805838 & ARATH03093;ARATH03247;ARATH03248;ARATH03249 & False & False\\
31 & ARATH03249 & 3.0066842075266528e-05 & 0.07569472502805838 & ARATH03093;ARATH03247;ARATH03248;ARATH03249 & False & False\\
32 & ARATH06158 & 0.12685381203592794 & 0.0013856287425149706 & ORYSJ40451;ARATH06158;ORYSJ37011;MAIZE86811 & False & False\\
32 & ARATH06542 & 0.0024620844026010482 & 0.004726946107784432 & ARATH06539;ARATH06540;ARATH06541;ARATH06542;ARATH06543;ARATH06544;ARATH06545;ARATH06682;ARATH06527;ARATH06528;ARATH06535;ARATH06537;ARATH06538 & False & False\\
32 & ARATH06541 & 0.0024620844026010482 & 0.004726946107784432 & ARATH06539;ARATH06540;ARATH06541;ARATH06542;ARATH06543;ARATH06544;ARATH06545;ARATH06682;ARATH06527;ARATH06528;ARATH06535;ARATH06537;ARATH06538 & False & False\\
32 & ARATH06544 & 0.002002951382929453 & 0.0061862275449101785 & ARATH06539;ARATH06540;ARATH06541;ARATH06542;ARATH06543;ARATH06544;ARATH06545;ARATH06682;ARATH06527;ARATH06528;ARATH06535;ARATH06537;ARATH06538 & False & False\\
32 & ARATH06545 & 0.002002951382929453 & 0.0061862275449101785 & ARATH06539;ARATH06540;ARATH06541;ARATH06542;ARATH06543;ARATH06544;ARATH06545;ARATH06682;ARATH06527;ARATH06528;ARATH06535;ARATH06537;ARATH06538 & False & False\\
32 & ARATH06543 & 0.002002951382929453 & 0.0061862275449101785 & ARATH06539;ARATH06540;ARATH06541;ARATH06542;ARATH06543;ARATH06544;ARATH06545;ARATH06682;ARATH06527;ARATH06528;ARATH06535;ARATH06537;ARATH06538 & False & False\\
32 & ARATH06537 & 0.002002951382929453 & 0.0061862275449101785 & ARATH06539;ARATH06540;ARATH06541;ARATH06542;ARATH06543;ARATH06544;ARATH06545;ARATH06682;ARATH06527;ARATH06528;ARATH06535;ARATH06537;ARATH06538 & False & False\\
32 & ARATH06535 & 0.002002951382929453 & 0.0061862275449101785 & ARATH06539;ARATH06540;ARATH06541;ARATH06542;ARATH06543;ARATH06544;ARATH06545;ARATH06682;ARATH06527;ARATH06528;ARATH06535;ARATH06537;ARATH06538 & False & False\\
32 & ARATH06527 & 0.002002951382929453 & 0.0061862275449101785 & ARATH06539;ARATH06540;ARATH06541;ARATH06542;ARATH06543;ARATH06544;ARATH06545;ARATH06682;ARATH06527;ARATH06528;ARATH06535;ARATH06537;ARATH06538 & False & False\\
32 & ARATH06682 & 0.002002951382929453 & 0.0061862275449101785 & ARATH06539;ARATH06540;ARATH06541;ARATH06542;ARATH06543;ARATH06544;ARATH06545;ARATH06682;ARATH06527;ARATH06528;ARATH06535;ARATH06537;ARATH06538 & False & False\\
32 & ARATH05943 & 0.0016205056137724553 & 0.007782035928143713 & ARATH05942;ARATH05943;ARATH05944;ARATH05945;ARATH05946;ARATH05947;ARATH05948;ARATH05949 & False & False\\
32 & ARATH05946 & 0.0016205056137724553 & 0.007782035928143713 & ARATH05942;ARATH05943;ARATH05944;ARATH05945;ARATH05946;ARATH05947;ARATH05948;ARATH05949 & False & False\\
32 & ARATH05945 & 0.0012876094124251495 & 0.009895209580838324 & ARATH05942;ARATH05943;ARATH05944;ARATH05945;ARATH05946;ARATH05947;ARATH05948;ARATH05949 & False & False\\
32 & ARATH05944 & 0.0012876094124251495 & 0.009895209580838324 & ARATH05942;ARATH05943;ARATH05944;ARATH05945;ARATH05946;ARATH05947;ARATH05948;ARATH05949 & False & False\\
32 & ARATH05948 & 0.0012876094124251495 & 0.009895209580838324 & ARATH05942;ARATH05943;ARATH05944;ARATH05945;ARATH05946;ARATH05947;ARATH05948;ARATH05949 & False & False\\
32 & ARATH05942 & 0.0012876094124251495 & 0.009895209580838324 & ARATH05942;ARATH05943;ARATH05944;ARATH05945;ARATH05946;ARATH05947;ARATH05948;ARATH05949 & False & False\\
32 & ARATH05949 & 0.0012876094124251495 & 0.009895209580838324 & ARATH05942;ARATH05943;ARATH05944;ARATH05945;ARATH05946;ARATH05947;ARATH05948;ARATH05949 & False & False\\
32 & ARATH05947 & 0.0012876094124251495 & 0.009895209580838324 & ARATH05942;ARATH05943;ARATH05944;ARATH05945;ARATH05946;ARATH05947;ARATH05948;ARATH05949 & False & False\\
32 & ARATH06540 & 0.0012809647094958714 & 0.01002994011976048 & ARATH06539;ARATH06540;ARATH06541;ARATH06542;ARATH06543;ARATH06544;ARATH06545;ARATH06682;ARATH06527;ARATH06528;ARATH06535;ARATH06537;ARATH06538 & False & False\\
32 & ARATH06539 & 0.0012809647094958714 & 0.01002994011976048 & ARATH06539;ARATH06540;ARATH06541;ARATH06542;ARATH06543;ARATH06544;ARATH06545;ARATH06682;ARATH06527;ARATH06528;ARATH06535;ARATH06537;ARATH06538 & False & False\\
32 & ARATH06538 & 0.0012809647094958714 & 0.01002994011976048 & ARATH06539;ARATH06540;ARATH06541;ARATH06542;ARATH06543;ARATH06544;ARATH06545;ARATH06682;ARATH06527;ARATH06528;ARATH06535;ARATH06537;ARATH06538 & False & False\\
32 & ARATH05895 & 0.000870316991017964 & 0.017377245508982037 & ARATH05520;ARATH05759;ARATH05760;ARATH05761;ARATH05895 & False & False\\
32 & ARATH05759 & 0.000870316991017964 & 0.017377245508982037 & ARATH05520;ARATH05759;ARATH05760;ARATH05761;ARATH05895 & False & False\\
32 & ARATH05520 & 0.000870316991017964 & 0.017377245508982037 & ARATH05520;ARATH05759;ARATH05760;ARATH05761;ARATH05895 & False & False\\
32 & ARATH06955 & 0.0008528965953171783 & 0.017517964071856292 & ARATH06955;ARATH06135;ARATH06906;ARATH06908;ARATH06949;ARATH06952;ARATH06953 & False & False\\
32 & ARATH06949 & 0.0008234302020958082 & 0.018121556886227543 & ARATH06906;ARATH06908;ARATH06949;ARATH06952;ARATH06953 & False & False\\
32 & ARATH06908 & 0.0008234302020958082 & 0.018121556886227543 & ARATH06906;ARATH06908;ARATH06949;ARATH06952;ARATH06953 & False & False\\
32 & ARATH06521 & 0.0007765434131736524 & 0.01955748502994012 & ARATH06064;ARATH06065;ARATH06521;ARATH06522;ARATH06523 & False & False\\
32 & ARATH05873 & 0.0007562258046407182 & 0.020504790419161683 & ARATH05873;ARATH05880;ARATH05881;ARATH05882;ARATH05883;ARATH05884 & False & False\\
32 & ARATH05881 & 0.0007562258046407182 & 0.020504790419161683 & ARATH05873;ARATH05880;ARATH05881;ARATH05882;ARATH05883;ARATH05884 & False & False\\
32 & ARATH06557 & 0.0007562258046407182 & 0.020504790419161683 & ARATH06550;ARATH06552;ARATH06553;ARATH06555;ARATH06557;ARATH06558 & False & False\\
32 & ARATH06558 & 0.0007562258046407182 & 0.020504790419161683 & ARATH06550;ARATH06552;ARATH06553;ARATH06555;ARATH06557;ARATH06558 & False & False\\
32 & ARATH06555 & 0.0007562258046407182 & 0.020504790419161683 & ARATH06550;ARATH06552;ARATH06553;ARATH06555;ARATH06557;ARATH06558 & False & False\\
32 & ARATH06553 & 0.0007562258046407182 & 0.020504790419161683 & ARATH06550;ARATH06552;ARATH06553;ARATH06555;ARATH06557;ARATH06558 & False & False\\
32 & ARATH06552 & 0.0007562258046407182 & 0.020504790419161683 & ARATH06550;ARATH06552;ARATH06553;ARATH06555;ARATH06557;ARATH06558 & False & False\\
32 & ARATH06550 & 0.0007562258046407182 & 0.020504790419161683 & ARATH06550;ARATH06552;ARATH06553;ARATH06555;ARATH06557;ARATH06558 & False & False\\
32 & ARATH05882 & 0.0007562258046407182 & 0.020504790419161683 & ARATH05873;ARATH05880;ARATH05881;ARATH05882;ARATH05883;ARATH05884 & False & False\\
32 & ARATH05883 & 0.0007562258046407182 & 0.020504790419161683 & ARATH05873;ARATH05880;ARATH05881;ARATH05882;ARATH05883;ARATH05884 & False & False\\
32 & ARATH05884 & 0.0007562258046407182 & 0.020504790419161683 & ARATH05873;ARATH05880;ARATH05881;ARATH05882;ARATH05883;ARATH05884 & False & False\\
32 & ARATH05880 & 0.0007562258046407182 & 0.020504790419161683 & ARATH05873;ARATH05880;ARATH05881;ARATH05882;ARATH05883;ARATH05884 & False & False\\
32 & ARATH06509 & 0.0006515119760479043 & 0.022976047904191617 & ARATH06507;ARATH06508;ARATH06509;ARATH06510 & False & False\\
32 & ARATH06507 & 0.0006515119760479043 & 0.022976047904191617 & ARATH06507;ARATH06508;ARATH06509;ARATH06510 & False & False\\
32 & ARATH06510 & 0.0006515119760479043 & 0.022976047904191617 & ARATH06507;ARATH06508;ARATH06509;ARATH06510 & False & False\\
32 & ARATH06508 & 0.0006515119760479043 & 0.022976047904191617 & ARATH06507;ARATH06508;ARATH06509;ARATH06510 & False & False\\
32 & ARATH05761 & 0.0006499490830838323 & 0.02310179640718563 & ARATH05520;ARATH05759;ARATH05760;ARATH05761;ARATH05895 & False & False\\
32 & ARATH05760 & 0.0006499490830838323 & 0.02310179640718563 & ARATH05520;ARATH05759;ARATH05760;ARATH05761;ARATH05895 & False & False\\
32 & ARATH06135 & 0.0006351417467381642 & 0.023145508982035927 & ARATH06955;ARATH06135;ARATH06906;ARATH06908;ARATH06949;ARATH06952;ARATH06953 & False & False\\
32 & ARATH06953 & 0.0006100953124999997 & 0.02414131736526946 & ARATH06906;ARATH06908;ARATH06949;ARATH06952;ARATH06953 & False & False\\
32 & ARATH06952 & 0.0006100953124999997 & 0.02414131736526946 & ARATH06906;ARATH06908;ARATH06949;ARATH06952;ARATH06953 & False & False\\
32 & ARATH06906 & 0.0006100953124999997 & 0.02414131736526946 & ARATH06906;ARATH06908;ARATH06949;ARATH06952;ARATH06953 & False & False\\
32 & ARATH06522 & 0.0005702415419161673 & 0.02520239520958084 & ARATH06064;ARATH06065;ARATH06521;ARATH06522;ARATH06523 & False & False\\
32 & ARATH06064 & 0.0005702415419161673 & 0.02520239520958084 & ARATH06064;ARATH06065;ARATH06521;ARATH06522;ARATH06523 & False & False\\
32 & ARATH06065 & 0.0005702415419161673 & 0.02520239520958084 & ARATH06064;ARATH06065;ARATH06521;ARATH06522;ARATH06523 & False & False\\
32 & ARATH06523 & 0.0005702415419161673 & 0.02520239520958084 & ARATH06064;ARATH06065;ARATH06521;ARATH06522;ARATH06523 & False & False\\
32 & ARATH06901 & 0.000510851609281437 & 0.027963473053892216 & ARATH06900;ARATH06901;ARATH06894;ARATH06893 & False & False\\
32 & ARATH06893 & 0.0003444035086077843 & 0.0318059880239521 & ARATH06900;ARATH06901;ARATH06894;ARATH06893 & False & False\\
32 & ARATH06894 & 0.0003444035086077843 & 0.0318059880239521 & ARATH06900;ARATH06901;ARATH06894;ARATH06893 & False & False\\
32 & ARATH06900 & 0.0003444035086077843 & 0.0318059880239521 & ARATH06900;ARATH06901;ARATH06894;ARATH06893 & False & False\\
32 & ARATH06584 & 0.00030454973802395205 & 0.03960299401197605 & ARATH06587;ARATH06588;ARATH06584;ARATH06586 & False & False\\
32 & ARATH06586 & 0.00030454973802395205 & 0.03960299401197605 & ARATH06587;ARATH06588;ARATH06584;ARATH06586 & False & False\\
32 & ARATH06587 & 0.00030454973802395205 & 0.03960299401197605 & ARATH06587;ARATH06588;ARATH06584;ARATH06586 & False & False\\
32 & ARATH06588 & 0.00030454973802395205 & 0.03960299401197605 & ARATH06587;ARATH06588;ARATH06584;ARATH06586 & False & False\\
32 & ARATH06700 & 0.00029204659431137725 & 0.04081976047904192 & ARATH06700;ARATH06701;ARATH06136 & False & False\\
32 & ARATH06136 & 0.00029204659431137725 & 0.04081976047904192 & ARATH06700;ARATH06701;ARATH06136 & False & False\\
32 & ARATH06701 & 0.0001584192458832335 & 0.0448622754491018 & ARATH06700;ARATH06701;ARATH06136 & False & False\\
32 & ARATH06528 & 0.0001216967347384527 & 0.045483832335329336 & ARATH06539;ARATH06540;ARATH06541;ARATH06542;ARATH06543;ARATH06544;ARATH06545;ARATH06682;ARATH06527;ARATH06528;ARATH06535;ARATH06537;ARATH06538 & False & False\\
32 & ARATH06341 & 9.875328956032714e-05 & 0.047303592814371256 & ARATH06084;ARATH06341;ARATH05570 & False & False\\
32 & ARATH06084 & 9.875328956032714e-05 & 0.047303592814371256 & ARATH06084;ARATH06341;ARATH05570 & False & False\\
32 & ARATH06556 & 8.300854322473427e-05 & 0.04780419161676647 & ARATH06550;ARATH06552;ARATH06553;ARATH06555;ARATH06556;ARATH06557;ARATH06558 & False & False\\
32 & ARATH05547 & 7.871170471556897e-05 & 0.055905988023952094 & ARATH05547;ARATH05545;ARATH05546 & False & False\\
32 & ARATH05898 & 7.871170471556897e-05 & 0.055905988023952094 & ARATH07021;ARATH05896;ARATH05898 & False & False\\
32 & ARATH05896 & 7.871170471556897e-05 & 0.055905988023952094 & ARATH07021;ARATH05896;ARATH05898 & False & False\\
32 & ARATH07021 & 7.871170471556897e-05 & 0.055905988023952094 & ARATH07021;ARATH05896;ARATH05898 & False & False\\
32 & ARATH06836 & 7.871170471556897e-05 & 0.055905988023952094 & ARATH06915;ARATH06836;ARATH05590;ARATH06914 & False & False\\
32 & ARATH06915 & 7.871170471556897e-05 & 0.055905988023952094 & ARATH06915;ARATH06836;ARATH05590;ARATH06914 & False & False\\
32 & ARATH06914 & 7.871170471556897e-05 & 0.055905988023952094 & ARATH06915;ARATH06836;ARATH05590;ARATH06914 & False & False\\
32 & ARATH05545 & 7.871170471556897e-05 & 0.055905988023952094 & ARATH05547;ARATH05545;ARATH05546 & False & False\\
32 & ARATH05546 & 7.871170471556897e-05 & 0.055905988023952094 & ARATH05547;ARATH05545;ARATH05546 & False & False\\
32 & ARATH06198 & 2.635479041916168e-05 & 0.08534191616766468 & ARATH06198;ARATH06199 & False & False\\
32 & ARATH06332 & 2.635479041916168e-05 & 0.08534191616766468 & ARATH06332;ARATH06330 & False & False\\
32 & ARATH06387 & 2.635479041916168e-05 & 0.08534191616766468 & ARATH06387;ARATH06386 & False & False\\
32 & ARATH06386 & 2.635479041916168e-05 & 0.08534191616766468 & ARATH06387;ARATH06386 & False & False\\
32 & ARATH05564 & 2.635479041916168e-05 & 0.08534191616766468 & ARATH05564;ARATH05565 & False & False\\
32 & ARATH06279 & 2.635479041916168e-05 & 0.08534191616766468 & ARATH06279;ARATH06280 & False & False\\
32 & ARATH05565 & 2.635479041916168e-05 & 0.08534191616766468 & ARATH05564;ARATH05565 & False & False\\
32 & ARATH07093 & 2.635479041916168e-05 & 0.08534191616766468 & ARATH07092;ARATH07093;ARATH06420 & False & False\\
32 & ARATH07092 & 2.635479041916168e-05 & 0.08534191616766468 & ARATH07092;ARATH07093;ARATH06420 & False & False\\
32 & ARATH06380 & 2.635479041916168e-05 & 0.08534191616766468 & ARATH06379;ARATH06380 & False & False\\
32 & ARATH06379 & 2.635479041916168e-05 & 0.08534191616766468 & ARATH06379;ARATH06380 & False & False\\
32 & ARATH07144 & 2.635479041916168e-05 & 0.08534191616766468 & ARATH06933;ARATH07144 & False & False\\
32 & ARATH06280 & 2.635479041916168e-05 & 0.08534191616766468 & ARATH06279;ARATH06280 & False & False\\
32 & ARATH06199 & 2.635479041916168e-05 & 0.08534191616766468 & ARATH06198;ARATH06199 & False & False\\
32 & ARATH06330 & 2.635479041916168e-05 & 0.08534191616766468 & ARATH06332;ARATH06330 & False & False\\
32 & ARATH05750 & 2.635479041916168e-05 & 0.08534191616766468 & ARATH05765;ARATH05750 & False & False\\
32 & ARATH06081 & 2.635479041916168e-05 & 0.08534191616766468 & ARATH06080;ARATH06081 & False & False\\
32 & ARATH06080 & 2.635479041916168e-05 & 0.08534191616766468 & ARATH06080;ARATH06081 & False & False\\
32 & ARATH06514 & 2.635479041916168e-05 & 0.08534191616766468 & ARATH06515;ARATH06514 & False & False\\
32 & ARATH06515 & 2.635479041916168e-05 & 0.08534191616766468 & ARATH06515;ARATH06514 & False & False\\
32 & ARATH06517 & 2.635479041916168e-05 & 0.08534191616766468 & ARATH06516;ARATH06517 & False & False\\
32 & ARATH06859 & 2.635479041916168e-05 & 0.08534191616766468 & ARATH06859;ARATH06857;ARATH06858 & False & False\\
32 & ARATH06904 & 2.635479041916168e-05 & 0.08534191616766468 & ARATH06855;ARATH06904 & False & False\\
32 & ARATH06857 & 2.635479041916168e-05 & 0.08534191616766468 & ARATH06859;ARATH06857;ARATH06858 & False & False\\
32 & ARATH05742 & 2.635479041916168e-05 & 0.08534191616766468 & ARATH05749;ARATH05742 & False & False\\
32 & ARATH06530 & 2.635479041916168e-05 & 0.08534191616766468 & ARATH06531;ARATH06530 & False & False\\
32 & ARATH06531 & 2.635479041916168e-05 & 0.08534191616766468 & ARATH06531;ARATH06530 & False & False\\
32 & ARATH06657 & 2.635479041916168e-05 & 0.08534191616766468 & ARATH06659;ARATH06656;ARATH06657 & False & False\\
32 & ARATH05749 & 2.635479041916168e-05 & 0.08534191616766468 & ARATH05749;ARATH05742 & False & False\\
32 & ARATH06757 & 2.635479041916168e-05 & 0.08534191616766468 & ARATH06757;ARATH06758;ARATH06327 & False & False\\
32 & ARATH05931 & 2.635479041916168e-05 & 0.08534191616766468 & ARATH05931;ARATH05930 & False & False\\
32 & ARATH05930 & 2.635479041916168e-05 & 0.08534191616766468 & ARATH05931;ARATH05930 & False & False\\
32 & ARATH05765 & 2.635479041916168e-05 & 0.08534191616766468 & ARATH05765;ARATH05750 & False & False\\
32 & ARATH06855 & 2.635479041916168e-05 & 0.08534191616766468 & ARATH06855;ARATH06904 & False & False\\
32 & ARATH06516 & 2.635479041916168e-05 & 0.08534191616766468 & ARATH06516;ARATH06517 & False & False\\
32 & ARATH06564 & 2.635479041916168e-05 & 0.08534191616766468 & ARATH06563;ARATH06564 & False & False\\
32 & ARATH05654 & 2.635479041916168e-05 & 0.08534191616766468 & ARATH05654;ARATH05655 & False & False\\
32 & ARATH05655 & 2.635479041916168e-05 & 0.08534191616766468 & ARATH05654;ARATH05655 & False & False\\
32 & ARATH06758 & 2.635479041916168e-05 & 0.08534191616766468 & ARATH06757;ARATH06758;ARATH06327 & False & False\\
32 & ARATH06648 & 2.635479041916168e-05 & 0.08534191616766468 & ARATH06647;ARATH06648 & False & False\\
32 & ARATH06981 & 2.635479041916168e-05 & 0.08534191616766468 & ARATH06956;ARATH06981 & False & False\\
32 & ARATH05694 & 2.635479041916168e-05 & 0.08534191616766468 & ARATH05694;ARATH05695 & False & False\\
32 & ARATH05695 & 2.635479041916168e-05 & 0.08534191616766468 & ARATH05694;ARATH05695 & False & False\\
32 & ARATH06956 & 2.635479041916168e-05 & 0.08534191616766468 & ARATH06956;ARATH06981 & False & False\\
32 & ARATH06647 & 2.635479041916168e-05 & 0.08534191616766468 & ARATH06647;ARATH06648 & False & False\\
32 & ARATH06563 & 2.635479041916168e-05 & 0.08534191616766468 & ARATH06563;ARATH06564 & False & False\\
32 & ARATH05836 & 2.635479041916168e-05 & 0.08534191616766468 & ARATH05835;ARATH05836 & False & False\\
32 & ARATH06659 & 2.635479041916168e-05 & 0.08534191616766468 & ARATH06659;ARATH06656;ARATH06657 & False & False\\
32 & ARATH06933 & 2.635479041916168e-05 & 0.08534191616766468 & ARATH06933;ARATH07144 & False & False\\
32 & ARATH05835 & 2.635479041916168e-05 & 0.08534191616766468 & ARATH05835;ARATH05836 & False & False\\
32 & ARATH06497 & 2.635479041916168e-05 & 0.08534191616766468 & ARATH07108;ARATH07109;ARATH06496;ARATH06497 & False & False\\
32 & ARATH06496 & 2.635479041916168e-05 & 0.08534191616766468 & ARATH07108;ARATH07109;ARATH06496;ARATH06497 & False & False\\
33 & ARATH24559 & 0.1487440902574969 & 0.00061328125 & ARATH24559;ARATH24659;ORYSJ37011;MAIZE86811;ORYSJ40451 & False & False\\
33 & ARATH24659 & 0.12623716421887238 & 0.0012643229166666664 & ARATH24559;ARATH24659;ORYSJ37011;MAIZE86811;ORYSJ40451 & False & False\\
33 & ARATH24596 & 0.006854264322916664 & 0.003078125 & ARATH24592;ARATH24593;ARATH24594;ARATH24595;ARATH24596;ARATH24598;ARATH24600;ARATH24601;ARATH24602;ARATH24603;ARATH24604;ARATH24606 & False & False\\
33 & ARATH24601 & 0.006854264322916664 & 0.003078125 & ARATH24592;ARATH24593;ARATH24594;ARATH24595;ARATH24596;ARATH24598;ARATH24600;ARATH24601;ARATH24602;ARATH24603;ARATH24604;ARATH24606 & False & False\\
33 & ARATH24602 & 0.006854264322916664 & 0.003078125 & ARATH24592;ARATH24593;ARATH24594;ARATH24595;ARATH24596;ARATH24598;ARATH24600;ARATH24601;ARATH24602;ARATH24603;ARATH24604;ARATH24606 & False & False\\
33 & ARATH24603 & 0.006854264322916664 & 0.003078125 & ARATH24592;ARATH24593;ARATH24594;ARATH24595;ARATH24596;ARATH24598;ARATH24600;ARATH24601;ARATH24602;ARATH24603;ARATH24604;ARATH24606 & False & False\\
33 & ARATH24604 & 0.006854264322916664 & 0.003078125 & ARATH24592;ARATH24593;ARATH24594;ARATH24595;ARATH24596;ARATH24598;ARATH24600;ARATH24601;ARATH24602;ARATH24603;ARATH24604;ARATH24606 & False & False\\
33 & ARATH24594 & 0.006854264322916664 & 0.003078125 & ARATH24592;ARATH24593;ARATH24594;ARATH24595;ARATH24596;ARATH24598;ARATH24600;ARATH24601;ARATH24602;ARATH24603;ARATH24604;ARATH24606 & False & False\\
33 & ARATH24595 & 0.006854264322916664 & 0.003078125 & ARATH24592;ARATH24593;ARATH24594;ARATH24595;ARATH24596;ARATH24598;ARATH24600;ARATH24601;ARATH24602;ARATH24603;ARATH24604;ARATH24606 & False & False\\
33 & ARATH24606 & 0.006854264322916664 & 0.003078125 & ARATH24592;ARATH24593;ARATH24594;ARATH24595;ARATH24596;ARATH24598;ARATH24600;ARATH24601;ARATH24602;ARATH24603;ARATH24604;ARATH24606 & False & False\\
33 & ARATH24593 & 0.006854264322916664 & 0.003078125 & ARATH24592;ARATH24593;ARATH24594;ARATH24595;ARATH24596;ARATH24598;ARATH24600;ARATH24601;ARATH24602;ARATH24603;ARATH24604;ARATH24606 & False & False\\
33 & ARATH24592 & 0.006854264322916664 & 0.003078125 & ARATH24592;ARATH24593;ARATH24594;ARATH24595;ARATH24596;ARATH24598;ARATH24600;ARATH24601;ARATH24602;ARATH24603;ARATH24604;ARATH24606 & False & False\\
33 & ARATH24598 & 0.006854264322916664 & 0.003078125 & ARATH24592;ARATH24593;ARATH24594;ARATH24595;ARATH24596;ARATH24598;ARATH24600;ARATH24601;ARATH24602;ARATH24603;ARATH24604;ARATH24606 & False & False\\
33 & ARATH24600 & 0.006854264322916664 & 0.003078125 & ARATH24592;ARATH24593;ARATH24594;ARATH24595;ARATH24596;ARATH24598;ARATH24600;ARATH24601;ARATH24602;ARATH24603;ARATH24604;ARATH24606 & False & False\\
33 & ARATH24625 & 0.001688577473958333 & 0.01474609375 & ARATH24620;ARATH24621;ARATH24622;ARATH24623;ARATH24625 & False & False\\
33 & ARATH24990 & 0.00141669921875 & 0.018171875 & ARATH25020;ARATH24989;ARATH24990;ARATH24986 & False & False\\
33 & ARATH24989 & 0.00141669921875 & 0.018171875 & ARATH25020;ARATH24989;ARATH24990;ARATH24986 & False & False\\
33 & ARATH24986 & 0.00141669921875 & 0.018171875 & ARATH25020;ARATH24989;ARATH24990;ARATH24986 & False & False\\
33 & ARATH25020 & 0.00141669921875 & 0.018171875 & ARATH25020;ARATH24989;ARATH24990;ARATH24986 & False & False\\
33 & ARATH24623 & 0.001239978352864583 & 0.0202578125 & ARATH24620;ARATH24621;ARATH24622;ARATH24623;ARATH24625 & False & False\\
33 & ARATH24622 & 0.001239978352864583 & 0.0202578125 & ARATH24620;ARATH24621;ARATH24622;ARATH24623;ARATH24625 & False & False\\
33 & ARATH24621 & 0.001239978352864583 & 0.0202578125 & ARATH24620;ARATH24621;ARATH24622;ARATH24623;ARATH24625 & False & False\\
33 & ARATH24620 & 0.001239978352864583 & 0.0202578125 & ARATH24620;ARATH24621;ARATH24622;ARATH24623;ARATH24625 & False & False\\
33 & ARATH25069 & 0.00121279052734375 & 0.0210234375 & ARATH25067;ARATH25068;ARATH25069;ARATH25070 & False & False\\
33 & ARATH25070 & 0.00121279052734375 & 0.0210234375 & ARATH25067;ARATH25068;ARATH25069;ARATH25070 & False & False\\
33 & ARATH25067 & 0.0008355594482421875 & 0.02485677083333333 & ARATH25067;ARATH25068;ARATH25069;ARATH25070 & False & False\\
33 & ARATH25068 & 0.0008355594482421875 & 0.02485677083333333 & ARATH25067;ARATH25068;ARATH25069;ARATH25070 & False & False\\
33 & ARATH25196 & 0.0007370035807291668 & 0.03237239583333333 & ARATH25196;ARATH25197;ARATH25198 & False & False\\
33 & ARATH25187 & 0.0007370035807291668 & 0.03237239583333333 & ARATH24891;ARATH25188;ARATH25187 & False & False\\
33 & ARATH25188 & 0.0007370035807291668 & 0.03237239583333333 & ARATH24891;ARATH25188;ARATH25187 & False & False\\
33 & ARATH24908 & 0.0007370035807291668 & 0.03237239583333333 & ARATH24907;ARATH24908;ARATH24903 & False & False\\
33 & ARATH25198 & 0.0007370035807291668 & 0.03237239583333333 & ARATH25196;ARATH25197;ARATH25198 & False & False\\
33 & ARATH24907 & 0.0007370035807291668 & 0.03237239583333333 & ARATH24907;ARATH24908;ARATH24903 & False & False\\
33 & ARATH24903 & 0.0007370035807291668 & 0.03237239583333333 & ARATH24907;ARATH24908;ARATH24903 & False & False\\
33 & ARATH25197 & 0.0007370035807291668 & 0.03237239583333333 & ARATH25196;ARATH25197;ARATH25198 & False & False\\
33 & ARATH24510 & 0.0007370035807291668 & 0.03237239583333333 & ARATH24508;ARATH24509;ARATH24510 & False & False\\
33 & ARATH24509 & 0.0007370035807291668 & 0.03237239583333333 & ARATH24508;ARATH24509;ARATH24510 & False & False\\
33 & ARATH24508 & 0.0007370035807291668 & 0.03237239583333333 & ARATH24508;ARATH24509;ARATH24510 & False & False\\
33 & ARATH25154 & 0.0007370035807291668 & 0.03237239583333333 & ARATH25155;ARATH25151;ARATH25154 & False & False\\
33 & ARATH25155 & 0.0007370035807291668 & 0.03237239583333333 & ARATH25155;ARATH25151;ARATH25154 & False & False\\
33 & ARATH25151 & 0.0007370035807291668 & 0.03237239583333333 & ARATH25155;ARATH25151;ARATH25154 & False & False\\
33 & ARATH24891 & 0.0007370035807291668 & 0.03237239583333333 & ARATH24891;ARATH25188;ARATH25187 & False & False\\
33 & ARATH25142 & 0.0005330948893229168 & 0.03613932291666667 & ARATH25142;ARATH25160;ARATH25162 & False & False\\
33 & ARATH25108 & 0.0005330948893229168 & 0.03613932291666667 & ARATH25108;ARATH25109;ARATH25111 & False & False\\
33 & ARATH25109 & 0.0002578181559244792 & 0.04038541666666667 & ARATH25108;ARATH25109;ARATH25111 & False & False\\
33 & ARATH25111 & 0.0002578181559244792 & 0.04038541666666667 & ARATH25108;ARATH25109;ARATH25111 & False & False\\
33 & ARATH25162 & 0.0002578181559244792 & 0.04038541666666667 & ARATH25142;ARATH25160;ARATH25162 & False & False\\
33 & ARATH25160 & 0.0002578181559244792 & 0.04038541666666667 & ARATH25142;ARATH25160;ARATH25162 & False & False\\
33 & ARATH24866 & 0.00017115696207682318 & 0.04742317708333333 & ARATH24867;ARATH24869;ARATH24866 & False & False\\
33 & ARATH24609 & 0.00017115696207682318 & 0.04742317708333333 & ARATH24607;ARATH24608;ARATH24609 & False & False\\
33 & ARATH24608 & 0.00017115696207682318 & 0.04742317708333333 & ARATH24607;ARATH24608;ARATH24609 & False & False\\
33 & ARATH24867 & 0.00017115696207682318 & 0.04742317708333333 & ARATH24867;ARATH24869;ARATH24866 & False & False\\
33 & ARATH24733 & 0.00017115696207682318 & 0.04742317708333333 & ARATH24732;ARATH24733;ARATH24734 & False & False\\
33 & ARATH24607 & 0.00017115696207682318 & 0.04742317708333333 & ARATH24607;ARATH24608;ARATH24609 & False & False\\
33 & ARATH24734 & 0.00017115696207682318 & 0.04742317708333333 & ARATH24732;ARATH24733;ARATH24734 & False & False\\
33 & ARATH24732 & 0.00017115696207682318 & 0.04742317708333333 & ARATH24732;ARATH24733;ARATH24734 & False & False\\
33 & ARATH24869 & 0.00017115696207682318 & 0.04742317708333333 & ARATH24867;ARATH24869;ARATH24866 & False & False\\
33 & ARATH24442 & 5.730794270833343e-05 & 0.07585546875 & ARATH24441;ARATH24442 & False & False\\
33 & ARATH24840 & 5.730794270833343e-05 & 0.07585546875 & ARATH24840;ARATH24841 & False & False\\
33 & ARATH24841 & 5.730794270833343e-05 & 0.07585546875 & ARATH24840;ARATH24841 & False & False\\
33 & ARATH24441 & 5.730794270833343e-05 & 0.07585546875 & ARATH24441;ARATH24442 & False & False\\
33 & ARATH24757 & 5.730794270833343e-05 & 0.07585546875 & ARATH24756;ARATH24757 & False & False\\
33 & ARATH24666 & 5.730794270833343e-05 & 0.07585546875 & ARATH24664;ARATH24666 & False & False\\
33 & ARATH25193 & 5.730794270833343e-05 & 0.07585546875 & ARATH25192;ARATH25193 & False & False\\
33 & ARATH24664 & 5.730794270833343e-05 & 0.07585546875 & ARATH24664;ARATH24666 & False & False\\
33 & ARATH24663 & 5.730794270833343e-05 & 0.07585546875 & ARATH24663;ARATH24665 & False & False\\
33 & ARATH25192 & 5.730794270833343e-05 & 0.07585546875 & ARATH25192;ARATH25193 & False & False\\
33 & ARATH24828 & 5.730794270833343e-05 & 0.07585546875 & ARATH24827;ARATH24828 & False & False\\
33 & ARATH24827 & 5.730794270833343e-05 & 0.07585546875 & ARATH24827;ARATH24828 & False & False\\
33 & ARATH24650 & 5.730794270833343e-05 & 0.07585546875 & ARATH24651;ARATH24650 & False & False\\
33 & ARATH24756 & 5.730794270833343e-05 & 0.07585546875 & ARATH24756;ARATH24757 & False & False\\
33 & ARATH24651 & 5.730794270833343e-05 & 0.07585546875 & ARATH24651;ARATH24650 & False & False\\
33 & ARATH24665 & 5.730794270833343e-05 & 0.07585546875 & ARATH24663;ARATH24665 & False & False\\
33 & ARATH24702 & 5.730794270833343e-05 & 0.07585546875 & ARATH24701;ARATH24702;ARATH24703;ARATH24704 & False & False\\
33 & ARATH24669 & 5.730794270833343e-05 & 0.07585546875 & ARATH24669;ARATH24670 & False & False\\
33 & ARATH25082 & 5.730794270833343e-05 & 0.07585546875 & ARATH25081;ARATH25082 & False & False\\
33 & ARATH25050 & 5.730794270833343e-05 & 0.07585546875 & ARATH25052;ARATH25050 & False & False\\
33 & ARATH24670 & 5.730794270833343e-05 & 0.07585546875 & ARATH24669;ARATH24670 & False & False\\
33 & ARATH24533 & 5.730794270833343e-05 & 0.07585546875 & ARATH24533;ARATH24534 & False & False\\
33 & ARATH25081 & 5.730794270833343e-05 & 0.07585546875 & ARATH25081;ARATH25082 & False & False\\
33 & ARATH24534 & 5.730794270833343e-05 & 0.07585546875 & ARATH24533;ARATH24534 & False & False\\
33 & ARATH24924 & 5.730794270833343e-05 & 0.07585546875 & ARATH24923;ARATH24924 & False & False\\
33 & ARATH24701 & 5.730794270833343e-05 & 0.07585546875 & ARATH24701;ARATH24702;ARATH24703;ARATH24704 & False & False\\
33 & ARATH24923 & 5.730794270833343e-05 & 0.07585546875 & ARATH24923;ARATH24924 & False & False\\
33 & ARATH25052 & 5.730794270833343e-05 & 0.07585546875 & ARATH25052;ARATH25050 & False & False\\
34 & ARATH24559 & 0.14898255494970347 & 0.0008371369294605808 & ARATH24559;ARATH24659;ORYSJ37011;MAIZE86811;ORYSJ40451 & False & False\\
34 & ARATH24659 & 0.1264795700474969 & 0.0012551867219917012 & ARATH24559;ARATH24659;ORYSJ37011;MAIZE86811;ORYSJ40451 & False & False\\
34 & ARATH24606 & 0.005460658713692946 & 0.0033744813278008307 & ARATH24592;ARATH24593;ARATH24594;ARATH24595;ARATH24596;ARATH24598;ARATH24600;ARATH24601;ARATH24602;ARATH24603;ARATH24604;ARATH24606 & False & False\\
34 & ARATH24598 & 0.005460658713692946 & 0.0033744813278008307 & ARATH24592;ARATH24593;ARATH24594;ARATH24595;ARATH24596;ARATH24598;ARATH24600;ARATH24601;ARATH24602;ARATH24603;ARATH24604;ARATH24606 & False & False\\
34 & ARATH24593 & 0.005460658713692946 & 0.0033744813278008307 & ARATH24592;ARATH24593;ARATH24594;ARATH24595;ARATH24596;ARATH24598;ARATH24600;ARATH24601;ARATH24602;ARATH24603;ARATH24604;ARATH24606 & False & False\\
34 & ARATH24595 & 0.005460658713692946 & 0.0033744813278008307 & ARATH24592;ARATH24593;ARATH24594;ARATH24595;ARATH24596;ARATH24598;ARATH24600;ARATH24601;ARATH24602;ARATH24603;ARATH24604;ARATH24606 & False & False\\
34 & ARATH24604 & 0.005460658713692946 & 0.0033744813278008307 & ARATH24592;ARATH24593;ARATH24594;ARATH24595;ARATH24596;ARATH24598;ARATH24600;ARATH24601;ARATH24602;ARATH24603;ARATH24604;ARATH24606 & False & False\\
34 & ARATH24596 & 0.005460658713692946 & 0.0033744813278008307 & ARATH24592;ARATH24593;ARATH24594;ARATH24595;ARATH24596;ARATH24598;ARATH24600;ARATH24601;ARATH24602;ARATH24603;ARATH24604;ARATH24606 & False & False\\
34 & ARATH24603 & 0.005460658713692946 & 0.0033744813278008307 & ARATH24592;ARATH24593;ARATH24594;ARATH24595;ARATH24596;ARATH24598;ARATH24600;ARATH24601;ARATH24602;ARATH24603;ARATH24604;ARATH24606 & False & False\\
34 & ARATH24602 & 0.005460658713692946 & 0.0033744813278008307 & ARATH24592;ARATH24593;ARATH24594;ARATH24595;ARATH24596;ARATH24598;ARATH24600;ARATH24601;ARATH24602;ARATH24603;ARATH24604;ARATH24606 & False & False\\
34 & ARATH24601 & 0.005460658713692946 & 0.0033744813278008307 & ARATH24592;ARATH24593;ARATH24594;ARATH24595;ARATH24596;ARATH24598;ARATH24600;ARATH24601;ARATH24602;ARATH24603;ARATH24604;ARATH24606 & False & False\\
34 & ARATH24600 & 0.005460658713692946 & 0.0033744813278008307 & ARATH24592;ARATH24593;ARATH24594;ARATH24595;ARATH24596;ARATH24598;ARATH24600;ARATH24601;ARATH24602;ARATH24603;ARATH24604;ARATH24606 & False & False\\
34 & ARATH24592 & 0.005460658713692946 & 0.0033744813278008307 & ARATH24592;ARATH24593;ARATH24594;ARATH24595;ARATH24596;ARATH24598;ARATH24600;ARATH24601;ARATH24602;ARATH24603;ARATH24604;ARATH24606 & False & False\\
34 & ARATH24594 & 0.005460658713692946 & 0.0033744813278008307 & ARATH24592;ARATH24593;ARATH24594;ARATH24595;ARATH24596;ARATH24598;ARATH24600;ARATH24601;ARATH24602;ARATH24603;ARATH24604;ARATH24606 & False & False\\
34 & ARATH25226 & 0.0026330797345046693 & 0.006329875518672199 & ARATH25227;ARATH25265;ARATH25214;ARATH25215;ARATH25216;ARATH25246;ARATH24766;ARATH25226 & False & False\\
34 & ARATH25227 & 0.0026330797345046693 & 0.006329875518672199 & ARATH25227;ARATH25265;ARATH25214;ARATH25215;ARATH25216;ARATH25246;ARATH24766;ARATH25226 & False & False\\
34 & ARATH25214 & 0.0026330797345046693 & 0.006329875518672199 & ARATH25227;ARATH25265;ARATH25214;ARATH25215;ARATH25216;ARATH25246;ARATH24766;ARATH25226 & False & False\\
34 & ARATH24766 & 0.002082516114577931 & 0.009840248962655602 & ARATH25227;ARATH25265;ARATH25214;ARATH25215;ARATH25216;ARATH25246;ARATH24766;ARATH25226 & False & False\\
34 & ARATH25265 & 0.002082516114577931 & 0.009840248962655602 & ARATH25227;ARATH25265;ARATH25214;ARATH25215;ARATH25216;ARATH25246;ARATH24766;ARATH25226 & False & False\\
34 & ARATH25246 & 0.002082516114577931 & 0.009840248962655602 & ARATH25227;ARATH25265;ARATH25214;ARATH25215;ARATH25216;ARATH25246;ARATH24766;ARATH25226 & False & False\\
34 & ARATH24625 & 0.00134525674273859 & 0.01600726141078838 & ARATH24620;ARATH24621;ARATH24622;ARATH24623;ARATH24625 & False & False\\
34 & ARATH25215 & 0.0012167548222431362 & 0.01700311203319502 & ARATH25227;ARATH25265;ARATH25214;ARATH25215;ARATH25216;ARATH25246;ARATH24766;ARATH25226 & False & False\\
34 & ARATH25216 & 0.0012167548222431362 & 0.01700311203319502 & ARATH25227;ARATH25265;ARATH25214;ARATH25215;ARATH25216;ARATH25246;ARATH24766;ARATH25226 & False & False\\
34 & ARATH24990 & 0.0011286566390041493 & 0.019320539419087138 & ARATH25020;ARATH24989;ARATH24990;ARATH24986 & False & False\\
34 & ARATH24989 & 0.0011286566390041493 & 0.019320539419087138 & ARATH25020;ARATH24989;ARATH24990;ARATH24986 & False & False\\
34 & ARATH24986 & 0.0011286566390041493 & 0.019320539419087138 & ARATH25020;ARATH24989;ARATH24990;ARATH24986 & False & False\\
34 & ARATH25020 & 0.0011286566390041493 & 0.019320539419087138 & ARATH25020;ARATH24989;ARATH24990;ARATH24986 & False & False\\
34 & ARATH24623 & 0.000987866571576764 & 0.021384854771784232 & ARATH24620;ARATH24621;ARATH24622;ARATH24623;ARATH24625 & False & False\\
34 & ARATH24622 & 0.000987866571576764 & 0.021384854771784232 & ARATH24620;ARATH24621;ARATH24622;ARATH24623;ARATH24625 & False & False\\
34 & ARATH24621 & 0.000987866571576764 & 0.021384854771784232 & ARATH24620;ARATH24621;ARATH24622;ARATH24623;ARATH24625 & False & False\\
34 & ARATH24620 & 0.000987866571576764 & 0.021384854771784232 & ARATH24620;ARATH24621;ARATH24622;ARATH24623;ARATH24625 & False & False\\
34 & ARATH25070 & 0.0009662065612033195 & 0.022154564315352697 & ARATH25067;ARATH25068;ARATH25069;ARATH25070 & False & False\\
34 & ARATH25069 & 0.0009662065612033195 & 0.022154564315352697 & ARATH25067;ARATH25068;ARATH25069;ARATH25070 & False & False\\
34 & ARATH25354 & 0.0009188252885114108 & 0.023437759336099585 & ARATH25347;ARATH25348;ARATH25350;ARATH25352;ARATH25354 & False & False\\
34 & ARATH25352 & 0.0009188252885114108 & 0.023437759336099585 & ARATH25347;ARATH25348;ARATH25350;ARATH25352;ARATH25354 & False & False\\
34 & ARATH25347 & 0.0009188252885114108 & 0.023437759336099585 & ARATH25347;ARATH25348;ARATH25350;ARATH25352;ARATH25354 & False & False\\
34 & ARATH25348 & 0.0009188252885114108 & 0.023437759336099585 & ARATH25347;ARATH25348;ARATH25350;ARATH25352;ARATH25354 & False & False\\
34 & ARATH25350 & 0.0009188252885114108 & 0.023437759336099585 & ARATH25347;ARATH25348;ARATH25350;ARATH25352;ARATH25354 & False & False\\
34 & ARATH25142 & 0.0008849815223029049 & 0.023912863070539414 & ARATH25316;ARATH25142;ARATH25160;ARATH25162 & False & False\\
34 & ARATH25068 & 0.0006656739172717842 & 0.026089211618257262 & ARATH25067;ARATH25068;ARATH25069;ARATH25070 & False & False\\
34 & ARATH25067 & 0.0006656739172717842 & 0.026089211618257262 & ARATH25067;ARATH25068;ARATH25069;ARATH25070 & False & False\\
34 & ARATH25160 & 0.0005966326342064318 & 0.02763278008298756 & ARATH25316;ARATH25142;ARATH25160;ARATH25162 & False & False\\
34 & ARATH25316 & 0.0005966326342064318 & 0.02763278008298756 & ARATH25316;ARATH25142;ARATH25160;ARATH25162 & False & False\\
34 & ARATH25162 & 0.0005966326342064318 & 0.02763278008298756 & ARATH25316;ARATH25142;ARATH25160;ARATH25162 & False & False\\
34 & ARATH24908 & 0.00058715637966805 & 0.033860995850622404 & ARATH24907;ARATH24908;ARATH24903 & False & False\\
34 & ARATH24907 & 0.00058715637966805 & 0.033860995850622404 & ARATH24907;ARATH24908;ARATH24903 & False & False\\
34 & ARATH24903 & 0.00058715637966805 & 0.033860995850622404 & ARATH24907;ARATH24908;ARATH24903 & False & False\\
34 & ARATH25198 & 0.00058715637966805 & 0.033860995850622404 & ARATH25196;ARATH25197;ARATH25198 & False & False\\
34 & ARATH25197 & 0.00058715637966805 & 0.033860995850622404 & ARATH25196;ARATH25197;ARATH25198 & False & False\\
34 & ARATH24891 & 0.00058715637966805 & 0.033860995850622404 & ARATH24891;ARATH25188;ARATH25187 & False & False\\
34 & ARATH25196 & 0.00058715637966805 & 0.033860995850622404 & ARATH25196;ARATH25197;ARATH25198 & False & False\\
34 & ARATH25154 & 0.00058715637966805 & 0.033860995850622404 & ARATH25155;ARATH25151;ARATH25154 & False & False\\
34 & ARATH25155 & 0.00058715637966805 & 0.033860995850622404 & ARATH25155;ARATH25151;ARATH25154 & False & False\\
34 & ARATH25302 & 0.00058715637966805 & 0.033860995850622404 & ARATH25300;ARATH25301;ARATH25302 & False & False\\
34 & ARATH24508 & 0.00058715637966805 & 0.033860995850622404 & ARATH24508;ARATH24509;ARATH24510 & False & False\\
34 & ARATH25188 & 0.00058715637966805 & 0.033860995850622404 & ARATH24891;ARATH25188;ARATH25187 & False & False\\
34 & ARATH25301 & 0.00058715637966805 & 0.033860995850622404 & ARATH25300;ARATH25301;ARATH25302 & False & False\\
34 & ARATH25300 & 0.00058715637966805 & 0.033860995850622404 & ARATH25300;ARATH25301;ARATH25302 & False & False\\
34 & ARATH25187 & 0.00058715637966805 & 0.033860995850622404 & ARATH24891;ARATH25188;ARATH25187 & False & False\\
34 & ARATH25151 & 0.00058715637966805 & 0.033860995850622404 & ARATH25155;ARATH25151;ARATH25154 & False & False\\
34 & ARATH24510 & 0.00058715637966805 & 0.033860995850622404 & ARATH24508;ARATH24509;ARATH24510 & False & False\\
34 & ARATH24509 & 0.00058715637966805 & 0.033860995850622404 & ARATH24508;ARATH24509;ARATH24510 & False & False\\
34 & ARATH25299 & 0.0005059313407676349 & 0.03644190871369295 & ARATH25299;ARATH25312;ARATH25313 & False & False\\
34 & ARATH25313 & 0.0005059313407676349 & 0.03644190871369295 & ARATH25299;ARATH25312;ARATH25313 & False & False\\
34 & ARATH25108 & 0.00042470630186722014 & 0.03758609958506224 & ARATH25108;ARATH25109;ARATH25111 & False & False\\
34 & ARATH25312 & 0.0002744399799014523 & 0.039873443983402486 & ARATH25299;ARATH25312;ARATH25313 & False & False\\
34 & ARATH25111 & 0.00020539869683609976 & 0.0420155601659751 & ARATH25108;ARATH25109;ARATH25111 & False & False\\
34 & ARATH25109 & 0.00020539869683609976 & 0.0420155601659751 & ARATH25108;ARATH25109;ARATH25111 & False & False\\
34 & ARATH24734 & 0.00013635741377074698 & 0.04938692946058091 & ARATH24732;ARATH24733;ARATH24734 & False & False\\
34 & ARATH24732 & 0.00013635741377074698 & 0.04938692946058091 & ARATH24732;ARATH24733;ARATH24734 & False & False\\
34 & ARATH24609 & 0.00013635741377074698 & 0.04938692946058091 & ARATH24607;ARATH24608;ARATH24609 & False & False\\
34 & ARATH24608 & 0.00013635741377074698 & 0.04938692946058091 & ARATH24607;ARATH24608;ARATH24609 & False & False\\
34 & ARATH24607 & 0.00013635741377074698 & 0.04938692946058091 & ARATH24607;ARATH24608;ARATH24609 & False & False\\
34 & ARATH24866 & 0.00013635741377074698 & 0.04938692946058091 & ARATH24867;ARATH24869;ARATH24866 & False & False\\
34 & ARATH24733 & 0.00013635741377074698 & 0.04938692946058091 & ARATH24732;ARATH24733;ARATH24734 & False & False\\
34 & ARATH24869 & 0.00013635741377074698 & 0.04938692946058091 & ARATH24867;ARATH24869;ARATH24866 & False & False\\
34 & ARATH24867 & 0.00013635741377074698 & 0.04938692946058091 & ARATH24867;ARATH24869;ARATH24866 & False & False\\
34 & ARATH24441 & 4.565612033195017e-05 & 0.07806327800829875 & ARATH24441;ARATH24442 & False & False\\
34 & ARATH24442 & 4.565612033195017e-05 & 0.07806327800829875 & ARATH24441;ARATH24442 & False & False\\
34 & ARATH24664 & 4.565612033195017e-05 & 0.07806327800829875 & ARATH24664;ARATH24666 & False & False\\
34 & ARATH25315 & 4.565612033195017e-05 & 0.07806327800829875 & ARATH25315;ARATH25317 & False & False\\
34 & ARATH25317 & 4.565612033195017e-05 & 0.07806327800829875 & ARATH25315;ARATH25317 & False & False\\
34 & ARATH25081 & 4.565612033195017e-05 & 0.07806327800829875 & ARATH25081;ARATH25082 & False & False\\
34 & ARATH24665 & 4.565612033195017e-05 & 0.07806327800829875 & ARATH24663;ARATH24665 & False & False\\
34 & ARATH24924 & 4.565612033195017e-05 & 0.07806327800829875 & ARATH24923;ARATH24924 & False & False\\
34 & ARATH24923 & 4.565612033195017e-05 & 0.07806327800829875 & ARATH24923;ARATH24924 & False & False\\
34 & ARATH24666 & 4.565612033195017e-05 & 0.07806327800829875 & ARATH24664;ARATH24666 & False & False\\
34 & ARATH24841 & 4.565612033195017e-05 & 0.07806327800829875 & ARATH24840;ARATH24841 & False & False\\
34 & ARATH24669 & 4.565612033195017e-05 & 0.07806327800829875 & ARATH24669;ARATH24670 & False & False\\
34 & ARATH24827 & 4.565612033195017e-05 & 0.07806327800829875 & ARATH24827;ARATH24828 & False & False\\
34 & ARATH24828 & 4.565612033195017e-05 & 0.07806327800829875 & ARATH24827;ARATH24828 & False & False\\
34 & ARATH24701 & 4.565612033195017e-05 & 0.07806327800829875 & ARATH24701;ARATH24702;ARATH24703;ARATH24704 & False & False\\
34 & ARATH24650 & 4.565612033195017e-05 & 0.07806327800829875 & ARATH24651;ARATH24650 & False & False\\
34 & ARATH24702 & 4.565612033195017e-05 & 0.07806327800829875 & ARATH24701;ARATH24702;ARATH24703;ARATH24704 & False & False\\
34 & ARATH24670 & 4.565612033195017e-05 & 0.07806327800829875 & ARATH24669;ARATH24670 & False & False\\
34 & ARATH25362 & 4.565612033195017e-05 & 0.07806327800829875 & ARATH25341;ARATH25362 & False & False\\
34 & ARATH25341 & 4.565612033195017e-05 & 0.07806327800829875 & ARATH25341;ARATH25362 & False & False\\
34 & ARATH24840 & 4.565612033195017e-05 & 0.07806327800829875 & ARATH24840;ARATH24841 & False & False\\
34 & ARATH25082 & 4.565612033195017e-05 & 0.07806327800829875 & ARATH25081;ARATH25082 & False & False\\
34 & ARATH24663 & 4.565612033195017e-05 & 0.07806327800829875 & ARATH24663;ARATH24665 & False & False\\
34 & ARATH24651 & 4.565612033195017e-05 & 0.07806327800829875 & ARATH24651;ARATH24650 & False & False\\
34 & ARATH24534 & 4.565612033195017e-05 & 0.07806327800829875 & ARATH24533;ARATH24534 & False & False\\
34 & ARATH25268 & 4.565612033195017e-05 & 0.07806327800829875 & ARATH25268;ARATH25294 & False & False\\
34 & ARATH25283 & 4.565612033195017e-05 & 0.07806327800829875 & ARATH25283;ARATH25284 & False & False\\
34 & ARATH25284 & 4.565612033195017e-05 & 0.07806327800829875 & ARATH25283;ARATH25284 & False & False\\
34 & ARATH25249 & 4.565612033195017e-05 & 0.07806327800829875 & ARATH25248;ARATH25249 & False & False\\
34 & ARATH25248 & 4.565612033195017e-05 & 0.07806327800829875 & ARATH25248;ARATH25249 & False & False\\
34 & ARATH25213 & 4.565612033195017e-05 & 0.07806327800829875 & ARATH25213;ARATH25231 & False & False\\
34 & ARATH25193 & 4.565612033195017e-05 & 0.07806327800829875 & ARATH25192;ARATH25193 & False & False\\
34 & ARATH25232 & 4.565612033195017e-05 & 0.07806327800829875 & ARATH25232;ARATH25224 & False & False\\
34 & ARATH24533 & 4.565612033195017e-05 & 0.07806327800829875 & ARATH24533;ARATH24534 & False & False\\
34 & ARATH25294 & 4.565612033195017e-05 & 0.07806327800829875 & ARATH25268;ARATH25294 & False & False\\
34 & ARATH25192 & 4.565612033195017e-05 & 0.07806327800829875 & ARATH25192;ARATH25193 & False & False\\
34 & ARATH24756 & 4.565612033195017e-05 & 0.07806327800829875 & ARATH24756;ARATH24757 & False & False\\
34 & ARATH25231 & 4.565612033195017e-05 & 0.07806327800829875 & ARATH25213;ARATH25231 & False & False\\
34 & ARATH25224 & 4.565612033195017e-05 & 0.07806327800829875 & ARATH25232;ARATH25224 & False & False\\
34 & ARATH25052 & 4.565612033195017e-05 & 0.07806327800829875 & ARATH25052;ARATH25050 & False & False\\
34 & ARATH24757 & 4.565612033195017e-05 & 0.07806327800829875 & ARATH24756;ARATH24757 & False & False\\
34 & ARATH25050 & 4.565612033195017e-05 & 0.07806327800829875 & ARATH25052;ARATH25050 & False & False\\
35 & ARATH25330 & 2.496332044125744 & 0.0001761904761904762 & ARATH25328;ARATH21265;ARATH25330;ARATH16851;ARATH02802;ARATH25119;ARATH08486;ARATH16329 & True & False\\
35 & ARATH25328 & 1.4842555009032914 & 0.00030476190476190474 & ARATH25328;ARATH21265;ARATH25330;ARATH16851;ARATH02802;ARATH25119;ARATH08486;ARATH16329 & False & False\\
35 & ARATH25589 & 0.0063557065476190465 & 0.001958095238095238 & ARATH25643;ARATH25612;ARATH25613;ARATH25772;ARATH25773;ARATH25650;ARATH25619;ARATH25557;ARATH25590;ARATH25589;ARATH25592;ARATH25621;ARATH25564;ARATH25565;ARATH25569 & False & False\\
35 & ARATH25773 & 0.0063557065476190465 & 0.001958095238095238 & ARATH25643;ARATH25612;ARATH25613;ARATH25772;ARATH25773;ARATH25650;ARATH25619;ARATH25557;ARATH25590;ARATH25589;ARATH25592;ARATH25621;ARATH25564;ARATH25565;ARATH25569 & False & False\\
35 & ARATH25557 & 0.0063557065476190465 & 0.001958095238095238 & ARATH25643;ARATH25612;ARATH25613;ARATH25772;ARATH25773;ARATH25650;ARATH25619;ARATH25557;ARATH25590;ARATH25589;ARATH25592;ARATH25621;ARATH25564;ARATH25565;ARATH25569 & False & False\\
35 & ARATH25564 & 0.0063557065476190465 & 0.001958095238095238 & ARATH25643;ARATH25612;ARATH25613;ARATH25772;ARATH25773;ARATH25650;ARATH25619;ARATH25557;ARATH25590;ARATH25589;ARATH25592;ARATH25621;ARATH25564;ARATH25565;ARATH25569 & False & False\\
35 & ARATH25590 & 0.0063557065476190465 & 0.001958095238095238 & ARATH25643;ARATH25612;ARATH25613;ARATH25772;ARATH25773;ARATH25650;ARATH25619;ARATH25557;ARATH25590;ARATH25589;ARATH25592;ARATH25621;ARATH25564;ARATH25565;ARATH25569 & False & False\\
35 & ARATH25592 & 0.0063557065476190465 & 0.001958095238095238 & ARATH25643;ARATH25612;ARATH25613;ARATH25772;ARATH25773;ARATH25650;ARATH25619;ARATH25557;ARATH25590;ARATH25589;ARATH25592;ARATH25621;ARATH25564;ARATH25565;ARATH25569 & False & False\\
35 & ARATH25612 & 0.0063557065476190465 & 0.001958095238095238 & ARATH25643;ARATH25612;ARATH25613;ARATH25772;ARATH25773;ARATH25650;ARATH25619;ARATH25557;ARATH25590;ARATH25589;ARATH25592;ARATH25621;ARATH25564;ARATH25565;ARATH25569 & False & False\\
35 & ARATH25613 & 0.0063557065476190465 & 0.001958095238095238 & ARATH25643;ARATH25612;ARATH25613;ARATH25772;ARATH25773;ARATH25650;ARATH25619;ARATH25557;ARATH25590;ARATH25589;ARATH25592;ARATH25621;ARATH25564;ARATH25565;ARATH25569 & False & False\\
35 & ARATH25619 & 0.0063557065476190465 & 0.001958095238095238 & ARATH25643;ARATH25612;ARATH25613;ARATH25772;ARATH25773;ARATH25650;ARATH25619;ARATH25557;ARATH25590;ARATH25589;ARATH25592;ARATH25621;ARATH25564;ARATH25565;ARATH25569 & False & False\\
35 & ARATH25621 & 0.0063557065476190465 & 0.001958095238095238 & ARATH25643;ARATH25612;ARATH25613;ARATH25772;ARATH25773;ARATH25650;ARATH25619;ARATH25557;ARATH25590;ARATH25589;ARATH25592;ARATH25621;ARATH25564;ARATH25565;ARATH25569 & False & False\\
35 & ARATH25643 & 0.0063557065476190465 & 0.001958095238095238 & ARATH25643;ARATH25612;ARATH25613;ARATH25772;ARATH25773;ARATH25650;ARATH25619;ARATH25557;ARATH25590;ARATH25589;ARATH25592;ARATH25621;ARATH25564;ARATH25565;ARATH25569 & False & False\\
35 & ARATH25650 & 0.0063557065476190465 & 0.001958095238095238 & ARATH25643;ARATH25612;ARATH25613;ARATH25772;ARATH25773;ARATH25650;ARATH25619;ARATH25557;ARATH25590;ARATH25589;ARATH25592;ARATH25621;ARATH25564;ARATH25565;ARATH25569 & False & False\\
35 & ARATH25772 & 0.0063557065476190465 & 0.001958095238095238 & ARATH25643;ARATH25612;ARATH25613;ARATH25772;ARATH25773;ARATH25650;ARATH25619;ARATH25557;ARATH25590;ARATH25589;ARATH25592;ARATH25621;ARATH25564;ARATH25565;ARATH25569 & False & False\\
35 & ARATH25565 & 0.005259493422619046 & 0.002515238095238095 & ARATH25643;ARATH25612;ARATH25613;ARATH25772;ARATH25773;ARATH25650;ARATH25619;ARATH25557;ARATH25590;ARATH25589;ARATH25592;ARATH25621;ARATH25564;ARATH25565;ARATH25569 & False & False\\
35 & ARATH25569 & 0.005259493422619046 & 0.002515238095238095 & ARATH25643;ARATH25612;ARATH25613;ARATH25772;ARATH25773;ARATH25650;ARATH25619;ARATH25557;ARATH25590;ARATH25589;ARATH25592;ARATH25621;ARATH25564;ARATH25565;ARATH25569 & False & False\\
35 & ARATH25670 & 0.0022293714285714283 & 0.006743809523809523 & ARATH25472;ARATH25666;ARATH25667;ARATH25668;ARATH25669;ARATH25670;ARATH25671 & False & False\\
35 & ARATH25472 & 0.0022293714285714283 & 0.006743809523809523 & ARATH25472;ARATH25666;ARATH25667;ARATH25668;ARATH25669;ARATH25670;ARATH25671 & False & False\\
35 & ARATH25671 & 0.0022293714285714283 & 0.006743809523809523 & ARATH25472;ARATH25666;ARATH25667;ARATH25668;ARATH25669;ARATH25670;ARATH25671 & False & False\\
35 & ARATH25696 & 0.00192026915625 & 0.00921904761904762 & ARATH25683;ARATH25716;ARATH25909;ARATH25684;ARATH25696;ARATH25697;ARATH25698 & False & False\\
35 & ARATH25716 & 0.00192026915625 & 0.00921904761904762 & ARATH25683;ARATH25716;ARATH25909;ARATH25684;ARATH25696;ARATH25697;ARATH25698 & False & False\\
35 & ARATH25668 & 0.0017521085714285714 & 0.010627619047619049 & ARATH25472;ARATH25666;ARATH25667;ARATH25668;ARATH25669;ARATH25670;ARATH25671 & False & False\\
35 & ARATH25669 & 0.0017521085714285714 & 0.010627619047619049 & ARATH25472;ARATH25666;ARATH25667;ARATH25668;ARATH25669;ARATH25670;ARATH25671 & False & False\\
35 & ARATH25666 & 0.0017521085714285714 & 0.010627619047619049 & ARATH25472;ARATH25666;ARATH25667;ARATH25668;ARATH25669;ARATH25670;ARATH25671 & False & False\\
35 & ARATH25667 & 0.0017521085714285714 & 0.010627619047619049 & ARATH25472;ARATH25666;ARATH25667;ARATH25668;ARATH25669;ARATH25670;ARATH25671 & False & False\\
35 & ARATH25448 & 0.0016576502976190473 & 0.011014285714285714 & ARATH25429;ARATH25430;ARATH25432;ARATH25438;ARATH25443;ARATH25448 & False & False\\
35 & ARATH25492 & 0.001624744505543911 & 0.01111904761904762 & ARATH25491;ARATH25492;ARATH25493;ARATH25494;ARATH25496;ARATH25505;ARATH25506;ARATH25507 & False & False\\
35 & ARATH25684 & 0.0014893716399553571 & 0.012769523809523807 & ARATH25683;ARATH25716;ARATH25909;ARATH25684;ARATH25696;ARATH25697;ARATH25698 & False & False\\
35 & ARATH25683 & 0.0014893716399553571 & 0.012769523809523807 & ARATH25683;ARATH25716;ARATH25909;ARATH25684;ARATH25696;ARATH25697;ARATH25698 & False & False\\
35 & ARATH25909 & 0.0014893716399553571 & 0.012769523809523807 & ARATH25683;ARATH25716;ARATH25909;ARATH25684;ARATH25696;ARATH25697;ARATH25698 & False & False\\
35 & ARATH25443 & 0.001266145610119047 & 0.015445714285714288 & ARATH25429;ARATH25430;ARATH25432;ARATH25438;ARATH25443;ARATH25448 & False & False\\
35 & ARATH25432 & 0.001266145610119047 & 0.015445714285714288 & ARATH25429;ARATH25430;ARATH25432;ARATH25438;ARATH25443;ARATH25448 & False & False\\
35 & ARATH25430 & 0.001266145610119047 & 0.015445714285714288 & ARATH25429;ARATH25430;ARATH25432;ARATH25438;ARATH25443;ARATH25448 & False & False\\
35 & ARATH25429 & 0.001266145610119047 & 0.015445714285714288 & ARATH25429;ARATH25430;ARATH25432;ARATH25438;ARATH25443;ARATH25448 & False & False\\
35 & ARATH25438 & 0.001266145610119047 & 0.015445714285714288 & ARATH25429;ARATH25430;ARATH25432;ARATH25438;ARATH25443;ARATH25448 & False & False\\
35 & ARATH25553 & 0.0012427895171006884 & 0.015597142857142856 & ARATH25644;ARATH25647;ARATH25553;ARATH25554;ARATH25555;ARATH25556;ARATH25910;ARATH25558;ARATH25560 & False & False\\
35 & ARATH25554 & 0.0012427895171006884 & 0.015597142857142856 & ARATH25644;ARATH25647;ARATH25553;ARATH25554;ARATH25555;ARATH25556;ARATH25910;ARATH25558;ARATH25560 & False & False\\
35 & ARATH25555 & 0.0012427895171006884 & 0.015597142857142856 & ARATH25644;ARATH25647;ARATH25553;ARATH25554;ARATH25555;ARATH25556;ARATH25910;ARATH25558;ARATH25560 & False & False\\
35 & ARATH25496 & 0.0012381756868551815 & 0.015674285714285714 & ARATH25491;ARATH25492;ARATH25493;ARATH25494;ARATH25496;ARATH25505;ARATH25506;ARATH25507 & False & False\\
35 & ARATH25507 & 0.0012381756868551815 & 0.015674285714285714 & ARATH25491;ARATH25492;ARATH25493;ARATH25494;ARATH25496;ARATH25505;ARATH25506;ARATH25507 & False & False\\
35 & ARATH25494 & 0.0012381756868551815 & 0.015674285714285714 & ARATH25491;ARATH25492;ARATH25493;ARATH25494;ARATH25496;ARATH25505;ARATH25506;ARATH25507 & False & False\\
35 & ARATH25493 & 0.0012381756868551815 & 0.015674285714285714 & ARATH25491;ARATH25492;ARATH25493;ARATH25494;ARATH25496;ARATH25505;ARATH25506;ARATH25507 & False & False\\
35 & ARATH25910 & 0.0011885903958333331 & 0.016743809523809525 & ARATH25644;ARATH25647;ARATH25553;ARATH25554;ARATH25555;ARATH25556;ARATH25910;ARATH25558;ARATH25560 & False & False\\
35 & ARATH25517 & 0.0010362142857142855 & 0.018968571428571432 & ARATH25517;ARATH25502;ARATH25495;ARATH25504 & False & False\\
35 & ARATH25502 & 0.0010362142857142855 & 0.018968571428571432 & ARATH25517;ARATH25502;ARATH25495;ARATH25504 & False & False\\
35 & ARATH25495 & 0.0010362142857142855 & 0.018968571428571432 & ARATH25517;ARATH25502;ARATH25495;ARATH25504 & False & False\\
35 & ARATH25410 & 0.0010362142857142855 & 0.018968571428571432 & ARATH25422;ARATH25423;ARATH25409;ARATH25410 & False & False\\
35 & ARATH25422 & 0.0010362142857142855 & 0.018968571428571432 & ARATH25422;ARATH25423;ARATH25409;ARATH25410 & False & False\\
35 & ARATH25423 & 0.0010362142857142855 & 0.018968571428571432 & ARATH25422;ARATH25423;ARATH25409;ARATH25410 & False & False\\
35 & ARATH25504 & 0.0010362142857142855 & 0.018968571428571432 & ARATH25517;ARATH25502;ARATH25495;ARATH25504 & False & False\\
35 & ARATH25409 & 0.0010362142857142855 & 0.018968571428571432 & ARATH25422;ARATH25423;ARATH25409;ARATH25410 & False & False\\
35 & ARATH26033 & 0.0008870696428571426 & 0.021682857142857143 & ARATH26025;ARATH26024;ARATH26033;ARATH26026 & False & False\\
35 & ARATH26024 & 0.0008870696428571426 & 0.021682857142857143 & ARATH26025;ARATH26024;ARATH26033;ARATH26026 & False & False\\
35 & ARATH25558 & 0.0008674446936011904 & 0.02172571428571429 & ARATH25644;ARATH25647;ARATH25553;ARATH25554;ARATH25555;ARATH25556;ARATH25910;ARATH25558;ARATH25560 & False & False\\
35 & ARATH25348 & 0.0008435691220238096 & 0.02295809523809524 & ARATH25347;ARATH25348;ARATH25350;ARATH25352;ARATH25354 & False & False\\
35 & ARATH25354 & 0.0008435691220238096 & 0.02295809523809524 & ARATH25347;ARATH25348;ARATH25350;ARATH25352;ARATH25354 & False & False\\
35 & ARATH25352 & 0.0008435691220238096 & 0.02295809523809524 & ARATH25347;ARATH25348;ARATH25350;ARATH25352;ARATH25354 & False & False\\
35 & ARATH25350 & 0.0008435691220238096 & 0.02295809523809524 & ARATH25347;ARATH25348;ARATH25350;ARATH25352;ARATH25354 & False & False\\
35 & ARATH25347 & 0.0008435691220238096 & 0.02295809523809524 & ARATH25347;ARATH25348;ARATH25350;ARATH25352;ARATH25354 & False & False\\
35 & ARATH25697 & 0.0008117852955820313 & 0.0235 & ARATH25683;ARATH25716;ARATH25909;ARATH25684;ARATH25696;ARATH25697;ARATH25698 & False & False\\
35 & ARATH25698 & 0.0008117852955820313 & 0.0235 & ARATH25683;ARATH25716;ARATH25909;ARATH25684;ARATH25696;ARATH25697;ARATH25698 & False & False\\
35 & ARATH25431 & 0.0007692616876953124 & 0.02379428571428572 & ARATH25429;ARATH25430;ARATH25431;ARATH25432;ARATH25438;ARATH25443;ARATH25448 & False & False\\
35 & ARATH26026 & 0.0006111520535714282 & 0.025694285714285715 & ARATH26025;ARATH26024;ARATH26033;ARATH26026 & False & False\\
35 & ARATH26025 & 0.0006111520535714282 & 0.025694285714285715 & ARATH26025;ARATH26024;ARATH26033;ARATH26026 & False & False\\
35 & ARATH26018 & 0.0005779673705357143 & 0.025808571428571427 & ARATH26020;ARATH26280;ARATH26017;ARATH26018 & False & False\\
35 & ARATH25608 & 0.0005390654761904762 & 0.03322 & ARATH25608;ARATH25609;ARATH25610 & False & False\\
35 & ARATH25609 & 0.0005390654761904762 & 0.03322 & ARATH25608;ARATH25609;ARATH25610 & False & False\\
35 & ARATH25610 & 0.0005390654761904762 & 0.03322 & ARATH25608;ARATH25609;ARATH25610 & False & False\\
35 & ARATH25645 & 0.0005390654761904762 & 0.03322 & ARATH25645;ARATH25646;ARATH25422;ARATH25423;ARATH25561;ARATH25409;ARATH25410 & False & False\\
35 & ARATH25646 & 0.0005390654761904762 & 0.03322 & ARATH25645;ARATH25646;ARATH25422;ARATH25423;ARATH25561;ARATH25409;ARATH25410 & False & False\\
35 & ARATH25561 & 0.0005390654761904762 & 0.03322 & ARATH25645;ARATH25646;ARATH25422;ARATH25423;ARATH25561;ARATH25409;ARATH25410 & False & False\\
35 & ARATH25302 & 0.0005390654761904762 & 0.03322 & ARATH25300;ARATH25301;ARATH25302 & False & False\\
35 & ARATH25301 & 0.0005390654761904762 & 0.03322 & ARATH25300;ARATH25301;ARATH25302 & False & False\\
35 & ARATH25300 & 0.0005390654761904762 & 0.03322 & ARATH25300;ARATH25301;ARATH25302 & False & False\\
35 & ARATH26306 & 0.0005390654761904762 & 0.03322 & ARATH26304;ARATH26305;ARATH26306 & False & False\\
35 & ARATH26305 & 0.0005390654761904762 & 0.03322 & ARATH26304;ARATH26305;ARATH26306 & False & False\\
35 & ARATH26304 & 0.0005390654761904762 & 0.03322 & ARATH26304;ARATH26305;ARATH26306 & False & False\\
35 & ARATH25913 & 0.0004644931547619048 & 0.03604095238095238 & ARATH25912;ARATH25913;ARATH25937 & False & False\\
35 & ARATH25912 & 0.0004644931547619048 & 0.03604095238095238 & ARATH25912;ARATH25913;ARATH25937 & False & False\\
35 & ARATH25994 & 0.0004644931547619048 & 0.03604095238095238 & ARATH25997;ARATH25998;ARATH25994 & False & False\\
35 & ARATH25997 & 0.0004644931547619048 & 0.03604095238095238 & ARATH25997;ARATH25998;ARATH25994 & False & False\\
35 & ARATH25313 & 0.0004644931547619048 & 0.03604095238095238 & ARATH25299;ARATH25312;ARATH25313 & False & False\\
35 & ARATH25299 & 0.0004644931547619048 & 0.03604095238095238 & ARATH25299;ARATH25312;ARATH25313 & False & False\\
35 & ARATH25647 & 0.0003624430768411457 & 0.037642857142857145 & ARATH25644;ARATH25647;ARATH25553;ARATH25554;ARATH25555;ARATH25556;ARATH25910;ARATH25558;ARATH25560 & False & False\\
35 & ARATH25644 & 0.0003624430768411457 & 0.037642857142857145 & ARATH25644;ARATH25647;ARATH25553;ARATH25554;ARATH25555;ARATH25556;ARATH25910;ARATH25558;ARATH25560 & False & False\\
35 & ARATH25556 & 0.0003624430768411457 & 0.037642857142857145 & ARATH25644;ARATH25647;ARATH25553;ARATH25554;ARATH25555;ARATH25556;ARATH25910;ARATH25558;ARATH25560 & False & False\\
35 & ARATH25560 & 0.0003624430768411457 & 0.037642857142857145 & ARATH25644;ARATH25647;ARATH25553;ARATH25554;ARATH25555;ARATH25556;ARATH25910;ARATH25558;ARATH25560 & False & False\\
35 & ARATH26280 & 0.00034841512209821433 & 0.03773238095238096 & ARATH26020;ARATH26280;ARATH26017;ARATH26018 & False & False\\
35 & ARATH26171 & 0.00028438499653459827 & 0.03892952380952381 & ARATH26171;ARATH25912;ARATH25913;ARATH25937 & False & False\\
35 & ARATH25811 & 0.00027265585788690486 & 0.03905047619047618 & ARATH25811;ARATH25812;ARATH25807 & False & False\\
35 & ARATH25998 & 0.00025196203869047606 & 0.039645714285714284 & ARATH25997;ARATH25998;ARATH25994 & False & False\\
35 & ARATH25312 & 0.00025196203869047606 & 0.039645714285714284 & ARATH25299;ARATH25312;ARATH25313 & False & False\\
35 & ARATH25937 & 0.00025196203869047606 & 0.039645714285714284 & ARATH25912;ARATH25913;ARATH25937 & False & False\\
35 & ARATH25849 & 0.0001553908824404762 & 0.04244952380952381 & ARATH25283;ARATH25284;ARATH25849 & False & False\\
35 & ARATH26003 & 0.00012518909226190487 & 0.04923047619047618 & ARATH26003;ARATH26002;ARATH26146 & False & False\\
35 & ARATH26007 & 0.00012518909226190487 & 0.04923047619047618 & ARATH25485;ARATH25799;ARATH26009;ARATH26007 & False & False\\
35 & ARATH26009 & 0.00012518909226190487 & 0.04923047619047618 & ARATH25485;ARATH25799;ARATH26009;ARATH26007 & False & False\\
35 & ARATH25799 & 0.00012518909226190487 & 0.04923047619047618 & ARATH25485;ARATH25799;ARATH26009;ARATH26007 & False & False\\
35 & ARATH26146 & 0.00012518909226190487 & 0.04923047619047618 & ARATH26003;ARATH26002;ARATH26146 & False & False\\
35 & ARATH26002 & 0.00012518909226190487 & 0.04923047619047618 & ARATH26003;ARATH26002;ARATH26146 & False & False\\
35 & ARATH25934 & 0.00010399319522446282 & 0.049358095238095236 & ARATH25716;ARATH25909;ARATH25934;ARATH25683;ARATH25684;ARATH25696;ARATH25697;ARATH25698 & False & False\\
35 & ARATH25807 & 8.890033634672634e-05 & 0.04954190476190476 & ARATH25811;ARATH25812;ARATH25807 & False & False\\
35 & ARATH25341 & 4.1916666666666665e-05 & 0.07764190476190476 & ARATH25451;ARATH25341;ARATH25450;ARATH25362 & False & False\\
35 & ARATH25317 & 4.1916666666666665e-05 & 0.07764190476190476 & ARATH25315;ARATH25317 & False & False\\
35 & ARATH25315 & 4.1916666666666665e-05 & 0.07764190476190476 & ARATH25315;ARATH25317 & False & False\\
35 & ARATH25362 & 4.1916666666666665e-05 & 0.07764190476190476 & ARATH25451;ARATH25341;ARATH25450;ARATH25362 & False & False\\
35 & ARATH25404 & 4.1916666666666665e-05 & 0.07764190476190476 & ARATH25404;ARATH25405 & False & False\\
35 & ARATH25353 & 4.1916666666666665e-05 & 0.07764190476190476 & ARATH25921;ARATH25353;ARATH25922 & False & False\\
35 & ARATH25405 & 4.1916666666666665e-05 & 0.07764190476190476 & ARATH25404;ARATH25405 & False & False\\
35 & ARATH25451 & 4.1916666666666665e-05 & 0.07764190476190476 & ARATH25451;ARATH25450 & False & False\\
35 & ARATH25450 & 4.1916666666666665e-05 & 0.07764190476190476 & ARATH25451;ARATH25450 & False & False\\
35 & ARATH26028 & 4.1916666666666665e-05 & 0.07764190476190476 & ARATH26027;ARATH26028 & False & False\\
35 & ARATH25930 & 4.1916666666666665e-05 & 0.07764190476190476 & ARATH25928;ARATH25930 & False & False\\
35 & ARATH25837 & 4.1916666666666665e-05 & 0.07764190476190476 & ARATH25843;ARATH25837 & False & False\\
35 & ARATH25843 & 4.1916666666666665e-05 & 0.07764190476190476 & ARATH25843;ARATH25837 & False & False\\
35 & ARATH26020 & 4.1916666666666665e-05 & 0.07764190476190476 & ARATH26020;ARATH26017 & False & False\\
35 & ARATH25892 & 4.1916666666666665e-05 & 0.07764190476190476 & ARATH25892;ARATH25893 & False & False\\
35 & ARATH26017 & 4.1916666666666665e-05 & 0.07764190476190476 & ARATH26020;ARATH26017 & False & False\\
35 & ARATH25737 & 4.1916666666666665e-05 & 0.07764190476190476 & ARATH25737;ARATH25738 & False & False\\
35 & ARATH25893 & 4.1916666666666665e-05 & 0.07764190476190476 & ARATH25892;ARATH25893 & False & False\\
35 & ARATH25664 & 4.1916666666666665e-05 & 0.07764190476190476 & ARATH25662;ARATH25664 & False & False\\
35 & ARATH25662 & 4.1916666666666665e-05 & 0.07764190476190476 & ARATH25662;ARATH25664 & False & False\\
35 & ARATH25921 & 4.1916666666666665e-05 & 0.07764190476190476 & ARATH25921;ARATH25353;ARATH25922 & False & False\\
35 & ARATH25925 & 4.1916666666666665e-05 & 0.07764190476190476 & ARATH25931;ARATH25925 & False & False\\
35 & ARATH25648 & 4.1916666666666665e-05 & 0.07764190476190476 & ARATH25559;ARATH25648 & False & False\\
35 & ARATH25657 & 4.1916666666666665e-05 & 0.07764190476190476 & ARATH25657;ARATH25658 & False & False\\
35 & ARATH25931 & 4.1916666666666665e-05 & 0.07764190476190476 & ARATH25931;ARATH25925 & False & False\\
35 & ARATH25658 & 4.1916666666666665e-05 & 0.07764190476190476 & ARATH25657;ARATH25658 & False & False\\
35 & ARATH25833 & 4.1916666666666665e-05 & 0.07764190476190476 & ARATH25823;ARATH25833 & False & False\\
35 & ARATH25823 & 4.1916666666666665e-05 & 0.07764190476190476 & ARATH25823;ARATH25833 & False & False\\
35 & ARATH26027 & 4.1916666666666665e-05 & 0.07764190476190476 & ARATH26027;ARATH26028 & False & False\\
35 & ARATH25928 & 4.1916666666666665e-05 & 0.07764190476190476 & ARATH25928;ARATH25930 & False & False\\
35 & ARATH25506 & 4.1916666666666665e-05 & 0.07764190476190476 & ARATH25491;ARATH25505;ARATH25506 & False & False\\
35 & ARATH25695 & 4.1916666666666665e-05 & 0.07764190476190476 & ARATH25694;ARATH25695 & False & False\\
35 & ARATH25284 & 4.1916666666666665e-05 & 0.07764190476190476 & ARATH25283;ARATH25284 & False & False\\
35 & ARATH25294 & 4.1916666666666665e-05 & 0.07764190476190476 & ARATH25268;ARATH25294 & False & False\\
35 & ARATH25749 & 4.1916666666666665e-05 & 0.07764190476190476 & ARATH25748;ARATH25749 & False & False\\
35 & ARATH25748 & 4.1916666666666665e-05 & 0.07764190476190476 & ARATH25748;ARATH25749 & False & False\\
35 & ARATH25268 & 4.1916666666666665e-05 & 0.07764190476190476 & ARATH25268;ARATH25294 & False & False\\
35 & ARATH25559 & 4.1916666666666665e-05 & 0.07764190476190476 & ARATH25559;ARATH25648 & False & False\\
35 & ARATH26243 & 4.1916666666666665e-05 & 0.07764190476190476 & ARATH26243;ARATH26242 & False & False\\
35 & ARATH25738 & 4.1916666666666665e-05 & 0.07764190476190476 & ARATH25737;ARATH25738 & False & False\\
35 & ARATH26242 & 4.1916666666666665e-05 & 0.07764190476190476 & ARATH26243;ARATH26242 & False & False\\
35 & ARATH26172 & 4.1916666666666665e-05 & 0.07764190476190476 & ARATH26172;ARATH26170 & False & False\\
35 & ARATH25505 & 4.1916666666666665e-05 & 0.07764190476190476 & ARATH25491;ARATH25505;ARATH25506 & False & False\\
35 & ARATH26170 & 4.1916666666666665e-05 & 0.07764190476190476 & ARATH26172;ARATH26170 & False & False\\
35 & ARATH25694 & 4.1916666666666665e-05 & 0.07764190476190476 & ARATH25694;ARATH25695 & False & False\\
35 & ARATH25283 & 4.1916666666666665e-05 & 0.07764190476190476 & ARATH25283;ARATH25284 & False & False\\
36 & ARATH25650 & 0.006561938913470993 & 0.0012350049164208455 & ARATH25643;ARATH25612;ARATH25613;ARATH25772;ARATH25773;ARATH25650;ARATH25619;ARATH25557;ARATH25590;ARATH25589;ARATH25592;ARATH25621;ARATH25564;ARATH25565;ARATH25569 & False & False\\
36 & ARATH25643 & 0.006561938913470993 & 0.0012350049164208455 & ARATH25643;ARATH25612;ARATH25613;ARATH25772;ARATH25773;ARATH25650;ARATH25619;ARATH25557;ARATH25590;ARATH25589;ARATH25592;ARATH25621;ARATH25564;ARATH25565;ARATH25569 & False & False\\
36 & ARATH25621 & 0.006561938913470993 & 0.0012350049164208455 & ARATH25643;ARATH25612;ARATH25613;ARATH25772;ARATH25773;ARATH25650;ARATH25619;ARATH25557;ARATH25590;ARATH25589;ARATH25592;ARATH25621;ARATH25564;ARATH25565;ARATH25569 & False & False\\
36 & ARATH25619 & 0.006561938913470993 & 0.0012350049164208455 & ARATH25643;ARATH25612;ARATH25613;ARATH25772;ARATH25773;ARATH25650;ARATH25619;ARATH25557;ARATH25590;ARATH25589;ARATH25592;ARATH25621;ARATH25564;ARATH25565;ARATH25569 & False & False\\
36 & ARATH25772 & 0.006561938913470993 & 0.0012350049164208455 & ARATH25643;ARATH25612;ARATH25613;ARATH25772;ARATH25773;ARATH25650;ARATH25619;ARATH25557;ARATH25590;ARATH25589;ARATH25592;ARATH25621;ARATH25564;ARATH25565;ARATH25569 & False & False\\
36 & ARATH25612 & 0.006561938913470993 & 0.0012350049164208455 & ARATH25643;ARATH25612;ARATH25613;ARATH25772;ARATH25773;ARATH25650;ARATH25619;ARATH25557;ARATH25590;ARATH25589;ARATH25592;ARATH25621;ARATH25564;ARATH25565;ARATH25569 & False & False\\
36 & ARATH25590 & 0.006561938913470993 & 0.0012350049164208455 & ARATH25643;ARATH25612;ARATH25613;ARATH25772;ARATH25773;ARATH25650;ARATH25619;ARATH25557;ARATH25590;ARATH25589;ARATH25592;ARATH25621;ARATH25564;ARATH25565;ARATH25569 & False & False\\
36 & ARATH25589 & 0.006561938913470993 & 0.0012350049164208455 & ARATH25643;ARATH25612;ARATH25613;ARATH25772;ARATH25773;ARATH25650;ARATH25619;ARATH25557;ARATH25590;ARATH25589;ARATH25592;ARATH25621;ARATH25564;ARATH25565;ARATH25569 & False & False\\
36 & ARATH25773 & 0.006561938913470993 & 0.0012350049164208455 & ARATH25643;ARATH25612;ARATH25613;ARATH25772;ARATH25773;ARATH25650;ARATH25619;ARATH25557;ARATH25590;ARATH25589;ARATH25592;ARATH25621;ARATH25564;ARATH25565;ARATH25569 & False & False\\
36 & ARATH25564 & 0.006561938913470993 & 0.0012350049164208455 & ARATH25643;ARATH25612;ARATH25613;ARATH25772;ARATH25773;ARATH25650;ARATH25619;ARATH25557;ARATH25590;ARATH25589;ARATH25592;ARATH25621;ARATH25564;ARATH25565;ARATH25569 & False & False\\
36 & ARATH25557 & 0.006561938913470993 & 0.0012350049164208455 & ARATH25643;ARATH25612;ARATH25613;ARATH25772;ARATH25773;ARATH25650;ARATH25619;ARATH25557;ARATH25590;ARATH25589;ARATH25592;ARATH25621;ARATH25564;ARATH25565;ARATH25569 & False & False\\
36 & ARATH25613 & 0.006561938913470993 & 0.0012350049164208455 & ARATH25643;ARATH25612;ARATH25613;ARATH25772;ARATH25773;ARATH25650;ARATH25619;ARATH25557;ARATH25590;ARATH25589;ARATH25592;ARATH25621;ARATH25564;ARATH25565;ARATH25569 & False & False\\
36 & ARATH25592 & 0.006561938913470993 & 0.0012350049164208455 & ARATH25643;ARATH25612;ARATH25613;ARATH25772;ARATH25773;ARATH25650;ARATH25619;ARATH25557;ARATH25590;ARATH25589;ARATH25592;ARATH25621;ARATH25564;ARATH25565;ARATH25569 & False & False\\
36 & ARATH25565 & 0.005430155451081612 & 0.0017935103244837761 & ARATH25643;ARATH25612;ARATH25613;ARATH25772;ARATH25773;ARATH25650;ARATH25619;ARATH25557;ARATH25590;ARATH25589;ARATH25592;ARATH25621;ARATH25564;ARATH25565;ARATH25569 & False & False\\
36 & ARATH25569 & 0.005430155451081612 & 0.0017935103244837761 & ARATH25643;ARATH25612;ARATH25613;ARATH25772;ARATH25773;ARATH25650;ARATH25619;ARATH25557;ARATH25590;ARATH25589;ARATH25592;ARATH25621;ARATH25564;ARATH25565;ARATH25569 & False & False\\
36 & ARATH25671 & 0.002301710914454277 & 0.005451327433628319 & ARATH25472;ARATH25666;ARATH25667;ARATH25668;ARATH25669;ARATH25670;ARATH25671 & False & False\\
36 & ARATH25472 & 0.002301710914454277 & 0.005451327433628319 & ARATH25472;ARATH25666;ARATH25667;ARATH25668;ARATH25669;ARATH25670;ARATH25671 & False & False\\
36 & ARATH25670 & 0.002301710914454277 & 0.005451327433628319 & ARATH25472;ARATH25666;ARATH25667;ARATH25668;ARATH25669;ARATH25670;ARATH25671 & False & False\\
36 & ARATH25226 & 0.002059570847160767 & 0.007115044247787611 & ARATH25227;ARATH25265;ARATH25214;ARATH25215;ARATH25216;ARATH25246;ARATH25226 & False & False\\
36 & ARATH25227 & 0.002059570847160767 & 0.007115044247787611 & ARATH25227;ARATH25265;ARATH25214;ARATH25215;ARATH25216;ARATH25246;ARATH25226 & False & False\\
36 & ARATH25214 & 0.002059570847160767 & 0.007115044247787611 & ARATH25227;ARATH25265;ARATH25214;ARATH25215;ARATH25216;ARATH25246;ARATH25226 & False & False\\
36 & ARATH25696 & 0.001982578774889381 & 0.007926253687315634 & ARATH25683;ARATH25716;ARATH25909;ARATH25684;ARATH25696;ARATH25697;ARATH25698 & False & False\\
36 & ARATH25716 & 0.001982578774889381 & 0.007926253687315634 & ARATH25683;ARATH25716;ARATH25909;ARATH25684;ARATH25696;ARATH25697;ARATH25698 & False & False\\
36 & ARATH25667 & 0.0018089616519174046 & 0.009353982300884956 & ARATH25472;ARATH25666;ARATH25667;ARATH25668;ARATH25669;ARATH25670;ARATH25671 & False & False\\
36 & ARATH25669 & 0.0018089616519174046 & 0.009353982300884956 & ARATH25472;ARATH25666;ARATH25667;ARATH25668;ARATH25669;ARATH25670;ARATH25671 & False & False\\
36 & ARATH25668 & 0.0018089616519174046 & 0.009353982300884956 & ARATH25472;ARATH25666;ARATH25667;ARATH25668;ARATH25669;ARATH25670;ARATH25671 & False & False\\
36 & ARATH25666 & 0.0018089616519174046 & 0.009353982300884956 & ARATH25472;ARATH25666;ARATH25667;ARATH25668;ARATH25669;ARATH25670;ARATH25671 & False & False\\
36 & ARATH25448 & 0.0017114383603736474 & 0.009700098328416912 & ARATH25429;ARATH25430;ARATH25432;ARATH25438;ARATH25443;ARATH25448 & False & False\\
36 & ARATH25492 & 0.0016774648287326518 & 0.009773844641101278 & ARATH25491;ARATH25492;ARATH25493;ARATH25494;ARATH25496;ARATH25505;ARATH25506;ARATH25507 & False & False\\
36 & ARATH25265 & 0.0016031425947179204 & 0.010699115044247788 & ARATH25227;ARATH25265;ARATH25214;ARATH25215;ARATH25216;ARATH25246;ARATH25226 & False & False\\
36 & ARATH25246 & 0.0016031425947179204 & 0.010699115044247788 & ARATH25227;ARATH25265;ARATH25214;ARATH25215;ARATH25216;ARATH25246;ARATH25226 & False & False\\
36 & ARATH25909 & 0.0015376993332872422 & 0.011412979351032448 & ARATH25683;ARATH25716;ARATH25909;ARATH25684;ARATH25696;ARATH25697;ARATH25698 & False & False\\
36 & ARATH25683 & 0.0015376993332872422 & 0.011412979351032448 & ARATH25683;ARATH25716;ARATH25909;ARATH25684;ARATH25696;ARATH25697;ARATH25698 & False & False\\
36 & ARATH25684 & 0.0015376993332872422 & 0.011412979351032448 & ARATH25683;ARATH25716;ARATH25909;ARATH25684;ARATH25696;ARATH25697;ARATH25698 & False & False\\
36 & ARATH25430 & 0.0013072299809488688 & 0.014220255653883972 & ARATH25429;ARATH25430;ARATH25432;ARATH25438;ARATH25443;ARATH25448 & False & False\\
36 & ARATH25438 & 0.0013072299809488688 & 0.014220255653883972 & ARATH25429;ARATH25430;ARATH25432;ARATH25438;ARATH25443;ARATH25448 & False & False\\
36 & ARATH25429 & 0.0013072299809488688 & 0.014220255653883972 & ARATH25429;ARATH25430;ARATH25432;ARATH25438;ARATH25443;ARATH25448 & False & False\\
36 & ARATH25432 & 0.0013072299809488688 & 0.014220255653883972 & ARATH25429;ARATH25430;ARATH25432;ARATH25438;ARATH25443;ARATH25448 & False & False\\
36 & ARATH25443 & 0.0013072299809488688 & 0.014220255653883972 & ARATH25429;ARATH25430;ARATH25432;ARATH25438;ARATH25443;ARATH25448 & False & False\\
36 & ARATH25555 & 0.0012831160206054305 & 0.014365781710914457 & ARATH25644;ARATH25647;ARATH25553;ARATH25554;ARATH25555;ARATH25556;ARATH25910;ARATH25558;ARATH25560 & False & False\\
36 & ARATH25553 & 0.0012831160206054305 & 0.014365781710914457 & ARATH25644;ARATH25647;ARATH25553;ARATH25554;ARATH25555;ARATH25556;ARATH25910;ARATH25558;ARATH25560 & False & False\\
36 & ARATH25554 & 0.0012831160206054305 & 0.014365781710914457 & ARATH25644;ARATH25647;ARATH25553;ARATH25554;ARATH25555;ARATH25556;ARATH25910;ARATH25558;ARATH25560 & False & False\\
36 & ARATH25494 & 0.0012783524790540225 & 0.014456243854473944 & ARATH25491;ARATH25492;ARATH25493;ARATH25494;ARATH25496;ARATH25505;ARATH25506;ARATH25507 & False & False\\
36 & ARATH25496 & 0.0012783524790540225 & 0.014456243854473944 & ARATH25491;ARATH25492;ARATH25493;ARATH25494;ARATH25496;ARATH25505;ARATH25506;ARATH25507 & False & False\\
36 & ARATH25507 & 0.0012783524790540225 & 0.014456243854473944 & ARATH25491;ARATH25492;ARATH25493;ARATH25494;ARATH25496;ARATH25505;ARATH25506;ARATH25507 & False & False\\
36 & ARATH25493 & 0.0012783524790540225 & 0.014456243854473944 & ARATH25491;ARATH25492;ARATH25493;ARATH25494;ARATH25496;ARATH25505;ARATH25506;ARATH25507 & False & False\\
36 & ARATH25910 & 0.0012271582257866276 & 0.015569321533923304 & ARATH25644;ARATH25647;ARATH25553;ARATH25554;ARATH25555;ARATH25556;ARATH25910;ARATH25558;ARATH25560 & False & False\\
36 & ARATH25517 & 0.0010698377581120943 & 0.018182890855457226 & ARATH25517;ARATH25502;ARATH25495;ARATH25504 & False & False\\
36 & ARATH25504 & 0.0010698377581120943 & 0.018182890855457226 & ARATH25517;ARATH25502;ARATH25495;ARATH25504 & False & False\\
36 & ARATH25502 & 0.0010698377581120943 & 0.018182890855457226 & ARATH25517;ARATH25502;ARATH25495;ARATH25504 & False & False\\
36 & ARATH25410 & 0.0010698377581120943 & 0.018182890855457226 & ARATH25422;ARATH25423;ARATH25409;ARATH25410 & False & False\\
36 & ARATH25409 & 0.0010698377581120943 & 0.018182890855457226 & ARATH25422;ARATH25423;ARATH25409;ARATH25410 & False & False\\
36 & ARATH25422 & 0.0010698377581120943 & 0.018182890855457226 & ARATH25422;ARATH25423;ARATH25409;ARATH25410 & False & False\\
36 & ARATH25495 & 0.0010698377581120943 & 0.018182890855457226 & ARATH25517;ARATH25502;ARATH25495;ARATH25504 & False & False\\
36 & ARATH25423 & 0.0010698377581120943 & 0.018182890855457226 & ARATH25422;ARATH25423;ARATH25409;ARATH25410 & False & False\\
36 & ARATH26024 & 0.0009158536135693217 & 0.020960668633235004 & ARATH26025;ARATH26024;ARATH26033;ARATH26026 & False & False\\
36 & ARATH26033 & 0.0009158536135693217 & 0.020960668633235004 & ARATH26025;ARATH26024;ARATH26033;ARATH26026 & False & False\\
36 & ARATH25558 & 0.0008955918665499015 & 0.02100196656833825 & ARATH25644;ARATH25647;ARATH25553;ARATH25554;ARATH25555;ARATH25556;ARATH25910;ARATH25558;ARATH25560 & False & False\\
36 & ARATH25216 & 0.000885409167751544 & 0.021043264503441496 & ARATH25227;ARATH25265;ARATH25214;ARATH25215;ARATH25216;ARATH25246;ARATH25226 & False & False\\
36 & ARATH25215 & 0.000885409167751544 & 0.021043264503441496 & ARATH25227;ARATH25265;ARATH25214;ARATH25215;ARATH25216;ARATH25246;ARATH25226 & False & False\\
36 & ARATH25347 & 0.0008709415714110128 & 0.022198623402163224 & ARATH25347;ARATH25348;ARATH25350;ARATH25352;ARATH25354 & False & False\\
36 & ARATH25348 & 0.0008709415714110128 & 0.022198623402163224 & ARATH25347;ARATH25348;ARATH25350;ARATH25352;ARATH25354 & False & False\\
36 & ARATH25350 & 0.0008709415714110128 & 0.022198623402163224 & ARATH25347;ARATH25348;ARATH25350;ARATH25352;ARATH25354 & False & False\\
36 & ARATH25352 & 0.0008709415714110128 & 0.022198623402163224 & ARATH25347;ARATH25348;ARATH25350;ARATH25352;ARATH25354 & False & False\\
36 & ARATH25354 & 0.0008709415714110128 & 0.022198623402163224 & ARATH25347;ARATH25348;ARATH25350;ARATH25352;ARATH25354 & False & False\\
36 & ARATH25142 & 0.0008388615412979349 & 0.022695181907571287 & ARATH25316;ARATH25142;ARATH25160;ARATH25162 & False & False\\
36 & ARATH25698 & 0.0008381264113678793 & 0.02274827925270403 & ARATH25683;ARATH25716;ARATH25909;ARATH25684;ARATH25696;ARATH25697;ARATH25698 & False & False\\
36 & ARATH25697 & 0.0008381264113678793 & 0.02274827925270403 & ARATH25683;ARATH25716;ARATH25909;ARATH25684;ARATH25696;ARATH25697;ARATH25698 & False & False\\
36 & ARATH25431 & 0.0007942229813963405 & 0.023018682399213373 & ARATH25429;ARATH25430;ARATH25431;ARATH25432;ARATH25438;ARATH25443;ARATH25448 & False & False\\
36 & ARATH26025 & 0.0006309829461651918 & 0.02498623402163225 & ARATH26025;ARATH26024;ARATH26033;ARATH26026 & False & False\\
36 & ARATH26026 & 0.0006309829461651918 & 0.02498623402163225 & ARATH26025;ARATH26024;ARATH26033;ARATH26026 & False & False\\
36 & ARATH25316 & 0.0005655396847345131 & 0.0265811209439528 & ARATH25316;ARATH25142;ARATH25160;ARATH25162 & False & False\\
36 & ARATH25160 & 0.0005655396847345131 & 0.0265811209439528 & ARATH25316;ARATH25142;ARATH25160;ARATH25162 & False & False\\
36 & ARATH25162 & 0.0005655396847345131 & 0.0265811209439528 & ARATH25316;ARATH25142;ARATH25160;ARATH25162 & False & False\\
36 & ARATH25302 & 0.0005565572763028513 & 0.032345132743362835 & ARATH25300;ARATH25301;ARATH25302 & False & False\\
36 & ARATH25646 & 0.0005565572763028513 & 0.032345132743362835 & ARATH25645;ARATH25646;ARATH25422;ARATH25423;ARATH25561;ARATH25409;ARATH25410 & False & False\\
36 & ARATH25610 & 0.0005565572763028513 & 0.032345132743362835 & ARATH25608;ARATH25609;ARATH25610 & False & False\\
36 & ARATH25609 & 0.0005565572763028513 & 0.032345132743362835 & ARATH25608;ARATH25609;ARATH25610 & False & False\\
36 & ARATH25301 & 0.0005565572763028513 & 0.032345132743362835 & ARATH25300;ARATH25301;ARATH25302 & False & False\\
36 & ARATH25300 & 0.0005565572763028513 & 0.032345132743362835 & ARATH25300;ARATH25301;ARATH25302 & False & False\\
36 & ARATH25608 & 0.0005565572763028513 & 0.032345132743362835 & ARATH25608;ARATH25609;ARATH25610 & False & False\\
36 & ARATH25561 & 0.0005565572763028513 & 0.032345132743362835 & ARATH25645;ARATH25646;ARATH25422;ARATH25423;ARATH25561;ARATH25409;ARATH25410 & False & False\\
36 & ARATH25645 & 0.0005565572763028513 & 0.032345132743362835 & ARATH25645;ARATH25646;ARATH25422;ARATH25423;ARATH25561;ARATH25409;ARATH25410 & False & False\\
36 & ARATH25155 & 0.0005565572763028513 & 0.032345132743362835 & ARATH25155;ARATH25151;ARATH25154 & False & False\\
36 & ARATH25154 & 0.0005565572763028513 & 0.032345132743362835 & ARATH25155;ARATH25151;ARATH25154 & False & False\\
36 & ARATH25196 & 0.0005565572763028513 & 0.032345132743362835 & ARATH25196;ARATH25197;ARATH25198 & False & False\\
36 & ARATH25151 & 0.0005565572763028513 & 0.032345132743362835 & ARATH25155;ARATH25151;ARATH25154 & False & False\\
36 & ARATH25198 & 0.0005565572763028513 & 0.032345132743362835 & ARATH25196;ARATH25197;ARATH25198 & False & False\\
36 & ARATH25197 & 0.0005565572763028513 & 0.032345132743362835 & ARATH25196;ARATH25197;ARATH25198 & False & False\\
36 & ARATH25313 & 0.00047956520403146506 & 0.03512192723697148 & ARATH25299;ARATH25312;ARATH25313 & False & False\\
36 & ARATH25912 & 0.00047956520403146506 & 0.03512192723697148 & ARATH25912;ARATH25913;ARATH25937 & False & False\\
36 & ARATH25997 & 0.00047956520403146506 & 0.03512192723697148 & ARATH25997;ARATH25998;ARATH25994 & False & False\\
36 & ARATH25299 & 0.00047956520403146506 & 0.03512192723697148 & ARATH25299;ARATH25312;ARATH25313 & False & False\\
36 & ARATH25994 & 0.00047956520403146506 & 0.03512192723697148 & ARATH25997;ARATH25998;ARATH25994 & False & False\\
36 & ARATH25913 & 0.00047956520403146506 & 0.03512192723697148 & ARATH25912;ARATH25913;ARATH25937 & False & False\\
36 & ARATH25644 & 0.00037420376665015046 & 0.036677482792527034 & ARATH25644;ARATH25647;ARATH25553;ARATH25554;ARATH25555;ARATH25556;ARATH25910;ARATH25558;ARATH25560 & False & False\\
36 & ARATH25647 & 0.00037420376665015046 & 0.036677482792527034 & ARATH25644;ARATH25647;ARATH25553;ARATH25554;ARATH25555;ARATH25556;ARATH25910;ARATH25558;ARATH25560 & False & False\\
36 & ARATH25556 & 0.00037420376665015046 & 0.036677482792527034 & ARATH25644;ARATH25647;ARATH25553;ARATH25554;ARATH25555;ARATH25556;ARATH25910;ARATH25558;ARATH25560 & False & False\\
36 & ARATH25560 & 0.00037420376665015046 & 0.036677482792527034 & ARATH25644;ARATH25647;ARATH25553;ARATH25554;ARATH25555;ARATH25556;ARATH25910;ARATH25558;ARATH25560 & False & False\\
36 & ARATH25859 & 0.00035345169241046757 & 0.0368141592920354 & ARATH25859;ARATH25823;ARATH25833;ARATH25202 & False & False\\
36 & ARATH25811 & 0.00028150309811332346 & 0.0380039331366765 & ARATH25811;ARATH25812;ARATH25807 & False & False\\
36 & ARATH25998 & 0.0002601377980580137 & 0.03864896755162242 & ARATH25997;ARATH25998;ARATH25994 & False & False\\
36 & ARATH25312 & 0.0002601377980580137 & 0.03864896755162242 & ARATH25299;ARATH25312;ARATH25313 & False & False\\
36 & ARATH25937 & 0.0002601377980580137 & 0.03864896755162242 & ARATH25912;ARATH25913;ARATH25937 & False & False\\
36 & ARATH25849 & 0.00016043306446656834 & 0.04138446411012783 & ARATH25283;ARATH25284;ARATH25849 & False & False\\
36 & ARATH26018 & 0.00016043306446656834 & 0.04138446411012783 & ARATH26020;ARATH26017;ARATH26018 & False & False\\
36 & ARATH25202 & 0.00015294131318016585 & 0.0413992133726647 & ARATH25859;ARATH25823;ARATH25833;ARATH25202 & False & False\\
36 & ARATH26009 & 0.00012925127519665684 & 0.04841986234021632 & ARATH25485;ARATH25799;ARATH26009;ARATH26007 & False & False\\
36 & ARATH26007 & 0.00012925127519665684 & 0.04841986234021632 & ARATH25485;ARATH25799;ARATH26009;ARATH26007 & False & False\\
36 & ARATH26003 & 0.00012925127519665684 & 0.04841986234021632 & ARATH26003;ARATH26002;ARATH26146 & False & False\\
36 & ARATH26002 & 0.00012925127519665684 & 0.04841986234021632 & ARATH26003;ARATH26002;ARATH26146 & False & False\\
36 & ARATH26146 & 0.00012925127519665684 & 0.04841986234021632 & ARATH26003;ARATH26002;ARATH26146 & False & False\\
36 & ARATH25799 & 0.00012925127519665684 & 0.04841986234021632 & ARATH25485;ARATH25799;ARATH26009;ARATH26007 & False & False\\
36 & ARATH25934 & 0.00010736760568897309 & 0.048557522123893804 & ARATH25716;ARATH25909;ARATH25934;ARATH25683;ARATH25684;ARATH25696;ARATH25697;ARATH25698 & False & False\\
36 & ARATH25807 & 9.178500802759339e-05 & 0.04874434611602753 & ARATH25811;ARATH25812;ARATH25807 & False & False\\
36 & ARATH25317 & 4.327679449360857e-05 & 0.07700589970501474 & ARATH25315;ARATH25317 & False & False\\
36 & ARATH25315 & 4.327679449360857e-05 & 0.07700589970501474 & ARATH25315;ARATH25317 & False & False\\
36 & ARATH25341 & 4.327679449360857e-05 & 0.07700589970501474 & ARATH25451;ARATH25341;ARATH25450;ARATH25362 & False & False\\
36 & ARATH25404 & 4.327679449360857e-05 & 0.07700589970501474 & ARATH25404;ARATH25405 & False & False\\
36 & ARATH25405 & 4.327679449360857e-05 & 0.07700589970501474 & ARATH25404;ARATH25405 & False & False\\
36 & ARATH25294 & 4.327679449360857e-05 & 0.07700589970501474 & ARATH25268;ARATH25294 & False & False\\
36 & ARATH25362 & 4.327679449360857e-05 & 0.07700589970501474 & ARATH25451;ARATH25341;ARATH25450;ARATH25362 & False & False\\
36 & ARATH25353 & 4.327679449360857e-05 & 0.07700589970501474 & ARATH25921;ARATH25353;ARATH25922 & False & False\\
36 & ARATH25451 & 4.327679449360857e-05 & 0.07700589970501474 & ARATH25451;ARATH25450 & False & False\\
36 & ARATH25283 & 4.327679449360857e-05 & 0.07700589970501474 & ARATH25283;ARATH25284 & False & False\\
36 & ARATH26020 & 4.327679449360857e-05 & 0.07700589970501474 & ARATH26020;ARATH26017 & False & False\\
36 & ARATH26017 & 4.327679449360857e-05 & 0.07700589970501474 & ARATH26020;ARATH26017 & False & False\\
36 & ARATH25931 & 4.327679449360857e-05 & 0.07700589970501474 & ARATH25931;ARATH25925 & False & False\\
36 & ARATH25930 & 4.327679449360857e-05 & 0.07700589970501474 & ARATH25159;ARATH25928;ARATH25930 & False & False\\
36 & ARATH25928 & 4.327679449360857e-05 & 0.07700589970501474 & ARATH25159;ARATH25928;ARATH25930 & False & False\\
36 & ARATH25925 & 4.327679449360857e-05 & 0.07700589970501474 & ARATH25931;ARATH25925 & False & False\\
36 & ARATH25921 & 4.327679449360857e-05 & 0.07700589970501474 & ARATH25921;ARATH25353;ARATH25922 & False & False\\
36 & ARATH25893 & 4.327679449360857e-05 & 0.07700589970501474 & ARATH25892;ARATH25893 & False & False\\
36 & ARATH25892 & 4.327679449360857e-05 & 0.07700589970501474 & ARATH25892;ARATH25893 & False & False\\
36 & ARATH25843 & 4.327679449360857e-05 & 0.07700589970501474 & ARATH25843;ARATH25837 & False & False\\
36 & ARATH25837 & 4.327679449360857e-05 & 0.07700589970501474 & ARATH25843;ARATH25837 & False & False\\
36 & ARATH25833 & 4.327679449360857e-05 & 0.07700589970501474 & ARATH25823;ARATH25833 & False & False\\
36 & ARATH25823 & 4.327679449360857e-05 & 0.07700589970501474 & ARATH25823;ARATH25833 & False & False\\
36 & ARATH26027 & 4.327679449360857e-05 & 0.07700589970501474 & ARATH26027;ARATH26028 & False & False\\
36 & ARATH25284 & 4.327679449360857e-05 & 0.07700589970501474 & ARATH25283;ARATH25284 & False & False\\
36 & ARATH25748 & 4.327679449360857e-05 & 0.07700589970501474 & ARATH25748;ARATH25749 & False & False\\
36 & ARATH25738 & 4.327679449360857e-05 & 0.07700589970501474 & ARATH25737;ARATH25738 & False & False\\
36 & ARATH25737 & 4.327679449360857e-05 & 0.07700589970501474 & ARATH25737;ARATH25738 & False & False\\
36 & ARATH25695 & 4.327679449360857e-05 & 0.07700589970501474 & ARATH25694;ARATH25695 & False & False\\
36 & ARATH25694 & 4.327679449360857e-05 & 0.07700589970501474 & ARATH25694;ARATH25695 & False & False\\
36 & ARATH25664 & 4.327679449360857e-05 & 0.07700589970501474 & ARATH25662;ARATH25664 & False & False\\
36 & ARATH25662 & 4.327679449360857e-05 & 0.07700589970501474 & ARATH25662;ARATH25664 & False & False\\
36 & ARATH25658 & 4.327679449360857e-05 & 0.07700589970501474 & ARATH25657;ARATH25658 & False & False\\
36 & ARATH25657 & 4.327679449360857e-05 & 0.07700589970501474 & ARATH25657;ARATH25658 & False & False\\
36 & ARATH25648 & 4.327679449360857e-05 & 0.07700589970501474 & ARATH25559;ARATH25648 & False & False\\
36 & ARATH25559 & 4.327679449360857e-05 & 0.07700589970501474 & ARATH25559;ARATH25648 & False & False\\
36 & ARATH25506 & 4.327679449360857e-05 & 0.07700589970501474 & ARATH25491;ARATH25505;ARATH25506 & False & False\\
36 & ARATH25505 & 4.327679449360857e-05 & 0.07700589970501474 & ARATH25491;ARATH25505;ARATH25506 & False & False\\
36 & ARATH25749 & 4.327679449360857e-05 & 0.07700589970501474 & ARATH25748;ARATH25749 & False & False\\
36 & ARATH26028 & 4.327679449360857e-05 & 0.07700589970501474 & ARATH26027;ARATH26028 & False & False\\
36 & ARATH25450 & 4.327679449360857e-05 & 0.07700589970501474 & ARATH25451;ARATH25450 & False & False\\
36 & ARATH25268 & 4.327679449360857e-05 & 0.07700589970501474 & ARATH25268;ARATH25294 & False & False\\
36 & ARATH25224 & 4.327679449360857e-05 & 0.07700589970501474 & ARATH25232;ARATH25224 & False & False\\
36 & ARATH25249 & 4.327679449360857e-05 & 0.07700589970501474 & ARATH25248;ARATH25249 & False & False\\
36 & ARATH25248 & 4.327679449360857e-05 & 0.07700589970501474 & ARATH25248;ARATH25249 & False & False\\
36 & ARATH25213 & 4.327679449360857e-05 & 0.07700589970501474 & ARATH25213;ARATH25231 & False & False\\
36 & ARATH25232 & 4.327679449360857e-05 & 0.07700589970501474 & ARATH25232;ARATH25224 & False & False\\
36 & ARATH25187 & 4.327679449360857e-05 & 0.07700589970501474 & ARATH25187;ARATH25188 & False & False\\
36 & ARATH25192 & 4.327679449360857e-05 & 0.07700589970501474 & ARATH25192;ARATH25193 & False & False\\
36 & ARATH25193 & 4.327679449360857e-05 & 0.07700589970501474 & ARATH25192;ARATH25193 & False & False\\
36 & ARATH25231 & 4.327679449360857e-05 & 0.07700589970501474 & ARATH25213;ARATH25231 & False & False\\
36 & ARATH25188 & 4.327679449360857e-05 & 0.07700589970501474 & ARATH25187;ARATH25188 & False & False\\
37 & ARATH01815 & 0.9470760233918128 & 0.0013216374269005848 & ARATH01815 & False & True\\
37 & ARATH01633 & 0.0031813596491228075 & 0.014935672514619884 & ARATH01630;ARATH01631;ARATH01632;ARATH01633;ARATH01634 & False & False\\
37 & ARATH01630 & 0.0031813596491228075 & 0.014935672514619884 & ARATH01630;ARATH01631;ARATH01632;ARATH01633;ARATH01634 & False & False\\
37 & ARATH01634 & 0.0031813596491228075 & 0.014935672514619884 & ARATH01630;ARATH01631;ARATH01632;ARATH01633;ARATH01634 & False & False\\
37 & ARATH01631 & 0.0031813596491228075 & 0.014935672514619884 & ARATH01630;ARATH01631;ARATH01632;ARATH01633;ARATH01634 & False & False\\
37 & ARATH01632 & 0.0013658234379568715 & 0.031099415204678363 & ARATH01630;ARATH01631;ARATH01632;ARATH01633;ARATH01634 & False & False\\
37 & ARATH01787 & 0.0004770772706505852 & 0.03637719298245614 & ARATH01787;ARATH01788;ARATH01794 & False & False\\
37 & ARATH01613 & 0.0003843524762426904 & 0.0425 & ARATH01613;ARATH01614;ARATH01615 & False & False\\
37 & ARATH01614 & 0.0003843524762426904 & 0.0425 & ARATH01613;ARATH01614;ARATH01615 & False & False\\
37 & ARATH01615 & 0.0003843524762426904 & 0.0425 & ARATH01613;ARATH01614;ARATH01615 & False & False\\
37 & ARATH01793 & 0.00012869152046783659 & 0.06997368421052631 & ARATH01793;ARATH01785 & False & False\\
37 & ARATH01765 & 0.00012869152046783659 & 0.06997368421052631 & ARATH01835;ARATH01765 & False & False\\
37 & ARATH01581 & 0.00012869152046783659 & 0.06997368421052631 & ARATH01581;ARATH01582 & False & False\\
37 & ARATH01794 & 0.00012869152046783659 & 0.06997368421052631 & ARATH01788;ARATH01794 & False & False\\
37 & ARATH01788 & 0.00012869152046783659 & 0.06997368421052631 & ARATH01788;ARATH01794 & False & False\\
37 & ARATH01550 & 0.00012869152046783659 & 0.06997368421052631 & ARATH01675;ARATH01550 & False & False\\
37 & ARATH01557 & 0.00012869152046783659 & 0.06997368421052631 & ARATH01557;ARATH01558 & False & False\\
37 & ARATH01837 & 0.00012869152046783659 & 0.06997368421052631 & ARATH01837;ARATH01838 & False & False\\
37 & ARATH01582 & 0.00012869152046783659 & 0.06997368421052631 & ARATH01581;ARATH01582 & False & False\\
37 & ARATH01589 & 0.00012869152046783659 & 0.06997368421052631 & ARATH01589;ARATH01592 & False & False\\
37 & ARATH01592 & 0.00012869152046783659 & 0.06997368421052631 & ARATH01589;ARATH01592 & False & False\\
37 & ARATH01835 & 0.00012869152046783659 & 0.06997368421052631 & ARATH01835;ARATH01765 & False & False\\
37 & ARATH01762 & 0.00012869152046783659 & 0.06997368421052631 & ARATH01761;ARATH01762 & False & False\\
37 & ARATH01838 & 0.00012869152046783659 & 0.06997368421052631 & ARATH01837;ARATH01838 & False & False\\
37 & ARATH01785 & 0.00012869152046783659 & 0.06997368421052631 & ARATH01793;ARATH01785 & False & False\\
37 & ARATH01558 & 0.00012869152046783659 & 0.06997368421052631 & ARATH01557;ARATH01558 & False & False\\
37 & ARATH01761 & 0.00012869152046783659 & 0.06997368421052631 & ARATH01761;ARATH01762 & False & False\\
37 & ARATH01675 & 0.00012869152046783659 & 0.06997368421052631 & ARATH01675;ARATH01550 & False & False\\
38 & ARATH02422 & 2.2421541341748226 & 0.0005062240663900415 & POPTR22527;SOYBN10333;ARATH02422;ARATH01212;SOYBN08748;POPTR16213;POPTR37368;VITVI15411 & False & True\\
38 & ARATH02467 & 0.0021103654045643155 & 0.026817427385892115 & ARATH02462;ARATH02467;ARATH02468;ARATH02472;ARATH02473 & False & False\\
38 & ARATH02468 & 0.0021103654045643155 & 0.026817427385892115 & ARATH02462;ARATH02467;ARATH02468;ARATH02472;ARATH02473 & False & False\\
38 & ARATH02472 & 0.0021103654045643155 & 0.026817427385892115 & ARATH02462;ARATH02467;ARATH02468;ARATH02472;ARATH02473 & False & False\\
38 & ARATH02473 & 0.0021103654045643155 & 0.026817427385892115 & ARATH02462;ARATH02467;ARATH02468;ARATH02472;ARATH02473 & False & False\\
38 & ARATH02486 & 0.0016988252074688806 & 0.028987551867219918 & ARATH02486;ARATH02489;ARATH02490 & False & False\\
38 & ARATH02462 & 0.0012598228247212141 & 0.02992946058091286 & ARATH02462;ARATH02467;ARATH02468;ARATH02472;ARATH02473 & False & False\\
38 & ARATH02489 & 0.000821594787344399 & 0.0331701244813278 & ARATH02486;ARATH02489;ARATH02490 & False & False\\
38 & ARATH02490 & 0.000821594787344399 & 0.0331701244813278 & ARATH02486;ARATH02489;ARATH02490 & False & False\\
38 & ARATH02556 & 0.0005454296550829879 & 0.04017842323651452 & ARATH02555;ARATH02556;ARATH02554 & False & False\\
38 & ARATH02555 & 0.0005454296550829879 & 0.04017842323651452 & ARATH02555;ARATH02556;ARATH02554 & False & False\\
38 & ARATH02554 & 0.0005454296550829879 & 0.04017842323651452 & ARATH02555;ARATH02556;ARATH02554 & False & False\\
38 & ARATH02414 & 0.0001826244813278007 & 0.06727800829875519 & ARATH02414;ARATH02416 & False & False\\
38 & ARATH02416 & 0.0001826244813278007 & 0.06727800829875519 & ARATH02414;ARATH02416 & False & False\\
38 & ARATH02421 & 0.0 & 1.0 & nan & False & True\\
39 & ARATH02942 & 0.27100824828767245 & 0.003432762836185819 & ARATH18908;ARATH02942;ARATH02943 & False & False\\
39 & ARATH02943 & 0.27100824828767245 & 0.003432762836185819 & ARATH18908;ARATH02942;ARATH02943 & False & False\\
39 & ARATH02903 & 0.0014837793131112472 & 0.024792176039119804 & ARATH02900;ARATH02901;ARATH02902;ARATH02903 & False & False\\
39 & ARATH02900 & 0.0008944642498853912 & 0.035584352078239616 & ARATH02900;ARATH02901;ARATH02902;ARATH02903 & False & False\\
39 & ARATH02825 & 0.0003989252483190712 & 0.040075794621026894 & ARATH03025;ARATH03024;ARATH02825 & False & False\\
39 & ARATH02717 & 0.0003989252483190712 & 0.040075794621026894 & ARATH02715;ARATH02716;ARATH02717 & False & False\\
39 & ARATH02716 & 0.00010761002444987807 & 0.07344254278728607 & ARATH02715;ARATH02716 & False & False\\
39 & ARATH03025 & 0.00010761002444987807 & 0.07344254278728607 & ARATH03024;ARATH03025 & False & False\\
39 & ARATH02715 & 0.00010761002444987807 & 0.07344254278728607 & ARATH02715;ARATH02716 & False & False\\
39 & ARATH02827 & 0.00010761002444987807 & 0.07344254278728607 & ARATH02827;ARATH02828 & False & False\\
39 & ARATH02778 & 0.00010761002444987807 & 0.07344254278728607 & ARATH02777;ARATH02778 & False & False\\
39 & ARATH02902 & 0.00010761002444987807 & 0.07344254278728607 & ARATH02901;ARATH02902 & False & False\\
39 & ARATH02901 & 0.00010761002444987807 & 0.07344254278728607 & ARATH02901;ARATH02902 & False & False\\
39 & ARATH02828 & 0.00010761002444987807 & 0.07344254278728607 & ARATH02827;ARATH02828 & False & False\\
39 & ARATH02777 & 0.00010761002444987807 & 0.07344254278728607 & ARATH02777;ARATH02778 & False & False\\
39 & ARATH03024 & 0.00010761002444987807 & 0.07344254278728607 & ARATH03024;ARATH03025 & False & False\\
40 & ARATH03706 & 0.9948979591836736 & 0.00213265306122449 & ARATH03706 & False & False\\
40 & ARATH03738 & 0.0006706558514030617 & 0.04254081632653061 & ARATH03741;ARATH03742;ARATH03737;ARATH03738 & False & False\\
40 & ARATH03636 & 0.0006706558514030617 & 0.04254081632653061 & ARATH03635;ARATH03636;ARATH03634 & False & False\\
40 & ARATH03668 & 0.0006706558514030617 & 0.04254081632653061 & ARATH03667;ARATH03668;ARATH03666 & False & False\\
40 & ARATH03667 & 0.0006706558514030617 & 0.04254081632653061 & ARATH03667;ARATH03668;ARATH03666 & False & False\\
40 & ARATH03666 & 0.0006706558514030617 & 0.04254081632653061 & ARATH03667;ARATH03668;ARATH03666 & False & False\\
40 & ARATH03623 & 0.0006706558514030617 & 0.04254081632653061 & ARATH03623;ARATH03624;ARATH03625 & False & False\\
40 & ARATH03624 & 0.0006706558514030617 & 0.04254081632653061 & ARATH03623;ARATH03624;ARATH03625 & False & False\\
40 & ARATH03625 & 0.0006706558514030617 & 0.04254081632653061 & ARATH03623;ARATH03624;ARATH03625 & False & False\\
40 & ARATH03741 & 0.0006706558514030617 & 0.04254081632653061 & ARATH03741;ARATH03742;ARATH03737;ARATH03738 & False & False\\
40 & ARATH03634 & 0.0006706558514030617 & 0.04254081632653061 & ARATH03635;ARATH03636;ARATH03634 & False & False\\
40 & ARATH03635 & 0.0006706558514030617 & 0.04254081632653061 & ARATH03635;ARATH03636;ARATH03634 & False & False\\
40 & ARATH03742 & 0.0006706558514030617 & 0.04254081632653061 & ARATH03741;ARATH03742;ARATH03737;ARATH03738 & False & False\\
40 & ARATH03573 & 0.00022455357142857173 & 0.07039795918367348 & ARATH03572;ARATH03573 & False & False\\
40 & ARATH03640 & 0.00022455357142857173 & 0.07039795918367348 & ARATH03672;ARATH03640 & False & False\\
40 & ARATH03707 & 0.00022455357142857173 & 0.07039795918367348 & ARATH03707;ARATH03676 & False & False\\
40 & ARATH03676 & 0.00022455357142857173 & 0.07039795918367348 & ARATH03707;ARATH03676 & False & False\\
40 & ARATH03688 & 0.00022455357142857173 & 0.07039795918367348 & ARATH03645;ARATH03688 & False & False\\
40 & ARATH03578 & 0.00022455357142857173 & 0.07039795918367348 & ARATH03662;ARATH03578 & False & False\\
40 & ARATH03662 & 0.00022455357142857173 & 0.07039795918367348 & ARATH03662;ARATH03578 & False & False\\
40 & ARATH03572 & 0.00022455357142857173 & 0.07039795918367348 & ARATH03572;ARATH03573 & False & False\\
40 & ARATH03645 & 0.00022455357142857173 & 0.07039795918367348 & ARATH03645;ARATH03688 & False & False\\
40 & ARATH03672 & 0.00022455357142857173 & 0.07039795918367348 & ARATH03672;ARATH03640 & False & False\\
41 & ARATH12904 & 0.0027423195754716985 & 0.01229245283018868 & ARATH12780;ARATH12691;ARATH12504;ARATH12903;ARATH12904 & False & False\\
41 & ARATH12903 & 0.0027423195754716985 & 0.01229245283018868 & ARATH12780;ARATH12691;ARATH12504;ARATH12903;ARATH12904 & False & False\\
41 & ARATH12504 & 0.0027423195754716985 & 0.01229245283018868 & ARATH12780;ARATH12691;ARATH12504;ARATH12903;ARATH12904 & False & False\\
41 & ARATH12691 & 0.0020479527712264148 & 0.017158490566037736 & ARATH12780;ARATH12691;ARATH12504;ARATH12903;ARATH12904 & False & False\\
41 & ARATH12780 & 0.0020479527712264148 & 0.017158490566037736 & ARATH12780;ARATH12691;ARATH12504;ARATH12903;ARATH12904 & False & False\\
41 & ARATH12772 & 0.0016096645047169813 & 0.0216245283018868 & ARATH12771;ARATH12772;ARATH12769;ARATH12770 & False & False\\
41 & ARATH12771 & 0.0010851959610849054 & 0.02507735849056604 & ARATH12771;ARATH12772;ARATH12769;ARATH12770 & False & False\\
41 & ARATH12770 & 0.0010851959610849054 & 0.02507735849056604 & ARATH12771;ARATH12772;ARATH12769;ARATH12770 & False & False\\
41 & ARATH12769 & 0.0010851959610849054 & 0.02507735849056604 & ARATH12771;ARATH12772;ARATH12769;ARATH12770 & False & False\\
41 & ARATH12761 & 0.0007724846698113209 & 0.034866037735849065 & ARATH12763;ARATH12760;ARATH12761;ARATH12762 & False & False\\
41 & ARATH12629 & 0.0006507966873059772 & 0.03537358490566038 & ARATH12625;ARATH12627;ARATH12628;ARATH12629;ARATH12631 & False & False\\
41 & ARATH12628 & 0.0006507966873059772 & 0.03537358490566038 & ARATH12625;ARATH12627;ARATH12628;ARATH12629;ARATH12631 & False & False\\
41 & ARATH12760 & 0.0003735931014150944 & 0.039466037735849065 & ARATH12763;ARATH12760;ARATH12761;ARATH12762 & False & False\\
41 & ARATH12763 & 0.0003735931014150944 & 0.039466037735849065 & ARATH12763;ARATH12760;ARATH12761;ARATH12762 & False & False\\
41 & ARATH12525 & 0.00024801612617924565 & 0.046175471698113216 & ARATH12523;ARATH12524;ARATH12525 & False & False\\
41 & ARATH12631 & 0.00024801612617924565 & 0.046175471698113216 & ARATH12625;ARATH12627;ARATH12628;ARATH12629;ARATH12631 & False & False\\
41 & ARATH12641 & 0.00024801612617924565 & 0.046175471698113216 & ARATH12644;ARATH12641;ARATH12642 & False & False\\
41 & ARATH12644 & 0.00024801612617924565 & 0.046175471698113216 & ARATH12644;ARATH12641;ARATH12642 & False & False\\
41 & ARATH12627 & 0.00024801612617924565 & 0.046175471698113216 & ARATH12625;ARATH12627;ARATH12628;ARATH12629;ARATH12631 & False & False\\
41 & ARATH12524 & 0.00024801612617924565 & 0.046175471698113216 & ARATH12523;ARATH12524;ARATH12525 & False & False\\
41 & ARATH12523 & 0.00024801612617924565 & 0.046175471698113216 & ARATH12523;ARATH12524;ARATH12525 & False & False\\
41 & ARATH12642 & 0.00024801612617924565 & 0.046175471698113216 & ARATH12644;ARATH12641;ARATH12642 & False & False\\
41 & ARATH12625 & 0.00024801612617924565 & 0.046175471698113216 & ARATH12625;ARATH12627;ARATH12628;ARATH12629;ARATH12631 & False & False\\
41 & ARATH12762 & 0.00021296968534050733 & 0.04628679245283019 & ARATH12763;ARATH12760;ARATH12761;ARATH12762 & False & False\\
41 & ARATH12718 & 8.304245283018891e-05 & 0.07411509433962264 & ARATH12718;ARATH12719 & False & False\\
41 & ARATH12719 & 8.304245283018891e-05 & 0.07411509433962264 & ARATH12718;ARATH12719 & False & False\\
41 & ARATH12534 & 8.304245283018891e-05 & 0.07411509433962264 & ARATH12533;ARATH12534 & False & False\\
41 & ARATH12796 & 8.304245283018891e-05 & 0.07411509433962264 & ARATH12796;ARATH12793 & False & False\\
41 & ARATH12533 & 8.304245283018891e-05 & 0.07411509433962264 & ARATH12533;ARATH12534 & False & False\\
41 & ARATH12793 & 8.304245283018891e-05 & 0.07411509433962264 & ARATH12796;ARATH12793 & False & False\\
42 & ARATH02665 & 2.6391358625626142 & 0.0005255009107468124 & ARATH07599;ARATH18554;ARATH18555;ARATH16316;ARATH12476;ARATH15273;ARATH02665 & False & False\\
42 & ARATH03480 & 1.507687315687614 & 0.002469034608378871 & ARATH03480;ARATH16506;ARATH10396;ARATH06145;ARATH15108;ARATH24234 & False & False\\
42 & ARATH02671 & 0.9990892531876141 & 0.011633879781420765 & ARATH02671 & False & False\\
42 & ARATH03121 & 0.9990892531876141 & 0.011633879781420765 & ARATH03121 & True & False\\
42 & ARATH03277 & 0.9990892531876141 & 0.011633879781420765 & ORYSJ16805;ARATH03277;ORYSJ37487;ARATH07672;ARATH13215;ORYSJ10618 & False & False\\
42 & ARATH03435 & 0.9990892531876141 & 0.011633879781420765 & ARATH03435 & False & False\\
42 & ARATH03520 & 0.9990892531876141 & 0.011633879781420765 & ARATH03520 & False & False\\
42 & ARATH03562 & 0.9990892531876141 & 0.011633879781420765 & ARATH03562 & False & False\\
42 & ARATH02784 & 0.9990892531876141 & 0.011633879781420765 & ARATH03195;ARATH02784 & False & False\\
42 & ARATH03671 & 0.9990892531876141 & 0.011633879781420765 & ARATH03671 & False & False\\
42 & ARATH02701 & 0.9289082189053002 & 0.011789617486338798 & ARATH26299;ARATH02701;ARATH26222;ARATH11066 & False & False\\
42 & ARATH02791 & 0.7537317721567625 & 0.01203825136612022 & ARATH02791;ARATH12920;ARATH19217 & False & False\\
42 & ARATH02669 & 0.5444137909848875 & 0.012214025500910749 & ARATH24908;ARATH02669;ARATH24903 & False & False\\
42 & ARATH03195 & 0.3765822565317623 & 0.014912568306010931 & ARATH03195;ARATH02784 & False & False\\
42 & ARATH02930 & 0.3765822565317623 & 0.014912568306010931 & ARATH18926;ARATH02930 & False & False\\
42 & ARATH02941 & 0.2719232659458248 & 0.015364298724954463 & ARATH02941;ARATH27238 & False & False\\
42 & ARATH02943 & 0.2719383836990639 & 0.015364298724954463 & ARATH18908;ARATH02942;ARATH02943 & False & False\\
42 & ARATH02942 & 0.2719383836990639 & 0.015364298724954463 & ARATH18908;ARATH02942;ARATH02943 & False & False\\
42 & ARATH03654 & 0.10190778101522456 & 0.017722222222222226 & ARATH03654;ARATH07297 & False & False\\
42 & ARATH02840 & 0.08670233260165422 & 0.018088342440801455 & ARATH01863;ARATH02840;ARATH02841 & False & False\\
42 & ARATH02841 & 0.03796364196810795 & 0.019640255009107467 & ARATH01863;ARATH02840;ARATH02841 & False & False\\
42 & ARATH03413 & 0.032102478549556765 & 0.019956284153005464 & ARATH03413;ARATH20190 & False & False\\
42 & ARATH03546 & 0.02301184549416116 & 0.020287795992714026 & ARATH01863;ARATH02840;ARATH02841;ARATH03546 & False & False\\
42 & ARATH03271 & 0.01935727078018442 & 0.02051730418943534 & ARATH13971;ARATH03271 & False & False\\
42 & ARATH03173 & 0.0008660762341224104 & 0.04192987249544627 & ARATH03168;ARATH03170;ARATH03171;ARATH03172;ARATH03173;ARATH03174;ARATH03175 & False & False\\
42 & ARATH03171 & 0.0008660762341224104 & 0.04192987249544627 & ARATH03168;ARATH03170;ARATH03171;ARATH03172;ARATH03173;ARATH03174;ARATH03175 & False & False\\
42 & ARATH03447 & 0.0007769783128415302 & 0.0443551912568306 & ARATH03444;ARATH03445;ARATH03446;ARATH03447;ARATH02658 & False & False\\
42 & ARATH03249 & 0.0007113739412924067 & 0.044979052823315116 & ARATH03247;ARATH03248;ARATH03249;ARATH03093;ARATH02753;ARATH02754 & False & False\\
42 & ARATH03247 & 0.0007113739412924067 & 0.044979052823315116 & ARATH03247;ARATH03248;ARATH03249;ARATH03093;ARATH02753;ARATH02754 & False & False\\
42 & ARATH02753 & 0.0007113739412924067 & 0.044979052823315116 & ARATH03247;ARATH03248;ARATH03249;ARATH03093;ARATH02753;ARATH02754 & False & False\\
42 & ARATH02754 & 0.0007113739412924067 & 0.044979052823315116 & ARATH03247;ARATH03248;ARATH03249;ARATH03093;ARATH02753;ARATH02754 & False & False\\
42 & ARATH03170 & 0.0005995527771461254 & 0.045986338797814205 & ARATH03168;ARATH03170;ARATH03171;ARATH03172;ARATH03173;ARATH03174;ARATH03175 & False & False\\
42 & ARATH02903 & 0.0005527010373975411 & 0.04678597449908925 & ARATH02900;ARATH02901;ARATH02902;ARATH02903 & False & False\\
42 & ARATH03445 & 0.0005238195440573772 & 0.048067395264116575 & ARATH03444;ARATH03445;ARATH03446;ARATH03447;ARATH02658 & False & False\\
42 & ARATH03446 & 0.0005238195440573772 & 0.048067395264116575 & ARATH03444;ARATH03445;ARATH03446;ARATH03447;ARATH02658 & False & False\\
42 & ARATH03444 & 0.0005238195440573772 & 0.048067395264116575 & ARATH03444;ARATH03445;ARATH03446;ARATH03447;ARATH02658 & False & False\\
42 & ARATH02661 & 0.0005154997723132969 & 0.053912568306010926 & ARATH02659;ARATH02660;ARATH02661 & False & False\\
42 & ARATH02660 & 0.0005154997723132969 & 0.053912568306010926 & ARATH02659;ARATH02660;ARATH02661 & False & False\\
42 & ARATH03142 & 0.0005154997723132969 & 0.053912568306010926 & ARATH03140;ARATH03141;ARATH03142 & False & False\\
42 & ARATH03141 & 0.0005154997723132969 & 0.053912568306010926 & ARATH03140;ARATH03141;ARATH03142 & False & False\\
42 & ARATH03140 & 0.0005154997723132969 & 0.053912568306010926 & ARATH03140;ARATH03141;ARATH03142 & False & False\\
42 & ARATH02659 & 0.0005154997723132969 & 0.053912568306010926 & ARATH02659;ARATH02660;ARATH02661 & False & False\\
42 & ARATH03215 & 0.0005154997723132969 & 0.053912568306010926 & ARATH03155;ARATH03126;ARATH03215 & False & False\\
42 & ARATH03126 & 0.0005154997723132969 & 0.053912568306010926 & ARATH03155;ARATH03126;ARATH03215 & False & False\\
42 & ARATH03155 & 0.0005154997723132969 & 0.053912568306010926 & ARATH03155;ARATH03126;ARATH03215 & False & False\\
42 & ARATH03392 & 0.0005072033107868356 & 0.053959016393442624 & ARATH03392;ARATH03395;ARATH03397;ARATH03399;ARATH03400 & False & False\\
42 & ARATH03110 & 0.0004405623996755466 & 0.05682422586520947 & ARATH02659;ARATH02660;ARATH02661;ARATH03110 & False & False\\
42 & ARATH03168 & 0.00036025364218380786 & 0.058091985428051 & ARATH03168;ARATH03170;ARATH03171;ARATH03172;ARATH03173;ARATH03174;ARATH03175 & False & False\\
42 & ARATH02900 & 0.0003331838599299864 & 0.05835610200364299 & ARATH02900;ARATH02901;ARATH02902;ARATH02903 & False & False\\
42 & ARATH03248 & 0.0002612354321466054 & 0.059591074681238615 & ARATH03247;ARATH03248;ARATH03249;ARATH03093;ARATH02753;ARATH02754 & False & False\\
42 & ARATH03184 & 0.00019750190241312352 & 0.06077413479052824 & ARATH03181;ARATH03182;ARATH03183;ARATH03184 & False & False\\
42 & ARATH02825 & 0.00014859783839936262 & 0.06298269581056466 & ARATH03025;ARATH03024;ARATH02825 & False & False\\
42 & ARATH02717 & 0.00014859783839936262 & 0.06298269581056466 & ARATH02715;ARATH02716;ARATH02717 & False & False\\
42 & ARATH02761 & 0.00011971634505919864 & 0.06950455373406192 & ARATH03222;ARATH03361;ARATH02761 & False & False\\
42 & ARATH03222 & 0.00011971634505919864 & 0.06950455373406192 & ARATH03222;ARATH03361;ARATH02761 & False & False\\
42 & ARATH03668 & 0.00011971634505919864 & 0.06950455373406192 & ARATH03667;ARATH03668;ARATH03666 & False & False\\
42 & ARATH03667 & 0.00011971634505919864 & 0.06950455373406192 & ARATH03667;ARATH03668;ARATH03666 & False & False\\
42 & ARATH03183 & 0.00011971634505919864 & 0.06950455373406192 & ARATH03181;ARATH03182;ARATH03183 & False & False\\
42 & ARATH03286 & 0.00011971634505919864 & 0.06950455373406192 & ARATH03004;ARATH03285;ARATH03286 & False & False\\
42 & ARATH03252 & 0.00011971634505919864 & 0.06950455373406192 & ARATH03377;ARATH03252;ARATH02750;ARATH02751;ARATH03623;ARATH03624;ARATH03625 & False & False\\
42 & ARATH02804 & 0.00011971634505919864 & 0.06950455373406192 & ARATH02804;ARATH03528;ARATH03130 & True & False\\
42 & ARATH03636 & 0.00011971634505919864 & 0.06950455373406192 & ARATH03635;ARATH03636;ARATH03634 & False & False\\
42 & ARATH03635 & 0.00011971634505919864 & 0.06950455373406192 & ARATH03635;ARATH03636;ARATH03634 & False & False\\
42 & ARATH03634 & 0.00011971634505919864 & 0.06950455373406192 & ARATH03635;ARATH03636;ARATH03634 & False & False\\
42 & ARATH03285 & 0.00011971634505919864 & 0.06950455373406192 & ARATH03004;ARATH03285;ARATH03286 & False & False\\
42 & ARATH03625 & 0.00011971634505919864 & 0.06950455373406192 & ARATH03623;ARATH03624;ARATH03625 & False & False\\
42 & ARATH03666 & 0.00011971634505919864 & 0.06950455373406192 & ARATH03667;ARATH03668;ARATH03666 & False & False\\
42 & ARATH03182 & 0.00011971634505919864 & 0.06950455373406192 & ARATH03181;ARATH03182;ARATH03183 & False & False\\
42 & ARATH03623 & 0.00011971634505919864 & 0.06950455373406192 & ARATH03623;ARATH03624;ARATH03625 & False & False\\
42 & ARATH02751 & 0.00011971634505919864 & 0.06950455373406192 & ARATH03377;ARATH03252;ARATH02750;ARATH02751;ARATH03623;ARATH03624;ARATH03625 & False & False\\
42 & ARATH03361 & 0.00011971634505919864 & 0.06950455373406192 & ARATH03222;ARATH03361;ARATH02761 & False & False\\
42 & ARATH03528 & 0.00011971634505919864 & 0.06950455373406192 & ARATH02804;ARATH03528;ARATH03130 & True & False\\
42 & ARATH03004 & 0.00011971634505919864 & 0.06950455373406192 & ARATH03004;ARATH03285;ARATH03286 & False & False\\
42 & ARATH03624 & 0.00011971634505919864 & 0.06950455373406192 & ARATH03623;ARATH03624;ARATH03625 & False & False\\
42 & ARATH02750 & 0.00011971634505919864 & 0.06950455373406192 & ARATH03377;ARATH03252;ARATH02750;ARATH02751;ARATH03623;ARATH03624;ARATH03625 & False & False\\
42 & ARATH03130 & 0.00011971634505919864 & 0.06950455373406192 & ARATH02804;ARATH03528;ARATH03130 & True & False\\
42 & ARATH03181 & 0.00011971634505919864 & 0.06950455373406192 & ARATH03181;ARATH03182;ARATH03183 & False & False\\
42 & ARATH03174 & 9.621108780065771e-05 & 0.06969216757741348 & ARATH03168;ARATH03170;ARATH03171;ARATH03172;ARATH03173;ARATH03174;ARATH03175 & False & False\\
42 & ARATH02902 & 4.008424408014576e-05 & 0.09736612021857924 & ARATH02901;ARATH02902 & False & False\\
42 & ARATH02828 & 4.008424408014576e-05 & 0.09736612021857924 & ARATH02827;ARATH02828 & False & False\\
42 & ARATH02827 & 4.008424408014576e-05 & 0.09736612021857924 & ARATH02827;ARATH02828 & False & False\\
42 & ARATH02901 & 4.008424408014576e-05 & 0.09736612021857924 & ARATH02901;ARATH02902 & False & False\\
42 & ARATH03179 & 4.008424408014576e-05 & 0.09736612021857924 & ARATH03179;ARATH03180 & False & False\\
42 & ARATH03025 & 4.008424408014576e-05 & 0.09736612021857924 & ARATH03024;ARATH03025 & False & False\\
42 & ARATH03399 & 4.008424408014576e-05 & 0.09736612021857924 & ARATH03399;ARATH03400 & False & False\\
42 & ARATH03397 & 4.008424408014576e-05 & 0.09736612021857924 & ARATH03395;ARATH03397 & False & False\\
42 & ARATH03395 & 4.008424408014576e-05 & 0.09736612021857924 & ARATH03395;ARATH03397 & False & False\\
42 & ARATH02656 & 4.008424408014576e-05 & 0.09736612021857924 & ARATH02655;ARATH02656 & False & False\\
42 & ARATH03180 & 4.008424408014576e-05 & 0.09736612021857924 & ARATH03179;ARATH03180 & False & False\\
42 & ARATH03572 & 4.008424408014576e-05 & 0.09736612021857924 & ARATH03572;ARATH03573 & False & False\\
42 & ARATH03400 & 4.008424408014576e-05 & 0.09736612021857924 & ARATH03399;ARATH03400 & False & False\\
42 & ARATH03208 & 4.008424408014576e-05 & 0.09736612021857924 & ARATH03208;ARATH03209 & False & False\\
42 & ARATH03672 & 4.008424408014576e-05 & 0.09736612021857924 & ARATH03672;ARATH03640 & False & False\\
42 & ARATH03024 & 4.008424408014576e-05 & 0.09736612021857924 & ARATH03024;ARATH03025 & False & False\\
42 & ARATH03662 & 4.008424408014576e-05 & 0.09736612021857924 & ARATH03662;ARATH03578 & False & False\\
42 & ARATH03573 & 4.008424408014576e-05 & 0.09736612021857924 & ARATH03572;ARATH03573 & False & False\\
42 & ARATH03578 & 4.008424408014576e-05 & 0.09736612021857924 & ARATH03662;ARATH03578 & False & False\\
42 & ARATH03640 & 4.008424408014576e-05 & 0.09736612021857924 & ARATH03672;ARATH03640 & False & False\\
42 & ARATH03209 & 4.008424408014576e-05 & 0.09736612021857924 & ARATH03208;ARATH03209 & False & False\\
42 & ARATH03428 & 4.008424408014576e-05 & 0.09736612021857924 & ARATH03428;ARATH03430 & False & False\\
42 & ARATH02655 & 4.008424408014576e-05 & 0.09736612021857924 & ARATH02655;ARATH02656 & False & False\\
42 & ARATH02778 & 4.008424408014576e-05 & 0.09736612021857924 & ARATH02777;ARATH02778 & False & False\\
42 & ARATH03430 & 4.008424408014576e-05 & 0.09736612021857924 & ARATH03428;ARATH03430 & False & False\\
42 & ARATH02715 & 4.008424408014576e-05 & 0.09736612021857924 & ARATH02715;ARATH02716 & False & False\\
42 & ARATH03437 & 4.008424408014576e-05 & 0.09736612021857924 & ARATH03437;ARATH03438 & False & False\\
42 & ARATH03438 & 4.008424408014576e-05 & 0.09736612021857924 & ARATH03437;ARATH03438 & False & False\\
42 & ARATH02777 & 4.008424408014576e-05 & 0.09736612021857924 & ARATH02777;ARATH02778 & False & False\\
42 & ARATH02716 & 4.008424408014576e-05 & 0.09736612021857924 & ARATH02715;ARATH02716 & False & False\\
42 & ARATH02622 & 0.0 & 1.0 & nan & True & False\\
42 & ARATH02835 & 0.0 & 1.0 & nan & True & False\\
42 & ARATH02836 & 0.0 & 1.0 & nan & True & True\\
42 & ARATH02817 & 0.0 & 1.0 & nan & True & False\\
45 & ARATH27307 & 1.0419160639413 & 0.0009308176100628931 & ARATH27307;ARATH22042 & False & False\\
45 & ARATH27118 & 0.9979035639412998 & 0.0040188679245283035 & ARATH22581;ARATH27118 & False & False\\
45 & ARATH27217 & 0.9979035639412998 & 0.0040188679245283035 & ARATH27217 & False & False\\
45 & ARATH27213 & 0.5241230719339623 & 0.004528301886792453 & ARATH27213;ARATH27214;ARATH27215;ARATH27216;ARATH27217 & False & False\\
45 & ARATH27215 & 0.5241230719339623 & 0.004528301886792453 & ARATH27213;ARATH27214;ARATH27215;ARATH27216;ARATH27217 & False & False\\
45 & ARATH27216 & 0.5241230719339623 & 0.004528301886792453 & ARATH27213;ARATH27214;ARATH27215;ARATH27216;ARATH27217 & False & False\\
45 & ARATH27214 & 0.4451901457350629 & 0.0049937106918239 & ARATH27213;ARATH27214;ARATH27215;ARATH27216;ARATH27217 & False & False\\
45 & ARATH27112 & 0.036744351904398016 & 0.009798742138364779 & ARATH18436;ARATH27112 & False & False\\
45 & ARATH27280 & 0.0019526690251572337 & 0.02610482180293501 & ARATH27283;ARATH27280;ARATH27281;ARATH27282 & False & False\\
45 & ARATH27281 & 0.0019526690251572337 & 0.02610482180293501 & ARATH27283;ARATH27280;ARATH27281;ARATH27282 & False & False\\
45 & ARATH27267 & 0.0017885161163522015 & 0.027802935010482185 & ARATH27267;ARATH27263;ARATH27264;ARATH27266 & False & False\\
45 & ARATH27282 & 0.0013453032625786172 & 0.029844863731656183 & ARATH27283;ARATH27280;ARATH27281;ARATH27282 & False & False\\
45 & ARATH27283 & 0.0013453032625786172 & 0.029844863731656183 & ARATH27283;ARATH27280;ARATH27281;ARATH27282 & False & False\\
45 & ARATH27264 & 0.00120577329009434 & 0.031249475890985326 & ARATH27267;ARATH27263;ARATH27264;ARATH27266 & False & False\\
45 & ARATH27266 & 0.00120577329009434 & 0.031249475890985326 & ARATH27267;ARATH27263;ARATH27264;ARATH27266 & False & False\\
45 & ARATH27263 & 0.00120577329009434 & 0.031249475890985326 & ARATH27267;ARATH27263;ARATH27264;ARATH27266 & False & False\\
45 & ARATH26957 & 0.0011866221174004193 & 0.03627672955974843 & ARATH26955;ARATH26956;ARATH26957 & False & False\\
45 & ARATH26955 & 0.0011866221174004193 & 0.03627672955974843 & ARATH26955;ARATH26956;ARATH26957 & False & False\\
45 & ARATH26956 & 0.0011866221174004193 & 0.03627672955974843 & ARATH26955;ARATH26956;ARATH26957 & False & False\\
45 & ARATH27051 & 0.0008583162997903566 & 0.03958280922431866 & ARATH27051;ARATH27040;ARATH27050 & False & False\\
45 & ARATH27040 & 0.0004151034460167717 & 0.04351991614255765 & ARATH27051;ARATH27040;ARATH27050 & False & False\\
45 & ARATH27050 & 0.0004151034460167717 & 0.04351991614255765 & ARATH27051;ARATH27040;ARATH27050 & False & False\\
45 & ARATH26900 & 0.00027557347353249483 & 0.0499643605870021 & ARATH26899;ARATH26900;ARATH26898 & False & False\\
45 & ARATH27126 & 0.00027557347353249483 & 0.0499643605870021 & ARATH27048;ARATH27126;ARATH27128 & False & False\\
45 & ARATH27128 & 0.00027557347353249483 & 0.0499643605870021 & ARATH27048;ARATH27126;ARATH27128 & False & False\\
45 & ARATH26899 & 0.00027557347353249483 & 0.0499643605870021 & ARATH26899;ARATH26900;ARATH26898 & False & False\\
45 & ARATH26898 & 0.00027557347353249483 & 0.0499643605870021 & ARATH26899;ARATH26900;ARATH26898 & False & False\\
45 & ARATH27247 & 0.00027557347353249483 & 0.0499643605870021 & ARATH27246;ARATH27247;ARATH27248 & False & False\\
45 & ARATH27316 & 0.00027557347353249483 & 0.0499643605870021 & ARATH27315;ARATH27316;ARATH27317;ARATH27314 & False & False\\
45 & ARATH27315 & 0.00027557347353249483 & 0.0499643605870021 & ARATH27315;ARATH27316;ARATH27317;ARATH27314 & False & False\\
45 & ARATH27246 & 0.00027557347353249483 & 0.0499643605870021 & ARATH27246;ARATH27247;ARATH27248 & False & False\\
45 & ARATH27248 & 0.00027557347353249483 & 0.0499643605870021 & ARATH27246;ARATH27247;ARATH27248 & False & False\\
45 & ARATH27317 & 0.00027557347353249483 & 0.0499643605870021 & ARATH27315;ARATH27316;ARATH27317;ARATH27314 & False & False\\
45 & ARATH27048 & 0.00027557347353249483 & 0.0499643605870021 & ARATH27048;ARATH27126;ARATH27128 & False & False\\
45 & ARATH27364 & 9.226939203354307e-05 & 0.07627672955974843 & ARATH27363;ARATH27364 & False & False\\
45 & ARATH27091 & 9.226939203354307e-05 & 0.07627672955974843 & ARATH27091;ARATH27089 & False & False\\
45 & ARATH27154 & 9.226939203354307e-05 & 0.07627672955974843 & ARATH27155;ARATH27154 & False & False\\
45 & ARATH27334 & 9.226939203354307e-05 & 0.07627672955974843 & ARATH27333;ARATH27334 & False & False\\
45 & ARATH27155 & 9.226939203354307e-05 & 0.07627672955974843 & ARATH27155;ARATH27154 & False & False\\
45 & ARATH27089 & 9.226939203354307e-05 & 0.07627672955974843 & ARATH27091;ARATH27089 & False & False\\
45 & ARATH27363 & 9.226939203354307e-05 & 0.07627672955974843 & ARATH27363;ARATH27364 & False & False\\
45 & ARATH27333 & 9.226939203354307e-05 & 0.07627672955974843 & ARATH27333;ARATH27334 & False & False\\
46 & ARATH25907 & 0.9983388704318936 & 0.007421926910299003 & ARATH25907;ARATH13571;ARATH08035 & False & False\\
46 & ARATH25739 & 0.9983388704318936 & 0.007421926910299003 & ARATH25739;ARATH02093;ARATH17939 & False & False\\
46 & ARATH26065 & 0.9983388704318936 & 0.007421926910299003 & ARATH26065 & False & False\\
46 & ARATH26211 & 0.7532643958938955 & 0.008598006644518272 & ARATH14691;ARATH26211;ARATH14690 & False & False\\
46 & ARATH25800 & 0.442911302948505 & 0.011019933554817276 & ARATH16868;ARATH25800 & False & False\\
46 & ARATH26003 & 0.3773678686928987 & 0.012420265780730895 & ARATH26003;ARATH26002;ARATH09713;ARATH26146 & False & False\\
46 & ARATH26002 & 0.3773678686928987 & 0.012420265780730895 & ARATH26003;ARATH26002;ARATH09713;ARATH26146 & False & False\\
46 & ARATH26146 & 0.3773678686928987 & 0.012420265780730895 & ARATH26003;ARATH26002;ARATH09713;ARATH26146 & False & False\\
46 & ARATH25716 & 0.31979895022762866 & 0.01703654485049834 & ARATH01787;ARATH25716;ARATH25909;ARATH25934 & False & False\\
46 & ARATH26105 & 0.2831494185984916 & 0.017443521594684385 & ARATH20155;ARATH15038;ARATH26105 & False & False\\
46 & ARATH25909 & 0.2715799382582684 & 0.019297342192691032 & ARATH01787;ARATH25716;ARATH25909;ARATH25934 & False & False\\
46 & ARATH25934 & 0.2715799382582684 & 0.019297342192691032 & ARATH01787;ARATH25716;ARATH25909;ARATH25934 & False & False\\
46 & ARATH26151 & 0.20676929683565395 & 0.02063621262458472 & ARATH23876;ARATH26151;ARATH07569 & False & False\\
46 & ARATH26274 & 0.19904082770780432 & 0.020774086378737545 & ARATH05943;ARATH05945;ARATH03994;ARATH05947;ARATH05949;ARATH26274 & False & False\\
46 & ARATH26230 & 0.19554030866687008 & 0.02182392026578073 & ARATH26230;ARATH07728 & False & False\\
46 & ARATH25926 & 0.10143557385703177 & 0.025443521594684385 & ARATH25926;ARATH01767 & False & False\\
46 & ARATH25714 & 0.07267907030550841 & 0.02754485049833887 & SOLTU05303;ARATH25714 & False & False\\
46 & ARATH26120 & 0.03722174219121877 & 0.030850498338870432 & ARATH03406;ARATH26120 & False & False\\
46 & ARATH26001 & 0.0189086973893913 & 0.032227574750830566 & ARATH26001;ARATH26002;ARATH26003;ARATH09713;ARATH26146 & False & False\\
46 & ARATH26008 & 0.010773446229195687 & 0.033993355481727584 & ARATH26008;ARATH15273 & False & False\\
46 & ARATH26024 & 0.0015472144933554822 & 0.04820431893687708 & ARATH26025;ARATH26024;ARATH26033;ARATH26026 & False & False\\
46 & ARATH26033 & 0.0015472144933554822 & 0.04820431893687708 & ARATH26025;ARATH26024;ARATH26033;ARATH26026 & False & False\\
46 & ARATH26025 & 0.0010659628841362128 & 0.0514734219269103 & ARATH26025;ARATH26024;ARATH26033;ARATH26026 & False & False\\
46 & ARATH26026 & 0.0010659628841362128 & 0.0514734219269103 & ARATH26025;ARATH26024;ARATH26033;ARATH26026 & False & False\\
46 & ARATH26018 & 0.0010080826230274092 & 0.05158139534883721 & ARATH26020;ARATH26280;ARATH26017;ARATH26018 & False & False\\
46 & ARATH26306 & 0.0009402304817275752 & 0.058194352159468436 & ARATH26304;ARATH26305;ARATH26306 & False & False\\
46 & ARATH26305 & 0.0009402304817275752 & 0.058194352159468436 & ARATH26304;ARATH26305;ARATH26306 & False & False\\
46 & ARATH26304 & 0.0009402304817275752 & 0.058194352159468436 & ARATH26304;ARATH26305;ARATH26306 & False & False\\
46 & ARATH25994 & 0.0008101624792358808 & 0.060294019933554814 & ARATH25997;ARATH25998;ARATH25994 & False & False\\
46 & ARATH25997 & 0.0008101624792358808 & 0.060294019933554814 & ARATH25997;ARATH25998;ARATH25994 & False & False\\
46 & ARATH25912 & 0.0008101624792358808 & 0.060294019933554814 & ARATH25912;ARATH25913;ARATH25937 & False & False\\
46 & ARATH25913 & 0.0008101624792358808 & 0.060294019933554814 & ARATH25912;ARATH25913;ARATH25937 & False & False\\
46 & ARATH26280 & 0.0006077007943573508 & 0.06164119601328904 & ARATH26020;ARATH26280;ARATH26017;ARATH26018 & False & False\\
46 & ARATH26171 & 0.0004960203427929037 & 0.0626578073089701 & ARATH26171;ARATH25912;ARATH25913;ARATH25937 & False & False\\
46 & ARATH25811 & 0.00047556254282599695 & 0.06277574750830565 & ARATH25811;ARATH25812;ARATH25807 & False & False\\
46 & ARATH25937 & 0.0004394686721345517 & 0.06325581395348838 & ARATH25912;ARATH25913;ARATH25937 & False & False\\
46 & ARATH25998 & 0.0004394686721345517 & 0.06325581395348838 & ARATH25997;ARATH25998;ARATH25994 & False & False\\
46 & ARATH26009 & 0.00021835306789867118 & 0.07088704318936878 & ARATH25799;ARATH26009;ARATH26007 & False & False\\
46 & ARATH26007 & 0.00021835306789867118 & 0.07088704318936878 & ARATH25799;ARATH26009;ARATH26007 & False & False\\
46 & ARATH25799 & 0.00021835306789867118 & 0.07088704318936878 & ARATH25799;ARATH26009;ARATH26007 & False & False\\
46 & ARATH25807 & 0.00015505872618615048 & 0.07121262458471761 & ARATH25811;ARATH25812;ARATH25807 & False & False\\
46 & ARATH25837 & 7.311046511627919e-05 & 0.0974202657807309 & ARATH25843;ARATH25837 & False & False\\
46 & ARATH25893 & 7.311046511627919e-05 & 0.0974202657807309 & ARATH25892;ARATH25893 & False & False\\
46 & ARATH25738 & 7.311046511627919e-05 & 0.0974202657807309 & ARATH25737;ARATH25738 & False & False\\
46 & ARATH25737 & 7.311046511627919e-05 & 0.0974202657807309 & ARATH25737;ARATH25738 & False & False\\
46 & ARATH26017 & 7.311046511627919e-05 & 0.0974202657807309 & ARATH26020;ARATH26017 & False & False\\
46 & ARATH25748 & 7.311046511627919e-05 & 0.0974202657807309 & ARATH25748;ARATH25749 & False & False\\
46 & ARATH25749 & 7.311046511627919e-05 & 0.0974202657807309 & ARATH25748;ARATH25749 & False & False\\
46 & ARATH26027 & 7.311046511627919e-05 & 0.0974202657807309 & ARATH26027;ARATH26028 & False & False\\
46 & ARATH26028 & 7.311046511627919e-05 & 0.0974202657807309 & ARATH26027;ARATH26028 & False & False\\
46 & ARATH25892 & 7.311046511627919e-05 & 0.0974202657807309 & ARATH25892;ARATH25893 & False & False\\
46 & ARATH26172 & 7.311046511627919e-05 & 0.0974202657807309 & ARATH26172;ARATH26170 & False & False\\
46 & ARATH25931 & 7.311046511627919e-05 & 0.0974202657807309 & ARATH25931;ARATH25925 & False & False\\
46 & ARATH25843 & 7.311046511627919e-05 & 0.0974202657807309 & ARATH25843;ARATH25837 & False & False\\
46 & ARATH25823 & 7.311046511627919e-05 & 0.0974202657807309 & ARATH25823;ARATH25833 & False & False\\
46 & ARATH25925 & 7.311046511627919e-05 & 0.0974202657807309 & ARATH25931;ARATH25925 & False & False\\
46 & ARATH25833 & 7.311046511627919e-05 & 0.0974202657807309 & ARATH25823;ARATH25833 & False & False\\
46 & ARATH25773 & 7.311046511627919e-05 & 0.0974202657807309 & ARATH25772;ARATH25773 & False & False\\
46 & ARATH25928 & 7.311046511627919e-05 & 0.0974202657807309 & ARATH25928;ARATH25930 & False & False\\
46 & ARATH25772 & 7.311046511627919e-05 & 0.0974202657807309 & ARATH25772;ARATH25773 & False & False\\
46 & ARATH26243 & 7.311046511627919e-05 & 0.0974202657807309 & ARATH26243;ARATH26242 & False & False\\
46 & ARATH26242 & 7.311046511627919e-05 & 0.0974202657807309 & ARATH26243;ARATH26242 & False & False\\
46 & ARATH25930 & 7.311046511627919e-05 & 0.0974202657807309 & ARATH25928;ARATH25930 & False & False\\
46 & ARATH26020 & 7.311046511627919e-05 & 0.0974202657807309 & ARATH26020;ARATH26017 & False & False\\
46 & ARATH26170 & 7.311046511627919e-05 & 0.0974202657807309 & ARATH26172;ARATH26170 & False & False\\
47 & ARATH13004 & 3.3349936586370297 & 0.00019426336375488919 & TRIUA20074;SETIT11956;ARATH13004;SOYBN36445;SELML24031;SOLLC27859;ORYBR09142;MEDTR20973;SOYBN29232;MAIZE79152;SELML03910;HORVD17960;MUSAM27238;ORYSI11222;AEGTA10856;ORYSJ21215;BRADI20101;POPTR34810 & True & True\\
47 & ARATH13012 & 2.1942886245374487 & 0.0013963494132985658 & ARATH21100;ARATH14222;ARATH09492;ARATH13012;ARATH06486;ARATH19545;ARATH12189;ARATH12194;ARATH16233;ARATH07434 & False & False\\
47 & ARATH13654 & 1.9178276406128112 & 0.001938722294654498 & SOLLC33267;POPTR05380;BRADI06706;SETIT01569;ORYBR14042;SOYBN00516;ORYSI13267;AEGTA09023;ORYSI16853;SORBI31773;BRADI14969;MAIZE36853;SELML26476;ORYGL13180;ORYGL30653;ORYSJ31325;HORVD16598;TRIUA22214;ORYSJ37285;SETIT34168;TRIUA01740;MAIZE32838;WHEAT61144;ARATH08148;MUSAM16759;ARATH13654;SELML15239;MUSAM00252;SOYBN16616;POPTR09649;SOLTU05161;ORYBR10826;AEGTA18478 & True & True\\
47 & ARATH13033 & 1.1301447659102022 & 0.004552803129074316 & ARATH16935;ARATH13033;ARATH06794 & False & False\\
47 & ARATH13451 & 0.998696219035202 & 0.01677966101694915 & ARATH13451 & False & False\\
47 & ARATH13378 & 0.998696219035202 & 0.01677966101694915 & ARATH13378 & False & False\\
47 & ARATH13132 & 0.998696219035202 & 0.01677966101694915 & ARATH13132 & False & False\\
47 & ARATH13116 & 0.998696219035202 & 0.01677966101694915 & ARATH13116 & False & False\\
47 & ARATH13661 & 0.998696219035202 & 0.01677966101694915 & ARATH13661;ARATH08160;ARATH03309 & False & False\\
47 & ARATH13664 & 0.998696219035202 & 0.01677966101694915 & ARATH13664 & False & False\\
47 & ARATH13483 & 0.998696219035202 & 0.01677966101694915 & ARATH13483 & False & False\\
47 & ARATH13192 & 0.7534869706445567 & 0.018434159061277704 & ARATH12236;ARATH19485;ARATH13192 & False & False\\
47 & ARATH13435 & 0.4458435740506843 & 0.01953585397653194 & ARATH13434;ARATH13435;ARATH13436;ARATH13437;ARATH13438;ARATH13439;ARATH13440;ARATH26082 & False & False\\
47 & ARATH13436 & 0.4458435740506843 & 0.01953585397653194 & ARATH13434;ARATH13435;ARATH13436;ARATH13437;ARATH13438;ARATH13439;ARATH13440;ARATH26082 & False & False\\
47 & ARATH13440 & 0.4458435740506843 & 0.01953585397653194 & ARATH13434;ARATH13435;ARATH13436;ARATH13437;ARATH13438;ARATH13439;ARATH13440;ARATH26082 & False & False\\
47 & ARATH13437 & 0.4458435740506843 & 0.01953585397653194 & ARATH13434;ARATH13435;ARATH13436;ARATH13437;ARATH13438;ARATH13439;ARATH13440;ARATH26082 & False & False\\
47 & ARATH13438 & 0.4458435740506843 & 0.01953585397653194 & ARATH13434;ARATH13435;ARATH13436;ARATH13437;ARATH13438;ARATH13439;ARATH13440;ARATH26082 & False & False\\
47 & ARATH13439 & 0.4458435740506843 & 0.01953585397653194 & ARATH13434;ARATH13435;ARATH13436;ARATH13437;ARATH13438;ARATH13439;ARATH13440;ARATH26082 & False & False\\
47 & ARATH13434 & 0.4458435740506843 & 0.01953585397653194 & ARATH13434;ARATH13435;ARATH13436;ARATH13437;ARATH13438;ARATH13439;ARATH13440;ARATH26082 & False & False\\
47 & ARATH13428 & 0.32244076484614353 & 0.02239113428943937 & ARATH13428;ARATH13434;ARATH13435;ARATH13436;ARATH13437;ARATH13438;ARATH13439;ARATH13440;ARATH26082 & False & False\\
47 & ARATH13403 & 0.2716784644336193 & 0.023509778357235986 & ARATH13403;ARATH14998 & False & False\\
47 & ARATH13183 & 0.2406411953055876 & 0.023632333767926988 & ARATH13183;ARATH07641 & False & False\\
47 & ARATH13287 & 0.20436954723586376 & 0.02415514993481095 & ARATH12803;ARATH13287;ARATH07528 & False & False\\
47 & ARATH13204 & 0.15529775046699618 & 0.025208604954367667 & ARATH13204;ARATH05375;ORYSJ39018 & False & False\\
47 & ARATH13381 & 0.07304411242411618 & 0.028534550195567145 & ARATH13381;ARATH12336 & False & False\\
47 & ARATH12930 & 0.06719179422204292 & 0.028777053455019564 & ARATH04181;ARATH05710;ARATH04317;ARATH12930 & False & False\\
47 & ARATH12991 & 0.03750628405854892 & 0.029971316818774445 & ORYSJ46353;ARATH12991 & False & False\\
47 & ARATH13489 & 0.0021382615506844852 & 0.04064928292046936 & ARATH13486;ARATH13489;ARATH13490;ARATH13492;ARATH13493;ARATH13499;ARATH13500 & False & False\\
47 & ARATH13490 & 0.0021382615506844852 & 0.04064928292046936 & ARATH13486;ARATH13489;ARATH13490;ARATH13492;ARATH13493;ARATH13499;ARATH13500 & False & False\\
47 & ARATH13486 & 0.0021382615506844852 & 0.04064928292046936 & ARATH13486;ARATH13489;ARATH13490;ARATH13492;ARATH13493;ARATH13499;ARATH13500 & False & False\\
47 & ARATH13492 & 0.0021382615506844852 & 0.04064928292046936 & ARATH13486;ARATH13489;ARATH13490;ARATH13492;ARATH13493;ARATH13499;ARATH13500 & False & False\\
47 & ARATH13493 & 0.0021382615506844852 & 0.04064928292046936 & ARATH13486;ARATH13489;ARATH13490;ARATH13492;ARATH13493;ARATH13499;ARATH13500 & False & False\\
47 & ARATH13500 & 0.0021382615506844852 & 0.04064928292046936 & ARATH13486;ARATH13489;ARATH13490;ARATH13492;ARATH13493;ARATH13499;ARATH13500 & False & False\\
47 & ARATH13499 & 0.0021382615506844852 & 0.04064928292046936 & ARATH13486;ARATH13489;ARATH13490;ARATH13492;ARATH13493;ARATH13499;ARATH13500 & False & False\\
47 & ARATH13180 & 0.0007379644719687098 & 0.06028031290743155 & ARATH13179;ARATH13180;ARATH13145 & False & False\\
47 & ARATH13179 & 0.0007379644719687098 & 0.06028031290743155 & ARATH13179;ARATH13180;ARATH13145 & False & False\\
47 & ARATH13145 & 0.0007379644719687098 & 0.06028031290743155 & ARATH13179;ARATH13180;ARATH13145 & False & False\\
47 & ARATH13597 & 0.0006358772001303783 & 0.06302477183833116 & ARATH13597;ARATH13599;ARATH13600 & False & False\\
47 & ARATH13599 & 0.0006358772001303783 & 0.06302477183833116 & ARATH13597;ARATH13599;ARATH13600 & False & False\\
47 & ARATH13600 & 0.00034492847539113416 & 0.06643415906127771 & ARATH13597;ARATH13599;ARATH13600 & False & False\\
47 & ARATH13387 & 0.0001713801132659713 & 0.07563233376792698 & ARATH13387;ARATH13389;ARATH13390 & False & False\\
47 & ARATH13390 & 0.0001713801132659713 & 0.07563233376792698 & ARATH13387;ARATH13389;ARATH13390 & False & False\\
47 & ARATH13389 & 0.0001713801132659713 & 0.07563233376792698 & ARATH13387;ARATH13389;ARATH13390 & False & False\\
47 & ARATH13678 & 0.0001713801132659713 & 0.07563233376792698 & ARATH13677;ARATH13678;ARATH13679 & False & False\\
47 & ARATH13679 & 0.0001713801132659713 & 0.07563233376792698 & ARATH13677;ARATH13678;ARATH13679 & False & False\\
47 & ARATH13677 & 0.0001713801132659713 & 0.07563233376792698 & ARATH13677;ARATH13678;ARATH13679 & False & False\\
47 & ARATH13598 & 0.00010834198483840882 & 0.0760599739243807 & ARATH13597;ARATH13598;ARATH13599;ARATH13600 & False & False\\
47 & ARATH13185 & 5.738265971316834e-05 & 0.1028696219035202 & ARATH13184;ARATH13185 & False & False\\
47 & ARATH13396 & 5.738265971316834e-05 & 0.1028696219035202 & ARATH13395;ARATH13396 & False & False\\
47 & ARATH13110 & 5.738265971316834e-05 & 0.1028696219035202 & ARATH13110;ARATH13111 & False & False\\
47 & ARATH13111 & 5.738265971316834e-05 & 0.1028696219035202 & ARATH13110;ARATH13111 & False & False\\
47 & ARATH13395 & 5.738265971316834e-05 & 0.1028696219035202 & ARATH13395;ARATH13396 & False & False\\
47 & ARATH13242 & 5.738265971316834e-05 & 0.1028696219035202 & ARATH13223;ARATH13242 & False & False\\
47 & ARATH13184 & 5.738265971316834e-05 & 0.1028696219035202 & ARATH13184;ARATH13185 & False & False\\
47 & ARATH13223 & 5.738265971316834e-05 & 0.1028696219035202 & ARATH13223;ARATH13242 & False & False\\
47 & ARATH13289 & 0.0 & 1.0 & nan & True & False\\
47 & ARATH13479 & 0.0 & 1.0 & nan & True & False\\
48 & ARATH20100 & 7.144650573029293 & 0.0004044750430292599 & SETIT05914;SETIT05915;ARATH22640;ORYSJ28108;ORYSJ43215;BRADI02164;POPTR10182;TRIUA13503;MUSAM31715;SOYBN22544;MUSAM16613;POPTR29396;ORYGL27778;ARATH20100;HORVD14680;ORYGL21638;SETIT03383;AEGTA05780;WHEAT56599;MEDTR28138;ARATH14994;ORYGL11667;BRADI17050;SOLLC17312;MUSAM23554;MAIZE92317;SETIT22097;ARATH05798;TRIUA13542;ARATH04263;MUSAM35082;SOLLC14508;MAIZE18350;MEDTR35085;SOLLC13751;ORYSI32212;AEGTA10943;AEGTA10944;SORBI34334;MUSAM03103;ORYBR12450;AEGTA10181;POPTR06924;SOYBN39245;ORYGL26561;MUSAM25382;ORYGL14019;ORYSI17893;ORYBR28082;MUSAM14387;SETIT08066;SETIT08067;ORYSI10228;SETIT13705;SOYBN32368;POPTR11316;SOLTU25515;SOYBN51831;AEGTA10742;ORYSJ03917;AEGTA25853;ORYGL07669;VITVI25003;TRIUA09541;BRADI19461;MUSAM10855;ORYSJ14691;POPTR31840;BRADI04366;MUSAM04722;TRIUA08530;ORYSJ18542;MUSAM11131;HORVD26860;SOYBN05036;ORYSJ45179;WHEAT51370;ORYSI34366;ORYSI27712;MUSAM10118;ORYBR22795;ORYSJ13187;SOYBN31156;SOLTU21227;SOLTU26351;SORBI31632;SOLTU26352;SOLLC13358;ORYBR14867;SETIT33245;MUSAM05268;SOYBN38592;SOLTU24822;SOYBN25280;ARATH27190;BRADI05944;HORVD18441;ORYBR29471;WHEAT82630;HORVD05905;SOYBN34259;SORBI32426;ORYSI36195;POPTR32667;VITVI05115;ARATH23887;SOLTU28695;SOYBN00485;SOYBN17637;ORYBR26429;BRADI22361;SOLLC22362;SOYBN38375;ORYSI04216;SORBI01730;SOYBN28143;MUSAM21956;TRIUA03748 & True & True\\
48 & ARATH19894 & 0.0014683686531841655 & 0.02069879518072289 & ARATH19894;ARATH19895;ARATH19896;ARATH19897 & False & False\\
48 & ARATH19897 & 0.000989937795826162 & 0.023967297762478485 & ARATH19894;ARATH19895;ARATH19896;ARATH19897 & False & False\\
48 & ARATH19896 & 0.000989937795826162 & 0.023967297762478485 & ARATH19894;ARATH19895;ARATH19896;ARATH19897 & False & False\\
48 & ARATH19895 & 0.000989937795826162 & 0.023967297762478485 & ARATH19894;ARATH19895;ARATH19896;ARATH19897 & False & False\\
48 & ARATH20094 & 0.00028082689597676443 & 0.038180722891566266 & ARATH20090;ARATH20091;ARATH20092;ARATH20093;ARATH20094 & False & False\\
48 & ARATH20297 & 0.00022624534746127408 & 0.044473321858864025 & ARATH20295;ARATH20296;ARATH20297 & False & False\\
48 & ARATH20296 & 0.00022624534746127408 & 0.044473321858864025 & ARATH20295;ARATH20296;ARATH20297 & False & False\\
48 & ARATH20295 & 0.00022624534746127408 & 0.044473321858864025 & ARATH20295;ARATH20296;ARATH20297 & False & False\\
48 & ARATH19873 & 7.575301204819276e-05 & 0.07224440619621343 & ARATH19877;ARATH19873 & False & False\\
48 & ARATH20073 & 7.575301204819276e-05 & 0.07224440619621343 & ARATH20072;ARATH20073 & False & False\\
[truncated: 429,692 more chars]
