# Supplementary material for: Prioritising candidate genes causing QTL using hierarchical orthologous groups
Source: Bioinformatics. 2018 Sep 8;34(17):i612–9. doi: 10.1093/bioinformatics/bty615 (PMC6129274; doi:10.1093/bioinformatics/bty615)
Supplement: Supplementary Data [file bty615_supp.zip › bty615-suppl_data/data/lisec/mapping.tsv]

trait	go	chebi
4-aminobutyric acid	GO:0009449	CHEBI:16865
alpha-tocopherol	GO:0010189	CHEBI:22470
ascorbic acid	GO:0019853	CHEBI:22652
aspartic acid	GO:0006532	CHEBI:22660
beta-alanine	GO:0019483	CHEBI:16958
cellobiose	GO:2000891	CHEBI:17057
cholesterol	GO:0006695	CHEBI:16113
citrulline	GO:0000052	CHEBI:18211
fructose	GO:0046370	CHEBI:28757
fructose 6-phosphate	GO:0046370	CHEBI:88003
fucosterol	GO:0016126	CHEBI:27865
galactonic acid	GO:0034192	CHEBI:24149
galactose	GO:0046369	CHEBI:28260
gluconic acid	GO:0046369	CHEBI:24266
glucose	GO:0006094	CHEBI:17234
glucose 6-phosphate	GO:0006094	CHEBI:14314
glycerol	GO:0006114	CHEBI:17754
glycerol 3-phosphate	GO:0006114
glycine	GO:0006545	CHEBI:15428
hydroxyproline	GO:0019472	CHEBI:24741
inositol	GO:0006021	CHEBI:24848
lysine	GO:0009085	CHEBI:25094
methionine	GO:0071265	CHEBI:16811
nicotinic acid	GO:1901849	CHEBI:15940
oxalic acid	GO:0033610	CHEBI:16995
pelargonic acid	GO:0006633	CHEBI:29019
phenylalanine	GO:0009094	CHEBI:28044
proline	GO:0055129	CHEBI:26271
pyroglutamic acid	GO:0097054	CHEBI:16010
raffinose	GO:0033529	CHEBI:16634
ribose	GO:0019302	CHEBI:33942
salicylic acid	GO:0009697	CHEBI:16914
serine	GO:0006564	CHEBI:17822
sinapic acid (cis)	GO:0033497	CHEBI:76350
sinapic acid (trans)	GO:0033497	CHEBI:15714
sucrose	GO:0005986	CHEBI:17992
threonine	GO:0009088	CHEBI:26986
trehalose	GO:0005992	CHEBI:27082
tyrosine	GO:0006571	CHEBI:18186
xylose	GO:0042842	CHEBI:18222
