# Supplementary material for: Prioritising candidate genes causing QTL using hierarchical orthologous groups
Source: Bioinformatics. 2018 Sep 8;34(17):i612–9. doi: 10.1093/bioinformatics/bty615 (PMC6129274; doi:10.1093/bioinformatics/bty615)
Supplement: Supplementary Data [file bty615_supp.zip › bty615-suppl_data/data/lisec/mapping.tex]

4-aminobutyric acid & \texttt{GO:0009449} & gamma-aminobutyric acid biosynthetic process & \texttt{CHEBI:16865} & gamma-aminobutyric acid \\
alpha-tocopherol & \texttt{GO:0010189} & vitamin E biosynthetic process & \texttt{CHEBI:22470} & alpha-tocopherol \\
ascorbic acid & \texttt{GO:0019853} & L-ascorbic acid biosynthetic process & \texttt{CHEBI:22652} & ascorbic acid \\
aspartic acid & \texttt{GO:0006532} & aspartate biosynthetic process & \texttt{CHEBI:22660} & aspartic acid \\
beta-alanine & \texttt{GO:0019483} & beta-alanine biosynthetic process & \texttt{CHEBI:16958} & beta-alanine \\
cellobiose & \texttt{GO:2000891} & cellobiose metabolic process & \texttt{CHEBI:17057} & cellobiose \\
cholesterol & \texttt{GO:0006695} & cholesterol biosynthetic process & \texttt{CHEBI:16113} & cholesterol \\
citrulline & \texttt{GO:0000052} & citrulline metabolic process & \texttt{CHEBI:18211} & citrulline \\
fructose & \texttt{GO:0046370} & fructose biosynthetic process & \texttt{CHEBI:28757} & fructose \\
fructose 6-phosphate & \texttt{GO:0046370} & fructose biosynthetic process & \texttt{CHEBI:88003} & fructose 6-phosphate \\
fucosterol & \texttt{GO:0016126} & sterol biosynthetic process & \texttt{CHEBI:27865} & fucosterol \\
galactonic acid & \texttt{GO:0034192} & D-galactonate metabolic process & \texttt{CHEBI:24149} & galactonic acid \\
galactose & \texttt{GO:0046369} & galactose biosynthetic process & \texttt{CHEBI:28260} & galactose \\
glucose & \texttt{GO:0006094} & gluconeogenesis & \texttt{CHEBI:17234} & glucose \\
glucose 6-phosphate & \texttt{GO:0006094} & gluconeogenesis & \texttt{CHEBI:14314} & D-glucose 6-phosphate \\
glycerol & \texttt{GO:0006114} & glycerol biosynthetic process & \texttt{CHEBI:17754} & glycerol \\
glycerol 3-phosphate & \texttt{GO:0006114} & glycerol biosynthetic process &  &  \\
glycine & \texttt{GO:0006545} & glycine biosynthetic process & \texttt{CHEBI:15428} & glycine \\
hydroxyproline & \texttt{GO:0019472} & 4-hydroxyproline biosynthetic process & \texttt{CHEBI:24741} & hydroxyproline \\
inositol & \texttt{GO:0006021} & inositol biosynthetic process & \texttt{CHEBI:24848} & inositol \\
lysine & \texttt{GO:0009085} & lysine biosynthetic process & \texttt{CHEBI:25094} & lysine \\
methionine & \texttt{GO:0071265} & L-methionine biosynthetic process & \texttt{CHEBI:16811} & methionine \\
nicotinic acid & \texttt{GO:1901849} & nicotinate biosynthetic process & \texttt{CHEBI:15940} & nicotinic acid \\
phenylalanine & \texttt{GO:0009094} & L-phenylalanine biosynthetic process & \texttt{CHEBI:28044} & phenylalanine \\
proline & \texttt{GO:0055129} & L-proline biosynthetic process & \texttt{CHEBI:26271} & proline \\
raffinose & \texttt{GO:0033529} & raffinose biosynthetic process & \texttt{CHEBI:16634} & raffinose \\
salicylic acid & \texttt{GO:0009697} & salicylic acid biosynthetic process & \texttt{CHEBI:16914} & salicylic acid \\
serine & \texttt{GO:0006564} & L-serine biosynthetic process & \texttt{CHEBI:17822} & serine \\
sinapic acid (cis) & \texttt{GO:0033497} & sinapate biosynthetic process & \texttt{CHEBI:76350} & cis-sinapic acid \\
sinapic acid (trans) & \texttt{GO:0033497} & sinapate biosynthetic process & \texttt{CHEBI:15714} & trans-sinapic acid \\
sucrose & \texttt{GO:0005986} & sucrose biosynthetic process & \texttt{CHEBI:17992} & sucrose \\
threonine & \texttt{GO:0009088} & threonine biosynthetic process & \texttt{CHEBI:26986} & threonine \\
trehalose & \texttt{GO:0005992} & trehalose biosynthetic process & \texttt{CHEBI:27082} & trehalose \\
tyrosine & \texttt{GO:0006571} & tyrosine biosynthetic process & \texttt{CHEBI:18186} & tyrosine \\
xylose & \texttt{GO:0042842} & D-xylose biosynthetic process & \texttt{CHEBI:18222} & xylose \\
