# Supplementary material for: Prioritising candidate genes causing QTL using hierarchical orthologous groups
Source: Bioinformatics. 2018 Sep 8;34(17):i612–9. doi: 10.1093/bioinformatics/bty615 (PMC6129274; doi:10.1093/bioinformatics/bty615)
Supplement: Supplementary Data [file bty615_supp.zip › bty615-suppl_data/data/lisec/qtls.tsv]

0	ascorbic acid	1	26.145942	28.84922
1	ascorbic acid	5	20.722872	27.041359
2	ascorbic acid	5	24.456523	27.041359
3	hydroxyproline	2	12.644717	17.148807
4	glucose 6-phosphate	4	15.251174	16.599851
5	proline	2	16.618914	17.943646
6	alpha-tocopherol	3	20.651331	23.060926
7	fructose 6-phosphate	4	15.251174	16.599851
8	hydroxyproline	4	13.00338	16.150292
9	glucose	5	21.871688	24.169319
10	tyrosine	1	21.340116	26.145942
11	beta-alanine	1	3.017901	6.321907
12	fructose	5	21.871688	24.169319
13	fructose	5	21.871688	23.594912
14	methionine	1	20.439023	23.743029
15	phosphate	2	4.696322	9.730305
16	galactinol	4	13.452939	16.599851
17	cellobiose	1	19.237566	25.545214
18	sinapic acid (trans)	3	16.099875	19.044935
19	nicotinic acid	1	23.743029	25.545214
20	proline	4	13.452939	16.150292
21	glycerol	5	3.490633	4.926653
22	alpha-tocopherol	3	12.619349	13.69028
23	galactinol	1	23.743029	25.545214
24	salicylic acid	3	13.69028	17.706271
25	galactonic acid	4	0.415733	2.213969
26	glycine	1	15.93356	18.636838
27	glycine	1	21.039751	24.343757
28	sinapic acid (cis)	5	20.148464	23.594912
29	phenylalanine	4	13.452939	14.352057
30	sinapic acid (cis)	4	15.251174	16.599851
31	nicotinic acid	4	13.452939	16.599851
32	cellobiose	2	8.405573	14.764288
33	cellobiose	1	18.636838	21.64048
34	cellobiose	1	18.636838	22.541572
35	raffinose	1	21.940844	26.145942
36	beta-alanine	1	21.340116	25.545214
37	fucosterol	4	8.507792	9.856469
38	fucosterol	4	11.879483	12.778601
39	xylose	4	13.00338	14.352057
40	xylose	4	15.925513	16.599851
41	trehalose	3	17.706271	19.5804
42	sucrose	4	12.553821	16.375071
43	phosphate	3	4.587367	6.729229
44	phosphate	3	9.406556	12.619349
45	phenylalanine	1	28.248492	30.050677
46	salicylic acid	1	23.743029	26.145942
47	lysine	3	19.5804	22.257728
48	trehalose	5	25.030931	27.041359
49	glycerol 3-phosphate	4	15.251174	16.599851
50	galactonic acid	2	7.87568	12.909663
51	glycerol 3-phosphate	5	18.712444	27.041359
52	aspartic acid	5	6.937081	9.234713
53	nicotinic acid	5	20.148464	23.594912
54	salicylic acid	1	26.746671	27.948128
55	4-aminobutyric acid	2	13.704503	14.764288
56	cholesterol	4	10.980366	16.150292
57	cholesterol	4	11.429924	13.902498
58	inositol	4	15.700733	16.599851
59	fructose 6-phosphate	3	4.587367	6.729229
60	citrulline	3	8.871091	13.69028
61	galactinol	5	18.999648	25.030931
62	inositol	5	18.999648	25.030931
63	galactose	5	8.947509	11.245141
64	serine	3	13.154815	15.832142
65	proline	5	4.352245	6.937081
66	adipic acid	1	4.519722	6.922635
67	adipic acid	4	15.925513	16.599851
68	alanine	1	4.519722	7.523363
69	cellobiose	4	2.663528	3.562645
70	cellobiose	4	0.865292	1.76441
71	cellobiose	4	0.865292	2.663528
72	cellobiose	4	1.314851	3.113086
73	fumaric acid	4	8.283013	14.576836
74	glyceric acid	3	19.5804	23.060926
75	glycerol 3-phosphate	3	5.122833	6.729229
76	glycine	3	5.658298	6.729229
77	glycine	4	1.76441	3.113086
78	glycine	5	6.362673	8.660305
79	glycine	5	20.148464	23.020504
80	hydroxyproline	4	0.415733	2.663528
81	isoleucine	3	10.477487	15.296677
82	leucine	3	13.154815	15.296677
83	leucine	5	20.148464	21.871688
84	malic acid	4	10.081248	11.879483
85	malic acid	5	23.882115	25.030931
86	maltose	4	9.631689	11.879483
87	maltose	5	6.937081	11.245141
88	maltose	5	21.29728	23.020504
89	nicotinic acid	5	2.629021	6.937081
90	ornithine	5	3.777837	6.362673
91	phenylalanine	5	21.871688	23.020504
92	proline	3	18.509469	21.186797
93	raffinose	3	7.80016	11.012953
94	salicylic acid	4	6.484777	10.530807
95	serine	4	0.415733	4.911322
96	serine	4	9.631689	10.530807
97	sinapic acid (trans)	1	13.831011	19.838295
98	sinapic acid (trans)	1	21.340116	22.541572
99	sinapic acid (trans)	1	26.145942	28.248492
100	sinapic acid (trans)	1	27.647763	28.248492
101	sucrose	4	16.375071	16.599851
102	threonine	1	15.93356	19.237566
103	tyrosine	3	9.406556	12.083884
104	tyrosine	3	10.477487	15.832142
105	tyrosine	4	6.934336	11.429924
106	alanine	1	8.72482	11.428098
107	alanine	1	10.827369	13.230283
108	alanine	1	13.230283	18.03611
109	alpha-tocopherol	4	3.562645	6.484777
110	ethanolamine	1	13.230283	17.435381
111	fructose	4	3.562645	7.833454
112	fructose	5	16.414812	17.563628
113	fructose 6-phosphate	5	16.414812	18.42524
114	fumaric acid	1	5.721178	7.523363
115	fumaric acid	1	5.12045	8.72482
116	fumaric acid	1	11.428098	15.332832
117	fumaric acid	1	10.827369	13.831011
118	galactonic acid	4	2.663528	5.58566
119	glucose	4	3.562645	7.833454
120	glucose	5	16.414812	17.563628
121	glutaric acid	5	18.712444	20.148464
122	glyceric acid	1	10.827369	13.831011
123	glycerol	1	10.827369	12.629554
124	glycerol 3-phosphate	2	3.106644	6.815894
125	glycerol 3-phosphate	5	16.414812	18.42524
126	hydroxyproline	5	14.404384	16.127608
127	isoleucine	5	18.712444	20.722872
128	methionine	5	13.255568	17.850832
129	phenylalanine	5	13.255568	16.127608
130	raffinose	2	6.286001	7.610734
131	succinic acid	1	12.028826	13.831011
132	succinic acid	4	3.562645	7.833454
133	sucrose	1	13.230283	18.03611
134	threonine	5	13.255568	17.563628
135	threonine	5	14.404384	17.850832
136	trehalose	1	14.732104	17.135017
137	tyrosine	4	3.562645	7.383895
138	tyrosine	5	18.712444	20.722872
139	xylitol	5	14.978792	18.712444
140	xylose	2	3.106644	6.815894
