# Supplementary material for: Prioritising candidate genes causing QTL using hierarchical orthologous groups
Source: Bioinformatics. 2018 Sep 8;34(17):i612–9. doi: 10.1093/bioinformatics/bty615 (PMC6129274; doi:10.1093/bioinformatics/bty615)
Supplement: Supplementary Data [file bty615_supp.zip › bty615-suppl_data/data/lisec/results.tsv]

qtl_id	oma_id	qtlsearch_inc	qtlsearch_p	qtlsearch_considered	auth_candidate	blast_hastrait
0	ARATH26961	1.9307806602822581	0.0003131720430107527	ARATH24559;ARATH26961;ARATH16562;ARATH18290;ARATH24169	False	False
0	ARATH26687	0.9986559139784946	0.003338709677419355	ARATH26687	False	False
0	ARATH26327	0.3763123509954637	0.0036666666666666666	ARATH26327;ARATH06264	False	False
0	ARATH26897	0.015867919536314747	0.004618279569892473	ARATH14244;ARATH26897	True	False
0	ARATH26690	0.0020587773017473124	0.0160497311827957	ARATH26689;ARATH26690;ARATH26691;ARATH26692;ARATH26693	False	False
0	ARATH26692	0.0020587773017473124	0.0160497311827957	ARATH26689;ARATH26690;ARATH26691;ARATH26692;ARATH26693	False	False
0	ARATH26693	0.0020587773017473124	0.0160497311827957	ARATH26689;ARATH26690;ARATH26691;ARATH26692;ARATH26693	False	False
0	ARATH26691	0.0020587773017473124	0.0160497311827957	ARATH26689;ARATH26690;ARATH26691;ARATH26692;ARATH26693	False	False
0	ARATH26689	0.001548347803259409	0.019509408602150537	ARATH26689;ARATH26690;ARATH26691;ARATH26692;ARATH26693	False	False
0	ARATH26726	0.0014623991935483875	0.02195967741935484	ARATH26955;ARATH26956;ARATH26957;ARATH26726	False	False
0	ARATH26955	0.0014623991935483875	0.02195967741935484	ARATH26955;ARATH26956;ARATH26957;ARATH26726	False	False
0	ARATH26956	0.0014623991935483875	0.02195967741935484	ARATH26955;ARATH26956;ARATH26957;ARATH26726	False	False
0	ARATH26957	0.0014623991935483875	0.02195967741935484	ARATH26955;ARATH26956;ARATH26957;ARATH26726	False	False
0	ARATH26654	0.0014120578650033602	0.022418010752688167	ARATH26644;ARATH26649;ARATH26650;ARATH26651;ARATH26654;ARATH26655	False	False
0	ARATH26655	0.0009986362820270495	0.027360215053763442	ARATH26644;ARATH26649;ARATH26650;ARATH26651;ARATH26654;ARATH26655	False	False
0	ARATH26649	0.0009986362820270495	0.027360215053763442	ARATH26644;ARATH26649;ARATH26650;ARATH26651;ARATH26654;ARATH26655	False	False
0	ARATH26801	0.0007607778897849465	0.035727150537634415	ARATH26799;ARATH26800;ARATH26801	False	False
0	ARATH26800	0.0007607778897849465	0.035727150537634415	ARATH26799;ARATH26800;ARATH26801	False	False
0	ARATH26799	0.0007607778897849465	0.035727150537634415	ARATH26799;ARATH26800;ARATH26801	False	False
0	ARATH26439	0.000683599546370968	0.03742069892473118	ARATH26720;ARATH26438;ARATH26439;ARATH26440	False	False
0	ARATH26440	0.000683599546370968	0.03742069892473118	ARATH26720;ARATH26438;ARATH26439;ARATH26440	False	False
0	ARATH26438	0.000683599546370968	0.03742069892473118	ARATH26720;ARATH26438;ARATH26439;ARATH26440	False	False
0	ARATH26720	0.000683599546370968	0.03742069892473118	ARATH26720;ARATH26438;ARATH26439;ARATH26440	False	False
0	ARATH26788	0.0006555346942204304	0.0385483870967742	ARATH26788;ARATH26789;ARATH26790	False	False
0	ARATH26789	0.0006555346942204304	0.0385483870967742	ARATH26788;ARATH26789;ARATH26790	False	False
0	ARATH27051	0.0005502914986559141	0.03971505376344086	ARATH27051;ARATH27040;ARATH27050	False	False
0	ARATH26790	0.00035559158686155934	0.04200134408602151	ARATH26788;ARATH26789;ARATH26790	False	False
0	ARATH26651	0.00034853084279680137	0.042219086021505384	ARATH26644;ARATH26649;ARATH26650;ARATH26651;ARATH26654;ARATH26655	False	False
0	ARATH26650	0.00034853084279680137	0.042219086021505384	ARATH26644;ARATH26649;ARATH26650;ARATH26651;ARATH26654;ARATH26655	False	False
0	ARATH27040	0.0002661348706317205	0.044330645161290316	ARATH27051;ARATH27040;ARATH27050	False	False
0	ARATH27050	0.0002661348706317205	0.044330645161290316	ARATH27051;ARATH27040;ARATH27050	False	False
0	ARATH26443	0.0001766781544018819	0.051299731182795696	ARATH26443;ARATH26448;ARATH26449	False	False
0	ARATH26876	0.0001766781544018819	0.051299731182795696	ARATH26875;ARATH26876;ARATH26874	False	False
0	ARATH26448	0.0001766781544018819	0.051299731182795696	ARATH26443;ARATH26448;ARATH26449	False	False
0	ARATH26449	0.0001766781544018819	0.051299731182795696	ARATH26443;ARATH26448;ARATH26449	False	False
0	ARATH26900	0.0001766781544018819	0.051299731182795696	ARATH26899;ARATH26900;ARATH26898	False	False
0	ARATH26898	0.0001766781544018819	0.051299731182795696	ARATH26899;ARATH26900;ARATH26898	False	False
0	ARATH26875	0.0001766781544018819	0.051299731182795696	ARATH26875;ARATH26876;ARATH26874	False	False
0	ARATH26874	0.0001766781544018819	0.051299731182795696	ARATH26875;ARATH26876;ARATH26874	False	False
0	ARATH26899	0.0001766781544018819	0.051299731182795696	ARATH26899;ARATH26900;ARATH26898	False	False
0	ARATH26770	0.0001766781544018819	0.051299731182795696	ARATH26768;ARATH26769;ARATH26770	False	False
0	ARATH26769	0.0001766781544018819	0.051299731182795696	ARATH26768;ARATH26769;ARATH26770	False	False
0	ARATH26768	0.0001766781544018819	0.051299731182795696	ARATH26768;ARATH26769;ARATH26770	False	False
0	ARATH26356	5.9156586021505506e-05	0.07959408602150538	ARATH26355;ARATH26356	False	False
0	ARATH26694	5.9156586021505506e-05	0.07959408602150538	ARATH26694;ARATH26695	False	False
0	ARATH26482	5.9156586021505506e-05	0.07959408602150538	ARATH26481;ARATH26482	False	False
0	ARATH26481	5.9156586021505506e-05	0.07959408602150538	ARATH26481;ARATH26482	False	False
0	ARATH26355	5.9156586021505506e-05	0.07959408602150538	ARATH26355;ARATH26356	False	False
0	ARATH26493	5.9156586021505506e-05	0.07959408602150538	ARATH26493;ARATH26503	False	False
0	ARATH26695	5.9156586021505506e-05	0.07959408602150538	ARATH26694;ARATH26695	False	False
0	ARATH26774	5.9156586021505506e-05	0.07959408602150538	ARATH26774;ARATH26776	False	False
0	ARATH26503	5.9156586021505506e-05	0.07959408602150538	ARATH26493;ARATH26503	False	False
0	ARATH26724	5.9156586021505506e-05	0.07959408602150538	ARATH26724;ARATH26725	False	False
0	ARATH26725	5.9156586021505506e-05	0.07959408602150538	ARATH26724;ARATH26725	False	False
0	ARATH26395	5.9156586021505506e-05	0.07959408602150538	ARATH26395;ARATH26458	False	False
0	ARATH26458	5.9156586021505506e-05	0.07959408602150538	ARATH26395;ARATH26458	False	False
0	ARATH26776	5.9156586021505506e-05	0.07959408602150538	ARATH26774;ARATH26776	False	False
0	ARATH26600	5.9156586021505506e-05	0.07959408602150538	ARATH26600;ARATH26601	False	False
0	ARATH26601	5.9156586021505506e-05	0.07959408602150538	ARATH26600;ARATH26601	False	False
0	ARATH26310	0.0	1.0		False	False
0	ARATH26796	0.0	1.0		False	False
0	ARATH26797	0.0	1.0		False	False
0	ARATH26798	0.0	1.0		False	False
0	ARATH26802	0.0	1.0		False	False
0	ARATH26803	0.0	1.0		False	False
0	ARATH26804	0.0	1.0		False	False
0	ARATH26805	0.0	1.0		False	False
0	ARATH26806	0.0	1.0		False	False
0	ARATH26795	0.0	1.0		False	False
0	ARATH26807	0.0	1.0		False	False
0	ARATH26809	0.0	1.0		False	False
0	ARATH26810	0.0	1.0		False	False
0	ARATH26811	0.0	1.0		False	False
0	ARATH26812	0.0	1.0		False	False
0	ARATH26813	0.0	1.0		False	False
0	ARATH26814	0.0	1.0		False	False
0	ARATH26815	0.0	1.0		False	False
0	ARATH26816	0.0	1.0		False	False
0	ARATH26808	0.0	1.0		False	False
0	ARATH26817	0.0	1.0		False	False
0	ARATH26794	0.0	1.0		False	False
0	ARATH26792	0.0	1.0		False	False
0	ARATH26766	0.0	1.0		False	False
0	ARATH26767	0.0	1.0		False	False
0	ARATH26771	0.0	1.0		False	False
0	ARATH26772	0.0	1.0		False	False
0	ARATH26773	0.0	1.0		False	False
0	ARATH26775	0.0	1.0		False	False
0	ARATH26777	0.0	1.0		False	False
0	ARATH26778	0.0	1.0		False	False
0	ARATH26793	0.0	1.0		False	False
0	ARATH26779	0.0	1.0		False	False
0	ARATH26781	0.0	1.0		False	False
0	ARATH26782	0.0	1.0		False	False
0	ARATH26783	0.0	1.0		False	False
0	ARATH26784	0.0	1.0		False	False
0	ARATH26785	0.0	1.0		False	False
0	ARATH26786	0.0	1.0		False	False
0	ARATH26787	0.0	1.0		False	False
0	ARATH26791	0.0	1.0		False	False
0	ARATH26780	0.0	1.0		False	False
0	ARATH26765	0.0	1.0		False	False
0	ARATH26818	0.0	1.0		False	False
0	ARATH26820	0.0	1.0		False	False
0	ARATH26843	0.0	1.0		False	False
0	ARATH26844	0.0	1.0		False	False
0	ARATH26845	0.0	1.0		False	False
0	ARATH26846	0.0	1.0		False	False
0	ARATH26847	0.0	1.0		False	False
0	ARATH26848	0.0	1.0		False	False
0	ARATH26849	0.0	1.0		False	False
0	ARATH26850	0.0	1.0		False	False
0	ARATH26842	0.0	1.0		False	False
0	ARATH26851	0.0	1.0		False	False
0	ARATH26853	0.0	1.0		False	False
0	ARATH26854	0.0	1.0		False	False
0	ARATH26855	0.0	1.0		False	False
0	ARATH26856	0.0	1.0		False	False
0	ARATH26857	0.0	1.0		False	False
0	ARATH26858	0.0	1.0		False	False
0	ARATH26859	0.0	1.0		False	False
0	ARATH26860	0.0	1.0		False	False
0	ARATH26852	0.0	1.0		False	False
0	ARATH26819	0.0	1.0		False	False
0	ARATH26841	0.0	1.0		False	False
0	ARATH26839	0.0	1.0		False	False
0	ARATH26821	0.0	1.0		False	False
0	ARATH26822	0.0	1.0		False	False
0	ARATH26823	0.0	1.0		False	False
0	ARATH26824	0.0	1.0		False	False
0	ARATH26825	0.0	1.0		False	False
0	ARATH26826	0.0	1.0		False	False
0	ARATH26827	0.0	1.0		False	False
0	ARATH26828	0.0	1.0		False	False
0	ARATH26840	0.0	1.0		False	False
0	ARATH26829	0.0	1.0		False	False
0	ARATH26831	0.0	1.0		False	False
0	ARATH26832	0.0	1.0		False	False
0	ARATH26833	0.0	1.0		False	False
0	ARATH26834	0.0	1.0		False	False
0	ARATH26835	0.0	1.0		False	False
0	ARATH26836	0.0	1.0		False	False
0	ARATH26837	0.0	1.0		False	False
0	ARATH26838	0.0	1.0		False	False
0	ARATH26830	0.0	1.0		False	False
0	ARATH26764	0.0	1.0		False	False
0	ARATH26763	0.0	1.0		False	False
0	ARATH26762	0.0	1.0		False	False
0	ARATH26688	0.0	1.0		False	False
0	ARATH26696	0.0	1.0		False	False
0	ARATH26697	0.0	1.0		False	False
0	ARATH26698	0.0	1.0		False	False
0	ARATH26699	0.0	1.0		False	False
0	ARATH26700	0.0	1.0		False	False
0	ARATH26701	0.0	1.0		False	False
0	ARATH26702	0.0	1.0		False	False
0	ARATH26686	0.0	1.0		False	False
0	ARATH26703	0.0	1.0		False	False
0	ARATH26705	0.0	1.0		False	False
0	ARATH26706	0.0	1.0		False	False
0	ARATH26707	0.0	1.0		False	False
0	ARATH26708	0.0	1.0		False	False
0	ARATH26709	0.0	1.0		False	False
0	ARATH26710	0.0	1.0		False	False
0	ARATH26711	0.0	1.0		False	False
0	ARATH26712	0.0	1.0		False	False
0	ARATH26704	0.0	1.0		False	False
0	ARATH26713	0.0	1.0		False	False
0	ARATH26685	0.0	1.0		False	False
0	ARATH26683	0.0	1.0		False	False
0	ARATH26665	0.0	1.0		False	False
0	ARATH26666	0.0	1.0		False	False
0	ARATH26667	0.0	1.0		False	False
0	ARATH26668	0.0	1.0		False	False
0	ARATH26669	0.0	1.0		False	False
0	ARATH26670	0.0	1.0		False	False
0	ARATH26671	0.0	1.0		False	False
0	ARATH26672	0.0	1.0		False	False
0	ARATH26684	0.0	1.0		False	False
0	ARATH26673	0.0	1.0		False	False
0	ARATH26675	0.0	1.0		False	False
0	ARATH26676	0.0	1.0		False	False
0	ARATH26677	0.0	1.0		False	False
0	ARATH26678	0.0	1.0		False	False
0	ARATH26679	0.0	1.0		False	False
0	ARATH26680	0.0	1.0		False	False
0	ARATH27052	0.0	1.0		False	False
0	ARATH26682	0.0	1.0		False	False
0	ARATH26674	0.0	1.0		False	False
0	ARATH26714	0.0	1.0		False	False
0	ARATH26715	0.0	1.0		False	False
0	ARATH26716	0.0	1.0		False	False
0	ARATH26744	0.0	1.0		False	False
0	ARATH26745	0.0	1.0		False	False
0	ARATH26746	0.0	1.0		False	False
0	ARATH26747	0.0	1.0		False	False
0	ARATH26748	0.0	1.0		False	False
0	ARATH26749	0.0	1.0		False	False
0	ARATH26750	0.0	1.0		False	False
0	ARATH26751	0.0	1.0		False	False
0	ARATH26743	0.0	1.0		False	False
0	ARATH26752	0.0	1.0		False	False
0	ARATH26754	0.0	1.0		False	False
0	ARATH26755	0.0	1.0		False	False
0	ARATH26756	0.0	1.0		False	False
0	ARATH26757	0.0	1.0		False	False
0	ARATH26758	0.0	1.0		False	False
0	ARATH26759	0.0	1.0		False	False
0	ARATH26760	0.0	1.0		False	False
0	ARATH26761	0.0	1.0		False	False
0	ARATH26753	0.0	1.0		False	False
0	ARATH26742	0.0	1.0		False	False
0	ARATH26741	0.0	1.0		False	False
0	ARATH26740	0.0	1.0		False	False
0	ARATH26717	0.0	1.0		False	False
0	ARATH26718	0.0	1.0		False	False
0	ARATH26719	0.0	1.0		False	False
0	ARATH26721	0.0	1.0		False	False
0	ARATH26722	0.0	1.0		False	False
0	ARATH26723	0.0	1.0		False	False
0	ARATH26727	0.0	1.0		False	False
0	ARATH26728	0.0	1.0		False	False
0	ARATH26729	0.0	1.0		False	False
0	ARATH26730	0.0	1.0		False	False
0	ARATH26731	0.0	1.0		False	False
0	ARATH26732	0.0	1.0		False	False
0	ARATH26733	0.0	1.0		False	False
0	ARATH26734	0.0	1.0		False	False
0	ARATH26735	0.0	1.0		False	False
0	ARATH26736	0.0	1.0		False	False
0	ARATH26737	0.0	1.0		False	False
0	ARATH26738	0.0	1.0		False	False
0	ARATH26739	0.0	1.0		False	False
0	ARATH26861	0.0	1.0		False	False
0	ARATH26664	0.0	1.0		False	False
0	ARATH26862	0.0	1.0		False	False
0	ARATH26864	0.0	1.0		False	False
0	ARATH26987	0.0	1.0		False	False
0	ARATH26988	0.0	1.0		False	False
0	ARATH26989	0.0	1.0		False	False
0	ARATH26990	0.0	1.0		False	False
0	ARATH26991	0.0	1.0		False	False
0	ARATH26992	0.0	1.0		False	False
0	ARATH26993	0.0	1.0		False	False
0	ARATH26994	0.0	1.0		False	False
0	ARATH26986	0.0	1.0		False	False
0	ARATH26995	0.0	1.0		False	False
0	ARATH26997	0.0	1.0		False	False
0	ARATH26998	0.0	1.0		False	False
0	ARATH26999	0.0	1.0		False	False
0	ARATH27000	0.0	1.0		False	False
0	ARATH27001	0.0	1.0		False	False
0	ARATH27002	0.0	1.0		False	False
0	ARATH27003	0.0	1.0		False	False
0	ARATH27004	0.0	1.0		False	False
0	ARATH26996	0.0	1.0		False	False
0	ARATH27005	0.0	1.0		False	False
0	ARATH26985	0.0	1.0		False	False
0	ARATH26983	0.0	1.0		False	False
0	ARATH26965	0.0	1.0		False	False
0	ARATH26966	0.0	1.0		False	False
0	ARATH26967	0.0	1.0		False	False
0	ARATH26968	0.0	1.0		False	False
0	ARATH26969	0.0	1.0		False	False
0	ARATH26970	0.0	1.0		False	False
0	ARATH26971	0.0	1.0		False	False
0	ARATH26972	0.0	1.0		False	False
0	ARATH26984	0.0	1.0		False	False
0	ARATH26973	0.0	1.0		False	False
0	ARATH26975	0.0	1.0		False	False
0	ARATH26976	0.0	1.0		False	False
0	ARATH26977	0.0	1.0		False	False
0	ARATH26978	0.0	1.0		False	False
0	ARATH26979	0.0	1.0		False	False
0	ARATH26980	0.0	1.0		False	False
0	ARATH26981	0.0	1.0		False	False
0	ARATH26982	0.0	1.0		False	False
0	ARATH26974	0.0	1.0		False	False
0	ARATH26964	0.0	1.0		False	False
0	ARATH27006	0.0	1.0		False	False
0	ARATH27008	0.0	1.0		False	False
0	ARATH27031	0.0	1.0		False	False
0	ARATH27032	0.0	1.0		False	False
0	ARATH27033	0.0	1.0		False	False
0	ARATH27034	0.0	1.0		False	False
0	ARATH27035	0.0	1.0		False	False
0	ARATH27036	0.0	1.0		False	False
0	ARATH27037	0.0	1.0		False	False
0	ARATH27038	0.0	1.0		False	False
0	ARATH27030	0.0	1.0		False	False
0	ARATH27039	0.0	1.0		False	False
0	ARATH27042	0.0	1.0		False	False
0	ARATH27043	0.0	1.0		False	False
0	ARATH27044	0.0	1.0		False	False
0	ARATH27045	0.0	1.0		False	False
0	ARATH27046	0.0	1.0		False	False
0	ARATH27047	0.0	1.0		False	False
0	ARATH27048	0.0	1.0		False	False
0	ARATH27049	0.0	1.0		False	False
0	ARATH27041	0.0	1.0		False	False
0	ARATH27007	0.0	1.0		False	False
0	ARATH27029	0.0	1.0		False	False
0	ARATH27027	0.0	1.0		False	False
0	ARATH27009	0.0	1.0		False	False
0	ARATH27010	0.0	1.0		False	False
0	ARATH27011	0.0	1.0		False	False
0	ARATH27012	0.0	1.0		False	False
0	ARATH27013	0.0	1.0		False	False
0	ARATH27014	0.0	1.0		False	False
0	ARATH27015	0.0	1.0		False	False
0	ARATH27016	0.0	1.0		False	False
0	ARATH27028	0.0	1.0		False	False
0	ARATH27017	0.0	1.0		False	False
0	ARATH27019	0.0	1.0		False	False
0	ARATH27020	0.0	1.0		False	False
0	ARATH27021	0.0	1.0		False	False
0	ARATH27022	0.0	1.0		False	False
0	ARATH27023	0.0	1.0		False	False
0	ARATH27024	0.0	1.0		False	False
0	ARATH27025	0.0	1.0		False	False
0	ARATH27026	0.0	1.0		False	False
0	ARATH27018	0.0	1.0		False	False
0	ARATH26963	0.0	1.0		False	False
0	ARATH26962	0.0	1.0		False	False
0	ARATH26960	0.0	1.0		False	False
0	ARATH26890	0.0	1.0		False	False
0	ARATH26891	0.0	1.0		False	False
0	ARATH26892	0.0	1.0		False	False
0	ARATH26893	0.0	1.0		False	False
0	ARATH26894	0.0	1.0		False	False
0	ARATH26895	0.0	1.0		False	False
0	ARATH26896	0.0	1.0		False	False
0	ARATH26901	0.0	1.0		False	False
0	ARATH26889	0.0	1.0		False	False
0	ARATH26902	0.0	1.0		False	False
0	ARATH26904	0.0	1.0		False	False
0	ARATH26905	0.0	1.0		False	False
0	ARATH26906	0.0	1.0		False	False
0	ARATH26907	0.0	1.0		False	False
0	ARATH26908	0.0	1.0		False	False
0	ARATH26909	0.0	1.0		False	False
0	ARATH26910	0.0	1.0		False	False
0	ARATH26911	0.0	1.0		False	False
0	ARATH26903	0.0	1.0		False	False
0	ARATH26912	0.0	1.0		False	False
0	ARATH26888	0.0	1.0		False	False
0	ARATH26886	0.0	1.0		False	False
0	ARATH26865	0.0	1.0		False	False
0	ARATH26866	0.0	1.0		False	False
0	ARATH26867	0.0	1.0		False	False
0	ARATH26868	0.0	1.0		False	False
0	ARATH26869	0.0	1.0		False	False
0	ARATH26870	0.0	1.0		False	False
0	ARATH26871	0.0	1.0		False	False
0	ARATH26872	0.0	1.0		False	False
0	ARATH26887	0.0	1.0		False	False
0	ARATH26873	0.0	1.0		False	False
0	ARATH26878	0.0	1.0		False	False
0	ARATH26879	0.0	1.0		False	False
0	ARATH26880	0.0	1.0		False	False
0	ARATH26881	0.0	1.0		False	False
0	ARATH26882	0.0	1.0		False	False
0	ARATH26883	0.0	1.0		False	False
0	ARATH26884	0.0	1.0		False	False
0	ARATH26885	0.0	1.0		False	False
0	ARATH26877	0.0	1.0		False	False
0	ARATH26913	0.0	1.0		False	False
0	ARATH26914	0.0	1.0		False	False
0	ARATH26915	0.0	1.0		False	False
0	ARATH26939	0.0	1.0		False	False
0	ARATH26940	0.0	1.0		False	False
0	ARATH26941	0.0	1.0		False	False
0	ARATH26942	0.0	1.0		False	False
0	ARATH26943	0.0	1.0		False	False
0	ARATH26944	0.0	1.0		False	False
0	ARATH26945	0.0	1.0		False	False
0	ARATH26946	0.0	1.0		False	False
0	ARATH26938	0.0	1.0		False	False
0	ARATH26947	0.0	1.0		False	False
0	ARATH26949	0.0	1.0		False	False
0	ARATH26950	0.0	1.0		False	False
0	ARATH26951	0.0	1.0		False	False
0	ARATH26952	0.0	1.0		False	False
0	ARATH26953	0.0	1.0		False	False
0	ARATH26954	0.0	1.0		False	False
0	ARATH26958	0.0	1.0		False	False
0	ARATH26959	0.0	1.0		False	False
0	ARATH26948	0.0	1.0		False	False
0	ARATH26937	0.0	1.0		False	False
0	ARATH26936	0.0	1.0		False	False
0	ARATH26935	0.0	1.0		False	False
0	ARATH26916	0.0	1.0		False	False
0	ARATH26917	0.0	1.0		False	False
0	ARATH26918	0.0	1.0		False	False
0	ARATH26919	0.0	1.0		False	False
0	ARATH26920	0.0	1.0		False	False
0	ARATH26921	0.0	1.0		False	False
0	ARATH26922	0.0	1.0		False	False
0	ARATH26923	0.0	1.0		False	False
0	ARATH26924	0.0	1.0		False	False
0	ARATH26925	0.0	1.0		False	False
0	ARATH26926	0.0	1.0		False	False
0	ARATH26927	0.0	1.0		False	False
0	ARATH26928	0.0	1.0		False	False
0	ARATH26929	0.0	1.0		False	False
0	ARATH26930	0.0	1.0		False	False
0	ARATH26931	0.0	1.0		False	False
0	ARATH26932	0.0	1.0		False	False
0	ARATH26933	0.0	1.0		False	False
0	ARATH26934	0.0	1.0		False	False
0	ARATH26863	0.0	1.0		False	False
0	ARATH26663	0.0	1.0		False	False
0	ARATH26681	0.0	1.0		False	False
0	ARATH26661	0.0	1.0		False	False
0	ARATH26429	0.0	1.0		False	False
0	ARATH26430	0.0	1.0		False	False
0	ARATH26431	0.0	1.0		False	False
0	ARATH26432	0.0	1.0		False	False
0	ARATH26433	0.0	1.0		False	False
0	ARATH26434	0.0	1.0		False	False
0	ARATH26435	0.0	1.0		False	False
0	ARATH26436	0.0	1.0		False	False
0	ARATH26428	0.0	1.0		False	False
0	ARATH26437	0.0	1.0		False	False
0	ARATH26442	0.0	1.0		False	False
0	ARATH26444	0.0	1.0		False	False
0	ARATH26445	0.0	1.0		False	False
0	ARATH26446	0.0	1.0		False	False
0	ARATH26447	0.0	1.0		False	False
0	ARATH26450	0.0	1.0		False	False
0	ARATH26451	0.0	1.0		False	False
0	ARATH26452	0.0	1.0		False	False
0	ARATH26441	0.0	1.0		False	False
0	ARATH26427	0.0	1.0		False	False
0	ARATH26426	0.0	1.0		False	False
0	ARATH26425	0.0	1.0		False	False
0	ARATH26406	0.0	1.0		False	False
0	ARATH26407	0.0	1.0		False	False
0	ARATH26408	0.0	1.0		False	False
0	ARATH26409	0.0	1.0		False	False
0	ARATH26410	0.0	1.0		False	False
0	ARATH26411	0.0	1.0		False	False
0	ARATH26412	0.0	1.0		False	False
0	ARATH26413	0.0	1.0		False	False
0	ARATH26414	0.0	1.0		False	False
0	ARATH26415	0.0	1.0		False	False
0	ARATH26416	0.0	1.0		False	False
0	ARATH26417	0.0	1.0		False	False
0	ARATH26418	0.0	1.0		False	False
0	ARATH26419	0.0	1.0		False	False
0	ARATH26420	0.0	1.0		False	False
0	ARATH26421	0.0	1.0		False	False
0	ARATH26422	0.0	1.0		False	False
0	ARATH26423	0.0	1.0		False	False
0	ARATH26424	0.0	1.0		False	False
0	ARATH26453	0.0	1.0		False	False
0	ARATH26405	0.0	1.0		False	False
0	ARATH26454	0.0	1.0		False	False
0	ARATH26456	0.0	1.0		False	False
0	ARATH26483	0.0	1.0		False	False
0	ARATH26484	0.0	1.0		False	False
0	ARATH26485	0.0	1.0		False	False
0	ARATH26486	0.0	1.0		False	False
0	ARATH26487	0.0	1.0		False	False
0	ARATH26488	0.0	1.0		False	False
0	ARATH26489	0.0	1.0		False	False
0	ARATH26662	0.0	1.0		False	False
0	ARATH26480	0.0	1.0		False	False
0	ARATH26491	0.0	1.0		False	False
0	ARATH26494	0.0	1.0		False	False
0	ARATH26495	0.0	1.0		False	False
0	ARATH26496	0.0	1.0		False	False
0	ARATH26497	0.0	1.0		False	False
0	ARATH26498	0.0	1.0		False	False
0	ARATH26499	0.0	1.0		False	False
0	ARATH26500	0.0	1.0		False	False
0	ARATH26501	0.0	1.0		False	False
0	ARATH26492	0.0	1.0		False	False
0	ARATH26479	0.0	1.0		False	False
0	ARATH26478	0.0	1.0		False	False
0	ARATH26477	0.0	1.0		False	False
0	ARATH26457	0.0	1.0		False	False
0	ARATH26459	0.0	1.0		False	False
0	ARATH26460	0.0	1.0		False	False
0	ARATH26461	0.0	1.0		False	False
0	ARATH26462	0.0	1.0		False	False
0	ARATH26463	0.0	1.0		False	False
0	ARATH26464	0.0	1.0		False	False
0	ARATH26465	0.0	1.0		False	False
0	ARATH26466	0.0	1.0		False	False
0	ARATH26467	0.0	1.0		False	False
0	ARATH26468	0.0	1.0		False	False
0	ARATH26469	0.0	1.0		False	False
0	ARATH26470	0.0	1.0		False	False
0	ARATH26471	0.0	1.0		False	False
0	ARATH26472	0.0	1.0		False	False
0	ARATH26473	0.0	1.0		False	False
0	ARATH26474	0.0	1.0		False	False
0	ARATH26475	0.0	1.0		False	False
0	ARATH26476	0.0	1.0		False	False
0	ARATH26455	0.0	1.0		False	False
0	ARATH26404	0.0	1.0		False	False
0	ARATH26403	0.0	1.0		False	False
0	ARATH26402	0.0	1.0		False	False
0	ARATH26335	0.0	1.0		False	False
0	ARATH26336	0.0	1.0		False	False
0	ARATH26337	0.0	1.0		False	False
0	ARATH26338	0.0	1.0		False	False
0	ARATH26339	0.0	1.0		False	False
0	ARATH26340	0.0	1.0		False	False
0	ARATH26341	0.0	1.0		False	False
0	ARATH26342	0.0	1.0		False	False
0	ARATH26334	0.0	1.0		False	False
0	ARATH26343	0.0	1.0		False	False
0	ARATH26345	0.0	1.0		False	False
0	ARATH26346	0.0	1.0		False	False
0	ARATH26347	0.0	1.0		False	False
0	ARATH26348	0.0	1.0		False	False
0	ARATH26349	0.0	1.0		False	False
0	ARATH26350	0.0	1.0		False	False
0	ARATH26351	0.0	1.0		False	False
0	ARATH26352	0.0	1.0		False	False
0	ARATH26344	0.0	1.0		False	False
0	ARATH26333	0.0	1.0		False	False
0	ARATH26332	0.0	1.0		False	False
0	ARATH26331	0.0	1.0		False	False
0	ARATH26311	0.0	1.0		False	False
0	ARATH26312	0.0	1.0		False	False
0	ARATH26313	0.0	1.0		False	False
0	ARATH26314	0.0	1.0		False	False
0	ARATH26315	0.0	1.0		False	False
0	ARATH26316	0.0	1.0		False	False
0	ARATH26317	0.0	1.0		False	False
0	ARATH26318	0.0	1.0		False	False
0	ARATH26319	0.0	1.0		False	False
0	ARATH26320	0.0	1.0		False	False
0	ARATH26321	0.0	1.0		False	False
0	ARATH26322	0.0	1.0		False	False
0	ARATH26323	0.0	1.0		False	False
0	ARATH26324	0.0	1.0		False	False
0	ARATH26325	0.0	1.0		False	False
0	ARATH26326	0.0	1.0		False	False
0	ARATH26328	0.0	1.0		False	False
0	ARATH26329	0.0	1.0		False	False
0	ARATH26330	0.0	1.0		False	False
0	ARATH26353	0.0	1.0		False	False
0	ARATH26354	0.0	1.0		False	False
0	ARATH26357	0.0	1.0		False	False
0	ARATH26358	0.0	1.0		False	False
0	ARATH26382	0.0	1.0		False	False
0	ARATH26383	0.0	1.0		False	False
0	ARATH26384	0.0	1.0		False	False
0	ARATH26385	0.0	1.0		False	False
0	ARATH26386	0.0	1.0		False	False
0	ARATH26387	0.0	1.0		False	False
0	ARATH26388	0.0	1.0		False	False
0	ARATH26389	0.0	1.0		False	False
0	ARATH26390	0.0	1.0		False	False
0	ARATH26391	0.0	1.0		False	False
0	ARATH26392	0.0	1.0		False	False
0	ARATH26393	0.0	1.0		False	False
0	ARATH26394	0.0	1.0		False	False
0	ARATH26396	0.0	1.0		False	False
0	ARATH26397	0.0	1.0		False	False
0	ARATH26398	0.0	1.0		False	False
0	ARATH26399	0.0	1.0		False	False
0	ARATH26400	0.0	1.0		False	False
0	ARATH26401	0.0	1.0		False	False
0	ARATH26381	0.0	1.0		False	False
0	ARATH26502	0.0	1.0		False	False
0	ARATH26380	0.0	1.0		False	False
0	ARATH26378	0.0	1.0		False	False
0	ARATH26359	0.0	1.0		False	False
0	ARATH26360	0.0	1.0		False	False
0	ARATH26361	0.0	1.0		False	False
0	ARATH26362	0.0	1.0		False	False
0	ARATH26363	0.0	1.0		False	False
0	ARATH26364	0.0	1.0		False	False
0	ARATH26365	0.0	1.0		False	False
0	ARATH26366	0.0	1.0		False	False
0	ARATH26367	0.0	1.0		False	False
0	ARATH26368	0.0	1.0		False	False
0	ARATH26369	0.0	1.0		False	False
0	ARATH26370	0.0	1.0		False	False
0	ARATH26371	0.0	1.0		False	False
0	ARATH26372	0.0	1.0		False	False
0	ARATH26373	0.0	1.0		False	False
0	ARATH26374	0.0	1.0		False	False
0	ARATH26375	0.0	1.0		False	False
0	ARATH26376	0.0	1.0		False	False
0	ARATH26377	0.0	1.0		False	False
0	ARATH26379	0.0	1.0		False	False
0	ARATH26504	0.0	1.0		False	False
0	ARATH26490	0.0	1.0		False	False
0	ARATH26581	0.0	1.0		False	False
0	ARATH26592	0.0	1.0		False	False
0	ARATH26593	0.0	1.0		False	False
0	ARATH26594	0.0	1.0		False	False
0	ARATH26595	0.0	1.0		False	False
0	ARATH26596	0.0	1.0		False	False
0	ARATH26597	0.0	1.0		False	False
0	ARATH26598	0.0	1.0		False	False
0	ARATH26599	0.0	1.0		False	False
0	ARATH26591	0.0	1.0		False	False
0	ARATH26602	0.0	1.0		False	False
0	ARATH26604	0.0	1.0		False	False
0	ARATH26605	0.0	1.0		False	False
0	ARATH26606	0.0	1.0		False	False
0	ARATH26607	0.0	1.0		False	False
0	ARATH26608	0.0	1.0		False	False
0	ARATH26609	0.0	1.0		False	False
0	ARATH26610	0.0	1.0		False	False
0	ARATH26611	0.0	1.0		False	False
0	ARATH26603	0.0	1.0		False	False
0	ARATH26612	0.0	1.0		False	False
0	ARATH26590	0.0	1.0		False	False
0	ARATH26588	0.0	1.0		False	False
0	ARATH26570	0.0	1.0		False	False
0	ARATH26571	0.0	1.0		False	False
0	ARATH26572	0.0	1.0		False	False
0	ARATH26573	0.0	1.0		False	False
0	ARATH26574	0.0	1.0		False	False
0	ARATH26575	0.0	1.0		False	False
0	ARATH26576	0.0	1.0		False	False
0	ARATH26577	0.0	1.0		False	False
0	ARATH26589	0.0	1.0		False	False
0	ARATH26578	0.0	1.0		False	False
0	ARATH26580	0.0	1.0		False	False
0	ARATH26505	0.0	1.0		False	False
0	ARATH26582	0.0	1.0		False	False
0	ARATH26583	0.0	1.0		False	False
0	ARATH26584	0.0	1.0		False	False
0	ARATH26585	0.0	1.0		False	False
0	ARATH26586	0.0	1.0		False	False
0	ARATH26587	0.0	1.0		False	False
0	ARATH26579	0.0	1.0		False	False
0	ARATH26569	0.0	1.0		False	False
0	ARATH26613	0.0	1.0		False	False
0	ARATH26615	0.0	1.0		False	False
0	ARATH26638	0.0	1.0		False	False
0	ARATH26639	0.0	1.0		False	False
0	ARATH26640	0.0	1.0		False	False
0	ARATH26641	0.0	1.0		False	False
0	ARATH26642	0.0	1.0		False	False
0	ARATH26643	0.0	1.0		False	False
0	ARATH26644	0.0	1.0		False	False
0	ARATH26645	0.0	1.0		False	False
0	ARATH26637	0.0	1.0		False	False
0	ARATH26646	0.0	1.0		False	False
0	ARATH26648	0.0	1.0		False	False
0	ARATH26652	0.0	1.0		False	False
0	ARATH26653	0.0	1.0		False	False
0	ARATH26656	0.0	1.0		False	False
0	ARATH26657	0.0	1.0		False	False
0	ARATH26658	0.0	1.0		False	False
0	ARATH26659	0.0	1.0		False	False
0	ARATH26660	0.0	1.0		False	False
0	ARATH26647	0.0	1.0		False	False
0	ARATH26614	0.0	1.0		False	False
0	ARATH26636	0.0	1.0		False	False
0	ARATH26634	0.0	1.0		False	False
0	ARATH26616	0.0	1.0		False	False
0	ARATH26617	0.0	1.0		False	False
0	ARATH26618	0.0	1.0		False	False
0	ARATH26619	0.0	1.0		False	False
0	ARATH26620	0.0	1.0		False	False
0	ARATH26621	0.0	1.0		False	False
0	ARATH26622	0.0	1.0		False	False
0	ARATH26623	0.0	1.0		False	False
0	ARATH26635	0.0	1.0		False	False
0	ARATH26624	0.0	1.0		False	False
0	ARATH26626	0.0	1.0		False	False
0	ARATH26627	0.0	1.0		False	False
0	ARATH26628	0.0	1.0		False	False
0	ARATH26629	0.0	1.0		False	False
0	ARATH26630	0.0	1.0		False	False
0	ARATH26631	0.0	1.0		False	False
0	ARATH26632	0.0	1.0		False	False
0	ARATH26633	0.0	1.0		False	False
0	ARATH26625	0.0	1.0		False	False
0	ARATH26568	0.0	1.0		False	False
0	ARATH27053	0.0	1.0		False	False
0	ARATH26539	0.0	1.0		False	False
0	ARATH26522	0.0	1.0		False	False
0	ARATH26532	0.0	1.0		False	False
0	ARATH26550	0.0	1.0		False	False
0	ARATH26549	0.0	1.0		False	False
0	ARATH26548	0.0	1.0		False	False
0	ARATH26547	0.0	1.0		False	False
0	ARATH26523	0.0	1.0		False	False
0	ARATH26524	0.0	1.0		False	False
0	ARATH26525	0.0	1.0		False	False
0	ARATH26526	0.0	1.0		False	False
0	ARATH26527	0.0	1.0		False	False
0	ARATH26528	0.0	1.0		False	False
0	ARATH26546	0.0	1.0		False	False
0	ARATH26521	0.0	1.0		False	False
0	ARATH26545	0.0	1.0		False	False
0	ARATH26530	0.0	1.0		False	False
0	ARATH26544	0.0	1.0		False	False
0	ARATH26543	0.0	1.0		False	False
0	ARATH26542	0.0	1.0		False	False
0	ARATH26541	0.0	1.0		False	False
0	ARATH26540	0.0	1.0		False	False
0	ARATH26567	0.0	1.0		False	False
0	ARATH26538	0.0	1.0		False	False
0	ARATH26537	0.0	1.0		False	False
0	ARATH26536	0.0	1.0		False	False
0	ARATH26535	0.0	1.0		False	False
0	ARATH26534	0.0	1.0		False	False
0	ARATH26533	0.0	1.0		False	False
0	ARATH26529	0.0	1.0		False	False
0	ARATH26520	0.0	1.0		False	False
0	ARATH26551	0.0	1.0		False	False
0	ARATH26553	0.0	1.0		False	False
0	ARATH26557	0.0	1.0		False	False
0	ARATH26558	0.0	1.0		False	False
0	ARATH26559	0.0	1.0		False	False
0	ARATH26560	0.0	1.0		False	False
0	ARATH26561	0.0	1.0		False	False
0	ARATH26562	0.0	1.0		False	False
0	ARATH26552	0.0	1.0		False	False
0	ARATH26563	0.0	1.0		False	False
0	ARATH26565	0.0	1.0		False	False
0	ARATH26509	0.0	1.0		False	False
0	ARATH26508	0.0	1.0		False	False
0	ARATH26507	0.0	1.0		False	False
0	ARATH26506	0.0	1.0		False	False
0	ARATH26566	0.0	1.0		False	False
0	ARATH26564	0.0	1.0		False	False
0	ARATH26555	0.0	1.0		False	False
0	ARATH26556	0.0	1.0		False	False
0	ARATH26511	0.0	1.0		False	False
0	ARATH26519	0.0	1.0		False	False
0	ARATH26554	0.0	1.0		False	False
0	ARATH26518	0.0	1.0		False	False
0	ARATH26517	0.0	1.0		False	False
0	ARATH26516	0.0	1.0		False	False
0	ARATH26515	0.0	1.0		False	False
0	ARATH26510	0.0	1.0		False	False
0	ARATH26531	0.0	1.0		False	False
0	ARATH26514	0.0	1.0		False	False
0	ARATH26513	0.0	1.0		False	False
0	ARATH26512	0.0	1.0		False	False
1	ARATH19177	2.2258032528188987	3.486441615938019e-05	ARATH08440;ARATH08441;ARATH08442;ARATH23583;ARATH19177	False	True
1	ARATH18661	1.574600455943899	0.0009789706696181515	ARATH14715;ARATH02709;ARATH18661;ARATH25377	False	False
1	ARATH19175	1.51991072570425	0.0010138350857775318	ARATH15143;ARATH08440;ARATH08441;ARATH08442;ORYSJ32696;ARATH23583;ARATH12386;ARATH19175;ORYSJ14242;ARATH19177	False	True
1	ARATH19193	1.5080446590688992	0.0011826231322634199	ARATH02803;ARATH05533;ARATH19193;ARATH21834	False	True
1	ARATH19854	0.9994465965688988	0.0031881571665744327	ARATH19854	False	False
1	ARATH18680	0.9994465965688988	0.0031881571665744327	VITVI04124	False	False
1	ARATH19026	0.9994465965688988	0.0031881571665744327	ARATH02870;ARATH19026	False	True
1	ARATH18967	0.16818600506486306	0.0038705035971223025	ARATH24559;ARATH16562;ARATH18290;ARATH18967;ARATH24169	False	False
1	ARATH19212	0.0012954288876591035	0.011865522966242392	ARATH19211;ARATH19212;ARATH19164;ARATH19165;ARATH19167;ARATH19169;ARATH19171	False	False
1	ARATH19171	0.0012954288876591035	0.011865522966242392	ARATH19211;ARATH19212;ARATH19164;ARATH19165;ARATH19167;ARATH19169;ARATH19171	False	False
1	ARATH19165	0.0012954288876591035	0.011865522966242392	ARATH19211;ARATH19212;ARATH19164;ARATH19165;ARATH19167;ARATH19169;ARATH19171	False	False
1	ARATH18618	0.0012954288876591035	0.011865522966242392	ARATH19051;ARATH19052;ARATH19053;ARATH19054;ARATH19055;ARATH19056;ARATH18618	False	False
1	ARATH19055	0.0012954288876591035	0.011865522966242392	ARATH19051;ARATH19052;ARATH19053;ARATH19054;ARATH19055;ARATH19056;ARATH18618	False	False
1	ARATH19054	0.0012954288876591035	0.011865522966242392	ARATH19051;ARATH19052;ARATH19053;ARATH19054;ARATH19055;ARATH19056;ARATH18618	False	False
1	ARATH19481	0.0012520968801881575	0.01213945766463752	ARATH19481;ARATH19482;ARATH19581;ARATH19582;ARATH19584;ARATH19585;ARATH19586	False	False
1	ARATH19482	0.0012520968801881575	0.01213945766463752	ARATH19481;ARATH19482;ARATH19581;ARATH19582;ARATH19584;ARATH19585;ARATH19586	False	False
1	ARATH19434	0.0011163232567791917	0.015123408965135584	ARATH19435;ARATH19436;ARATH19468;ARATH19467;ARATH19474;ARATH19463;ARATH19464;ARATH19434	False	False
1	ARATH19435	0.0011163232567791917	0.015123408965135584	ARATH19435;ARATH19436;ARATH19468;ARATH19467;ARATH19474;ARATH19463;ARATH19464;ARATH19434	False	False
1	ARATH19463	0.0011163232567791917	0.015123408965135584	ARATH19435;ARATH19436;ARATH19468;ARATH19467;ARATH19474;ARATH19463;ARATH19464;ARATH19434	False	False
1	ARATH19436	0.0011163232567791917	0.015123408965135584	ARATH19435;ARATH19436;ARATH19468;ARATH19467;ARATH19474;ARATH19463;ARATH19464;ARATH19434	False	False
1	ARATH19474	0.0011163232567791917	0.015123408965135584	ARATH19435;ARATH19436;ARATH19468;ARATH19467;ARATH19474;ARATH19463;ARATH19464;ARATH19434	False	False
1	ARATH19467	0.0011163232567791917	0.015123408965135584	ARATH19435;ARATH19436;ARATH19468;ARATH19467;ARATH19474;ARATH19463;ARATH19464;ARATH19434	False	False
1	ARATH19468	0.0011163232567791917	0.015123408965135584	ARATH19435;ARATH19436;ARATH19468;ARATH19467;ARATH19474;ARATH19463;ARATH19464;ARATH19434	False	False
1	ARATH19464	0.0011163232567791917	0.015123408965135584	ARATH19435;ARATH19436;ARATH19468;ARATH19467;ARATH19474;ARATH19463;ARATH19464;ARATH19434	False	False
1	ARATH19894	0.0010724857092210846	0.015617598229109018	ARATH18859;ARATH18860;ARATH19894;ARATH19895;ARATH19896;ARATH19897;ARATH19672	False	False
1	ARATH19051	0.0010181040398450473	0.01653846153846154	ARATH19051;ARATH19052;ARATH19053;ARATH19054;ARATH19055;ARATH19056;ARATH18618	False	False
1	ARATH19053	0.0010181040398450473	0.01653846153846154	ARATH19051;ARATH19052;ARATH19053;ARATH19054;ARATH19055;ARATH19056;ARATH18618	False	False
1	ARATH19169	0.0010181040398450473	0.01653846153846154	ARATH19211;ARATH19212;ARATH19164;ARATH19165;ARATH19167;ARATH19169;ARATH19171	False	False
1	ARATH19211	0.0010181040398450473	0.01653846153846154	ARATH19211;ARATH19212;ARATH19164;ARATH19165;ARATH19167;ARATH19169;ARATH19171	False	False
1	ARATH19167	0.0010181040398450473	0.01653846153846154	ARATH19211;ARATH19212;ARATH19164;ARATH19165;ARATH19167;ARATH19169;ARATH19171	False	False
1	ARATH19164	0.0010181040398450473	0.01653846153846154	ARATH19211;ARATH19212;ARATH19164;ARATH19165;ARATH19167;ARATH19169;ARATH19171	False	False
1	ARATH19052	0.0010181040398450473	0.01653846153846154	ARATH19051;ARATH19052;ARATH19053;ARATH19054;ARATH19055;ARATH19056;ARATH18618	False	False
1	ARATH19056	0.0010181040398450473	0.01653846153846154	ARATH19051;ARATH19052;ARATH19053;ARATH19054;ARATH19055;ARATH19056;ARATH18618	False	False
1	ARATH19584	0.000981271833494743	0.01685279468732706	ARATH19481;ARATH19482;ARATH19581;ARATH19582;ARATH19584;ARATH19585;ARATH19586	False	False
1	ARATH19586	0.000981271833494743	0.01685279468732706	ARATH19481;ARATH19482;ARATH19581;ARATH19582;ARATH19584;ARATH19585;ARATH19586	False	False
1	ARATH19585	0.000981271833494743	0.01685279468732706	ARATH19481;ARATH19482;ARATH19581;ARATH19582;ARATH19584;ARATH19585;ARATH19586	False	False
1	ARATH19581	0.000981271833494743	0.01685279468732706	ARATH19481;ARATH19482;ARATH19581;ARATH19582;ARATH19584;ARATH19585;ARATH19586	False	False
1	ARATH19582	0.000981271833494743	0.01685279468732706	ARATH19481;ARATH19482;ARATH19581;ARATH19582;ARATH19584;ARATH19585;ARATH19586	False	False
1	ARATH18906	0.0008909968179302713	0.018720531267293856	ARATH19546;ARATH19098;ARATH18906;ARATH19101;ARATH19548	False	False
1	ARATH19101	0.0008909968179302713	0.018720531267293856	ARATH19546;ARATH19098;ARATH18906;ARATH19101;ARATH19548	False	False
1	ARATH19548	0.0008909968179302713	0.018720531267293856	ARATH19546;ARATH19098;ARATH18906;ARATH19101;ARATH19548	False	False
1	ARATH19098	0.0008909968179302713	0.018720531267293856	ARATH19546;ARATH19098;ARATH18906;ARATH19101;ARATH19548	False	False
1	ARATH19546	0.0008909968179302713	0.018720531267293856	ARATH19546;ARATH19098;ARATH18906;ARATH19101;ARATH19548	False	False
1	ARATH19050	0.0008708907664637522	0.01881571665744328	ARATH19051;ARATH19052;ARATH19053;ARATH19054;ARATH19055;ARATH19056;ARATH18618;ARATH19050	False	False
1	ARATH19896	0.0008286023381727309	0.01930769230769231	ARATH18859;ARATH18860;ARATH19894;ARATH19895;ARATH19896;ARATH19897;ARATH19672	False	False
1	ARATH19672	0.0008286023381727309	0.01930769230769231	ARATH18859;ARATH18860;ARATH19894;ARATH19895;ARATH19896;ARATH19897;ARATH19672	False	False
1	ARATH19897	0.0008286023381727309	0.01930769230769231	ARATH18859;ARATH18860;ARATH19894;ARATH19895;ARATH19896;ARATH19897;ARATH19672	False	False
1	ARATH19895	0.0008286023381727309	0.01930769230769231	ARATH18859;ARATH18860;ARATH19894;ARATH19895;ARATH19896;ARATH19897;ARATH19672	False	False
1	ARATH18859	0.00044509573719919514	0.03138572219147759	ARATH18859;ARATH18860;ARATH19894;ARATH19895;ARATH19896;ARATH19897;ARATH19672	False	False
1	ARATH18860	0.00044509573719919514	0.03138572219147759	ARATH18859;ARATH18860;ARATH19894;ARATH19895;ARATH19896;ARATH19897;ARATH19672	False	False
1	ARATH19780	0.000335841582214997	0.03332650802434975	ARATH19780;ARATH18668;ARATH18670;ARATH18669	False	False
1	ARATH19523	0.00031323671831765367	0.040916436081903707	ARATH19523;ARATH19520;ARATH19522	False	False
1	ARATH19522	0.00031323671831765367	0.040916436081903707	ARATH19523;ARATH19520;ARATH19522	False	False
1	ARATH19123	0.00031323671831765367	0.040916436081903707	ARATH19123;ARATH19124;ARATH19126	False	False
1	ARATH19124	0.00031323671831765367	0.040916436081903707	ARATH19123;ARATH19124;ARATH19126	False	False
1	ARATH19520	0.00031323671831765367	0.040916436081903707	ARATH19523;ARATH19520;ARATH19522	False	False
1	ARATH19126	0.00031323671831765367	0.040916436081903707	ARATH19123;ARATH19124;ARATH19126	False	False
1	ARATH19566	0.00028145991283895944	0.04272661870503597	ARATH19566;ARATH19567;ARATH19312;ARATH20305	False	False
1	ARATH19567	0.00028145991283895944	0.04272661870503597	ARATH19566;ARATH19567;ARATH19312;ARATH20305	False	False
1	ARATH19312	0.00028145991283895944	0.04272661870503597	ARATH19566;ARATH19567;ARATH19312;ARATH20305	False	False
1	ARATH20305	0.00028145991283895944	0.04272661870503597	ARATH19566;ARATH19567;ARATH19312;ARATH20305	False	False
1	ARATH18668	0.00020245483021755648	0.045921416712783616	ARATH19780;ARATH18668;ARATH18670;ARATH18669	False	False
1	ARATH19568	0.0001680228559810805	0.04645987825124516	ARATH19566;ARATH19567;ARATH19568;ARATH19312;ARATH20305	False	False
1	ARATH19426	0.00016562262386725227	0.0470841173215274	ARATH19603;ARATH19604;ARATH19426;ARATH19427;ARATH19428;ARATH19429	False	False
1	ARATH19429	0.00016562262386725227	0.0470841173215274	ARATH19603;ARATH19604;ARATH19426;ARATH19427;ARATH19428;ARATH19429	False	False
1	ARATH19292	0.00016562262386725227	0.0470841173215274	ARATH19291;ARATH19292;ARATH19288;ARATH19290	False	False
1	ARATH19291	0.00016562262386725227	0.0470841173215274	ARATH19291;ARATH19292;ARATH19288;ARATH19290	False	False
1	ARATH20094	9.029353987963478e-05	0.05095960154952961	ARATH20090;ARATH20091;ARATH20092;ARATH20093;ARATH20094	False	False
1	ARATH19059	7.274407685390141e-05	0.05941781959048146	ARATH19059;ARATH19062;ARATH19063	False	False
1	ARATH19035	7.274407685390141e-05	0.05941781959048146	ARATH19035;ARATH19108;ARATH19034	False	False
1	ARATH18901	7.274407685390141e-05	0.05941781959048146	ARATH18908;ARATH18901;ARATH18903	False	False
1	ARATH18903	7.274407685390141e-05	0.05941781959048146	ARATH18908;ARATH18901;ARATH18903	False	False
1	ARATH18908	7.274407685390141e-05	0.05941781959048146	ARATH18908;ARATH18901;ARATH18903	False	False
1	ARATH18596	7.274407685390141e-05	0.05941781959048146	ARATH19723;ARATH18596;ARATH19722	False	False
1	ARATH19723	7.274407685390141e-05	0.05941781959048146	ARATH19723;ARATH18596;ARATH19722	False	False
1	ARATH19108	7.274407685390141e-05	0.05941781959048146	ARATH19035;ARATH19108;ARATH19034	False	False
1	ARATH19722	7.274407685390141e-05	0.05941781959048146	ARATH19723;ARATH18596;ARATH19722	False	False
1	ARATH19063	7.274407685390141e-05	0.05941781959048146	ARATH19059;ARATH19062;ARATH19063	False	False
1	ARATH19034	7.274407685390141e-05	0.05941781959048146	ARATH19035;ARATH19108;ARATH19034	False	False
1	ARATH20297	7.274407685390141e-05	0.05941781959048146	ARATH20295;ARATH20296;ARATH20297	False	False
1	ARATH20296	7.274407685390141e-05	0.05941781959048146	ARATH20295;ARATH20296;ARATH20297	False	False
1	ARATH20295	7.274407685390141e-05	0.05941781959048146	ARATH20295;ARATH20296;ARATH20297	False	False
1	ARATH19062	7.274407685390141e-05	0.05941781959048146	ARATH19059;ARATH19062;ARATH19063	False	False
1	ARATH19971	3.988872670529552e-05	0.059781405644715	ARATH19971;ARATH18948;ARATH19972;ARATH19970	False	False
1	ARATH19972	3.988872670529552e-05	0.059781405644715	ARATH19971;ARATH18948;ARATH19972;ARATH19970	False	False
1	ARATH18669	2.4356668511344808e-05	0.08882844493635861	ARATH18669;ARATH18670	False	False
1	ARATH19450	2.4356668511344808e-05	0.08882844493635861	ARATH19449;ARATH19450	False	False
1	ARATH19452	2.4356668511344808e-05	0.08882844493635861	ARATH19452;ARATH18720	False	False
1	ARATH19428	2.4356668511344808e-05	0.08882844493635861	ARATH19603;ARATH19604;ARATH19426;ARATH19427;ARATH19428;ARATH19429	False	False
1	ARATH18670	2.4356668511344808e-05	0.08882844493635861	ARATH18669;ARATH18670	False	False
1	ARATH20300	2.4356668511344808e-05	0.08882844493635861	ARATH20299;ARATH20300	False	False
1	ARATH20299	2.4356668511344808e-05	0.08882844493635861	ARATH20299;ARATH20300	False	False
1	ARATH19449	2.4356668511344808e-05	0.08882844493635861	ARATH19449;ARATH19450	False	False
1	ARATH19427	2.4356668511344808e-05	0.08882844493635861	ARATH19603;ARATH19604;ARATH19426;ARATH19427;ARATH19428;ARATH19429	False	False
1	ARATH20132	2.4356668511344808e-05	0.08882844493635861	ARATH20131;ARATH20132;ARATH20336	False	False
1	ARATH20131	2.4356668511344808e-05	0.08882844493635861	ARATH20131;ARATH20132;ARATH20336	False	False
1	ARATH19251	2.4356668511344808e-05	0.08882844493635861	ARATH19251;ARATH19250	False	False
1	ARATH19250	2.4356668511344808e-05	0.08882844493635861	ARATH19251;ARATH19250	False	False
1	ARATH18808	2.4356668511344808e-05	0.08882844493635861	ARATH18808;ARATH18809	False	False
1	ARATH19030	2.4356668511344808e-05	0.08882844493635861	ARATH19029;ARATH19030	False	False
1	ARATH18809	2.4356668511344808e-05	0.08882844493635861	ARATH18808;ARATH18809	False	False
1	ARATH19679	2.4356668511344808e-05	0.08882844493635861	ARATH19679;ARATH19680	False	False
1	ARATH19680	2.4356668511344808e-05	0.08882844493635861	ARATH19679;ARATH19680	False	False
1	ARATH18820	2.4356668511344808e-05	0.08882844493635861	ARATH18820;ARATH18821	False	False
1	ARATH19029	2.4356668511344808e-05	0.08882844493635861	ARATH19029;ARATH19030	False	False
1	ARATH18787	2.4356668511344808e-05	0.08882844493635861	ARATH18787;ARATH18785	False	False
1	ARATH18821	2.4356668511344808e-05	0.08882844493635861	ARATH18820;ARATH18821	False	False
1	ARATH20092	2.4356668511344808e-05	0.08882844493635861	ARATH20092;ARATH20093	False	False
1	ARATH20091	2.4356668511344808e-05	0.08882844493635861	ARATH20091;ARATH20090	False	False
1	ARATH20090	2.4356668511344808e-05	0.08882844493635861	ARATH20091;ARATH20090	False	False
1	ARATH20016	2.4356668511344808e-05	0.08882844493635861	ARATH20016;ARATH20017	False	False
1	ARATH20017	2.4356668511344808e-05	0.08882844493635861	ARATH20016;ARATH20017	False	False
1	ARATH20073	2.4356668511344808e-05	0.08882844493635861	ARATH20072;ARATH20073	False	False
1	ARATH20072	2.4356668511344808e-05	0.08882844493635861	ARATH20072;ARATH20073	False	False
1	ARATH19195	2.4356668511344808e-05	0.08882844493635861	ARATH19195;ARATH18918;ARATH19194	False	False
1	ARATH19194	2.4356668511344808e-05	0.08882844493635861	ARATH19195;ARATH18918;ARATH19194	False	False
1	ARATH20093	2.4356668511344808e-05	0.08882844493635861	ARATH20092;ARATH20093	False	False
1	ARATH18785	2.4356668511344808e-05	0.08882844493635861	ARATH18787;ARATH18785	False	False
1	ARATH19564	2.4356668511344808e-05	0.08882844493635861	ARATH19564;ARATH19572	False	False
1	ARATH19288	2.4356668511344808e-05	0.08882844493635861	ARATH19291;ARATH19292;ARATH19288;ARATH19290	False	False
1	ARATH19572	2.4356668511344808e-05	0.08882844493635861	ARATH19564;ARATH19572	False	False
1	ARATH19873	2.4356668511344808e-05	0.08882844493635861	ARATH19877;ARATH19873	False	False
1	ARATH19877	2.4356668511344808e-05	0.08882844493635861	ARATH19877;ARATH19873	False	False
1	ARATH18720	2.4356668511344808e-05	0.08882844493635861	ARATH19452;ARATH18720	False	False
1	ARATH19082	2.4356668511344808e-05	0.08882844493635861	ARATH19081;ARATH19082	False	False
1	ARATH19605	2.4356668511344808e-05	0.08882844493635861	ARATH19605;ARATH19606	False	False
1	ARATH19606	2.4356668511344808e-05	0.08882844493635861	ARATH19605;ARATH19606	False	False
1	ARATH19081	2.4356668511344808e-05	0.08882844493635861	ARATH19081;ARATH19082	False	False
1	ARATH18754	2.4356668511344808e-05	0.08882844493635861	ARATH18755;ARATH18754	False	False
1	ARATH18755	2.4356668511344808e-05	0.08882844493635861	ARATH18755;ARATH18754	False	False
1	ARATH19290	2.4356668511344808e-05	0.08882844493635861	ARATH19291;ARATH19292;ARATH19288;ARATH19290	False	False
1	ARATH18571	0.0	1.0		False	False
1	ARATH19774	0.0	1.0		False	False
1	ARATH19773	0.0	1.0		False	False
1	ARATH19772	0.0	1.0		False	False
1	ARATH19771	0.0	1.0		False	False
1	ARATH19770	0.0	1.0		False	False
1	ARATH19769	0.0	1.0		False	False
1	ARATH19768	0.0	1.0		False	False
1	ARATH19767	0.0	1.0		False	False
1	ARATH19766	0.0	1.0		False	False
1	ARATH19765	0.0	1.0		False	False
1	ARATH19764	0.0	1.0		False	False
1	ARATH19763	0.0	1.0		False	False
1	ARATH19762	0.0	1.0		False	False
1	ARATH19761	0.0	1.0		False	False
1	ARATH19760	0.0	1.0		False	False
1	ARATH19759	0.0	1.0		False	False
1	ARATH19758	0.0	1.0		False	False
1	ARATH19757	0.0	1.0		False	False
1	ARATH19756	0.0	1.0		False	False
1	ARATH19755	0.0	1.0		False	False
1	ARATH19754	0.0	1.0		False	False
1	ARATH19753	0.0	1.0		False	False
1	ARATH19752	0.0	1.0		False	False
1	ARATH19775	0.0	1.0		False	False
1	ARATH19751	0.0	1.0		False	False
1	ARATH19776	0.0	1.0		False	False
1	ARATH19778	0.0	1.0		False	False
1	ARATH19802	0.0	1.0		False	False
1	ARATH19801	0.0	1.0		False	False
1	ARATH19800	0.0	1.0		False	False
1	ARATH19799	0.0	1.0		False	False
1	ARATH19798	0.0	1.0		False	False
1	ARATH19797	0.0	1.0		False	False
1	ARATH19796	0.0	1.0		False	False
1	ARATH19795	0.0	1.0		False	False
1	ARATH19794	0.0	1.0		False	False
1	ARATH19793	0.0	1.0		False	False
1	ARATH19792	0.0	1.0		False	False
1	ARATH19791	0.0	1.0		False	False
1	ARATH19790	0.0	1.0		False	False
1	ARATH19789	0.0	1.0		False	False
1	ARATH19788	0.0	1.0		False	False
1	ARATH19787	0.0	1.0		False	False
1	ARATH19786	0.0	1.0		False	False
1	ARATH19785	0.0	1.0		False	False
1	ARATH19784	0.0	1.0		False	False
1	ARATH19783	0.0	1.0		False	False
1	ARATH19782	0.0	1.0		False	False
1	ARATH19781	0.0	1.0		False	False
1	ARATH19779	0.0	1.0		False	False
1	ARATH19777	0.0	1.0		False	False
1	ARATH19750	0.0	1.0		False	False
1	ARATH19749	0.0	1.0		False	False
1	ARATH19748	0.0	1.0		False	False
1	ARATH19717	0.0	1.0		False	False
1	ARATH19716	0.0	1.0		False	False
1	ARATH19715	0.0	1.0		False	False
1	ARATH19714	0.0	1.0		False	False
1	ARATH19713	0.0	1.0		False	False
1	ARATH19712	0.0	1.0		False	False
1	ARATH19711	0.0	1.0		False	False
1	ARATH19710	0.0	1.0		False	False
1	ARATH19709	0.0	1.0		False	False
1	ARATH19708	0.0	1.0		False	False
1	ARATH19707	0.0	1.0		False	False
1	ARATH19706	0.0	1.0		False	False
1	ARATH19705	0.0	1.0		False	False
1	ARATH19704	0.0	1.0		False	False
1	ARATH19703	0.0	1.0		False	False
1	ARATH19702	0.0	1.0		False	False
1	ARATH19701	0.0	1.0		False	False
1	ARATH19700	0.0	1.0		False	False
1	ARATH19699	0.0	1.0		False	False
1	ARATH19698	0.0	1.0		False	False
1	ARATH19697	0.0	1.0		False	False
1	ARATH19696	0.0	1.0		False	False
1	ARATH19695	0.0	1.0		False	False
1	ARATH19718	0.0	1.0		False	False
1	ARATH19719	0.0	1.0		False	False
1	ARATH19720	0.0	1.0		False	False
1	ARATH19721	0.0	1.0		False	False
1	ARATH19747	0.0	1.0		False	False
1	ARATH19746	0.0	1.0		False	False
1	ARATH19745	0.0	1.0		False	False
1	ARATH19744	0.0	1.0		False	False
1	ARATH19743	0.0	1.0		False	False
1	ARATH19742	0.0	1.0		False	False
1	ARATH19741	0.0	1.0		False	False
1	ARATH19740	0.0	1.0		False	False
1	ARATH19739	0.0	1.0		False	False
1	ARATH19738	0.0	1.0		False	False
1	ARATH19737	0.0	1.0		False	False
1	ARATH19803	0.0	1.0		False	False
1	ARATH19736	0.0	1.0		False	False
1	ARATH19734	0.0	1.0		False	False
1	ARATH19733	0.0	1.0		False	False
1	ARATH19732	0.0	1.0		False	False
1	ARATH19731	0.0	1.0		False	False
1	ARATH19730	0.0	1.0		False	False
1	ARATH19729	0.0	1.0		False	False
1	ARATH19728	0.0	1.0		False	False
1	ARATH19727	0.0	1.0		False	False
1	ARATH19726	0.0	1.0		False	False
1	ARATH19725	0.0	1.0		False	False
1	ARATH19724	0.0	1.0		False	False
1	ARATH19735	0.0	1.0		False	False
1	ARATH19694	0.0	1.0		False	False
1	ARATH19804	0.0	1.0		False	False
1	ARATH19806	0.0	1.0		False	False
1	ARATH19887	0.0	1.0		False	False
1	ARATH19886	0.0	1.0		False	False
1	ARATH19885	0.0	1.0		False	False
1	ARATH19884	0.0	1.0		False	False
1	ARATH19883	0.0	1.0		False	False
1	ARATH19882	0.0	1.0		False	False
1	ARATH19881	0.0	1.0		False	False
1	ARATH19880	0.0	1.0		False	False
1	ARATH19879	0.0	1.0		False	False
1	ARATH19878	0.0	1.0		False	False
1	ARATH19876	0.0	1.0		False	False
1	ARATH19875	0.0	1.0		False	False
1	ARATH19874	0.0	1.0		False	False
1	ARATH19872	0.0	1.0		False	False
1	ARATH19871	0.0	1.0		False	False
1	ARATH19870	0.0	1.0		False	False
1	ARATH19869	0.0	1.0		False	False
1	ARATH19868	0.0	1.0		False	False
1	ARATH19867	0.0	1.0		False	False
1	ARATH19866	0.0	1.0		False	False
1	ARATH19865	0.0	1.0		False	False
1	ARATH19864	0.0	1.0		False	False
1	ARATH19863	0.0	1.0		False	False
1	ARATH19888	0.0	1.0		False	False
1	ARATH19862	0.0	1.0		False	False
1	ARATH19889	0.0	1.0		False	False
1	ARATH19891	0.0	1.0		False	False
1	ARATH19918	0.0	1.0		False	False
1	ARATH19917	0.0	1.0		False	False
1	ARATH19916	0.0	1.0		False	False
1	ARATH19915	0.0	1.0		False	False
1	ARATH19914	0.0	1.0		False	False
1	ARATH19913	0.0	1.0		False	False
1	ARATH19912	0.0	1.0		False	False
1	ARATH19911	0.0	1.0		False	False
1	ARATH19910	0.0	1.0		False	False
1	ARATH19909	0.0	1.0		False	False
1	ARATH19908	0.0	1.0		False	False
1	ARATH19907	0.0	1.0		False	False
1	ARATH19906	0.0	1.0		False	False
1	ARATH19905	0.0	1.0		False	False
1	ARATH19904	0.0	1.0		False	False
1	ARATH19903	0.0	1.0		False	False
1	ARATH19902	0.0	1.0		False	False
1	ARATH19901	0.0	1.0		False	False
1	ARATH19900	0.0	1.0		False	False
1	ARATH19899	0.0	1.0		False	False
1	ARATH19898	0.0	1.0		False	False
1	ARATH19893	0.0	1.0		False	False
1	ARATH19892	0.0	1.0		False	False
1	ARATH19890	0.0	1.0		False	False
1	ARATH19861	0.0	1.0		False	False
1	ARATH19860	0.0	1.0		False	False
1	ARATH19859	0.0	1.0		False	False
1	ARATH19829	0.0	1.0		False	False
1	ARATH19828	0.0	1.0		False	False
1	ARATH19827	0.0	1.0		False	False
1	ARATH19826	0.0	1.0		False	False
1	ARATH19825	0.0	1.0		False	False
1	ARATH19824	0.0	1.0		False	False
1	ARATH19823	0.0	1.0		False	False
1	ARATH19822	0.0	1.0		False	False
1	ARATH19821	0.0	1.0		False	False
1	ARATH19820	0.0	1.0		False	False
1	ARATH19819	0.0	1.0		False	False
1	ARATH19818	0.0	1.0		False	False
1	ARATH19817	0.0	1.0		False	False
1	ARATH19816	0.0	1.0		False	False
1	ARATH19815	0.0	1.0		False	False
1	ARATH19814	0.0	1.0		False	False
1	ARATH19813	0.0	1.0		False	False
1	ARATH19812	0.0	1.0		False	False
1	ARATH19811	0.0	1.0		False	False
1	ARATH19810	0.0	1.0		False	False
1	ARATH19809	0.0	1.0		False	False
1	ARATH19808	0.0	1.0		False	False
1	ARATH19807	0.0	1.0		False	False
1	ARATH19830	0.0	1.0		False	False
1	ARATH19831	0.0	1.0		False	False
1	ARATH19832	0.0	1.0		False	False
1	ARATH19833	0.0	1.0		False	False
1	ARATH19858	0.0	1.0		False	False
1	ARATH19857	0.0	1.0		False	False
1	ARATH19856	0.0	1.0		False	False
1	ARATH19855	0.0	1.0		False	False
1	ARATH19853	0.0	1.0		False	False
1	ARATH19852	0.0	1.0		False	False
1	ARATH19851	0.0	1.0		False	False
1	ARATH19850	0.0	1.0		False	False
1	ARATH19849	0.0	1.0		False	False
1	ARATH19848	0.0	1.0		False	False
1	ARATH19847	0.0	1.0		False	False
1	ARATH19805	0.0	1.0		False	False
1	ARATH19846	0.0	1.0		False	False
1	ARATH19844	0.0	1.0		False	False
1	ARATH19843	0.0	1.0		False	False
1	ARATH19842	0.0	1.0		False	False
1	ARATH19841	0.0	1.0		False	False
1	ARATH19840	0.0	1.0		False	False
1	ARATH19839	0.0	1.0		False	False
1	ARATH19838	0.0	1.0		False	False
1	ARATH19837	0.0	1.0		False	False
1	ARATH19836	0.0	1.0		False	False
1	ARATH19835	0.0	1.0		False	False
1	ARATH19834	0.0	1.0		False	False
1	ARATH19845	0.0	1.0		False	False
1	ARATH19693	0.0	1.0		False	False
1	ARATH19692	0.0	1.0		False	False
1	ARATH19691	0.0	1.0		False	False
1	ARATH19536	0.0	1.0		False	False
1	ARATH19535	0.0	1.0		False	False
1	ARATH19534	0.0	1.0		False	False
1	ARATH19533	0.0	1.0		False	False
1	ARATH19532	0.0	1.0		False	False
1	ARATH19531	0.0	1.0		False	False
1	ARATH19530	0.0	1.0		False	False
1	ARATH19529	0.0	1.0		False	False
1	ARATH19528	0.0	1.0		False	False
1	ARATH19527	0.0	1.0		False	False
1	ARATH19526	0.0	1.0		False	False
1	ARATH19525	0.0	1.0		False	False
1	ARATH19524	0.0	1.0		False	False
1	ARATH19521	0.0	1.0		False	False
1	ARATH19519	0.0	1.0		False	False
1	ARATH19518	0.0	1.0		False	False
1	ARATH19517	0.0	1.0		False	False
1	ARATH19516	0.0	1.0		False	False
1	ARATH19515	0.0	1.0		False	False
1	ARATH19514	0.0	1.0		False	False
1	ARATH19513	0.0	1.0		False	False
1	ARATH19512	0.0	1.0		False	False
1	ARATH19511	0.0	1.0		False	False
1	ARATH19537	0.0	1.0		False	False
1	ARATH19510	0.0	1.0		False	False
1	ARATH19538	0.0	1.0		False	False
1	ARATH19540	0.0	1.0		False	False
1	ARATH19569	0.0	1.0		False	False
1	ARATH19565	0.0	1.0		False	False
1	ARATH19563	0.0	1.0		False	False
1	ARATH19562	0.0	1.0		False	False
1	ARATH19561	0.0	1.0		False	False
1	ARATH19560	0.0	1.0		False	False
1	ARATH19559	0.0	1.0		False	False
1	ARATH19558	0.0	1.0		False	False
1	ARATH19557	0.0	1.0		False	False
1	ARATH19556	0.0	1.0		False	False
1	ARATH19555	0.0	1.0		False	False
1	ARATH19554	0.0	1.0		False	False
1	ARATH19553	0.0	1.0		False	False
1	ARATH19552	0.0	1.0		False	False
1	ARATH19551	0.0	1.0		False	False
1	ARATH19550	0.0	1.0		False	False
1	ARATH19549	0.0	1.0		False	False
1	ARATH19547	0.0	1.0		False	False
1	ARATH19545	0.0	1.0		False	False
1	ARATH19544	0.0	1.0		False	False
1	ARATH19543	0.0	1.0		False	False
1	ARATH19542	0.0	1.0		False	False
1	ARATH19541	0.0	1.0		False	False
1	ARATH19539	0.0	1.0		False	False
1	ARATH19509	0.0	1.0		False	False
1	ARATH19508	0.0	1.0		False	False
1	ARATH19507	0.0	1.0		False	False
1	ARATH19476	0.0	1.0		False	False
1	ARATH19475	0.0	1.0		False	False
1	ARATH20376	0.0	1.0		False	False
1	ARATH19473	0.0	1.0		False	False
1	ARATH19472	0.0	1.0		False	False
1	ARATH19471	0.0	1.0		False	False
1	ARATH19470	0.0	1.0		False	False
1	ARATH19469	0.0	1.0		False	False
1	ARATH19466	0.0	1.0		False	False
1	ARATH19465	0.0	1.0		False	False
1	ARATH19462	0.0	1.0		False	False
1	ARATH19461	0.0	1.0		False	False
1	ARATH19460	0.0	1.0		False	False
1	ARATH19459	0.0	1.0		False	False
1	ARATH19458	0.0	1.0		False	False
1	ARATH19457	0.0	1.0		False	False
1	ARATH19456	0.0	1.0		False	False
1	ARATH19455	0.0	1.0		False	False
1	ARATH19454	0.0	1.0		False	False
1	ARATH19453	0.0	1.0		False	False
1	ARATH19451	0.0	1.0		False	False
1	ARATH19448	0.0	1.0		False	False
1	ARATH19447	0.0	1.0		False	False
1	ARATH19477	0.0	1.0		False	False
1	ARATH19478	0.0	1.0		False	False
1	ARATH19479	0.0	1.0		False	False
1	ARATH19480	0.0	1.0		False	False
1	ARATH19506	0.0	1.0		False	False
1	ARATH19505	0.0	1.0		False	False
1	ARATH19504	0.0	1.0		False	False
1	ARATH19503	0.0	1.0		False	False
1	ARATH19502	0.0	1.0		False	False
1	ARATH19501	0.0	1.0		False	False
1	ARATH19500	0.0	1.0		False	False
1	ARATH19499	0.0	1.0		False	False
1	ARATH19498	0.0	1.0		False	False
1	ARATH19497	0.0	1.0		False	False
1	ARATH19496	0.0	1.0		False	False
1	ARATH19570	0.0	1.0		False	False
1	ARATH19495	0.0	1.0		False	False
1	ARATH19493	0.0	1.0		False	False
1	ARATH19492	0.0	1.0		False	False
1	ARATH19491	0.0	1.0		False	False
1	ARATH19490	0.0	1.0		False	False
1	ARATH19489	0.0	1.0		False	False
1	ARATH19488	0.0	1.0		False	False
1	ARATH19487	0.0	1.0		False	False
1	ARATH19486	0.0	1.0		False	False
1	ARATH19485	0.0	1.0		False	False
1	ARATH19484	0.0	1.0		False	False
1	ARATH19483	0.0	1.0		False	False
1	ARATH19494	0.0	1.0		False	False
1	ARATH19571	0.0	1.0		False	False
1	ARATH19573	0.0	1.0		False	False
1	ARATH19574	0.0	1.0		False	False
1	ARATH19659	0.0	1.0		False	False
1	ARATH19658	0.0	1.0		False	False
1	ARATH19657	0.0	1.0		False	False
1	ARATH19656	0.0	1.0		False	False
1	ARATH19655	0.0	1.0		False	False
1	ARATH19654	0.0	1.0		False	False
1	ARATH19653	0.0	1.0		False	False
1	ARATH19652	0.0	1.0		False	False
1	ARATH19651	0.0	1.0		False	False
1	ARATH19650	0.0	1.0		False	False
1	ARATH19649	0.0	1.0		False	False
1	ARATH19648	0.0	1.0		False	False
1	ARATH19647	0.0	1.0		False	False
1	ARATH19646	0.0	1.0		False	False
1	ARATH19645	0.0	1.0		False	False
1	ARATH19644	0.0	1.0		False	False
1	ARATH19643	0.0	1.0		False	False
1	ARATH19642	0.0	1.0		False	False
1	ARATH19641	0.0	1.0		False	False
1	ARATH19640	0.0	1.0		False	False
1	ARATH19639	0.0	1.0		False	False
1	ARATH19638	0.0	1.0		False	False
1	ARATH19637	0.0	1.0		False	False
1	ARATH19660	0.0	1.0		False	False
1	ARATH19661	0.0	1.0		False	False
1	ARATH19662	0.0	1.0		False	False
1	ARATH19663	0.0	1.0		False	False
1	ARATH19690	0.0	1.0		False	False
1	ARATH19689	0.0	1.0		False	False
1	ARATH19688	0.0	1.0		False	False
1	ARATH19687	0.0	1.0		False	False
1	ARATH19686	0.0	1.0		False	False
1	ARATH19685	0.0	1.0		False	False
1	ARATH19684	0.0	1.0		False	False
1	ARATH19683	0.0	1.0		False	False
1	ARATH19682	0.0	1.0		False	False
1	ARATH19681	0.0	1.0		False	False
1	ARATH19678	0.0	1.0		False	False
1	ARATH19636	0.0	1.0		False	False
1	ARATH19677	0.0	1.0		False	False
1	ARATH19675	0.0	1.0		False	False
1	ARATH19674	0.0	1.0		False	False
1	ARATH19673	0.0	1.0		False	False
1	ARATH19671	0.0	1.0		False	False
1	ARATH19670	0.0	1.0		False	False
1	ARATH19669	0.0	1.0		False	False
1	ARATH19668	0.0	1.0		False	False
1	ARATH19667	0.0	1.0		False	False
1	ARATH19666	0.0	1.0		False	False
1	ARATH19665	0.0	1.0		False	False
1	ARATH19664	0.0	1.0		False	False
1	ARATH19676	0.0	1.0		False	False
1	ARATH19919	0.0	1.0		False	False
1	ARATH19635	0.0	1.0		False	False
1	ARATH19633	0.0	1.0		False	False
1	ARATH19602	0.0	1.0		False	False
1	ARATH19601	0.0	1.0		False	False
1	ARATH19600	0.0	1.0		False	False
1	ARATH19599	0.0	1.0		False	False
1	ARATH19598	0.0	1.0		False	False
1	ARATH19597	0.0	1.0		False	False
1	ARATH19596	0.0	1.0		False	False
1	ARATH19595	0.0	1.0		False	False
1	ARATH19594	0.0	1.0		False	False
1	ARATH19593	0.0	1.0		False	False
1	ARATH19592	0.0	1.0		False	False
1	ARATH19591	0.0	1.0		False	False
1	ARATH19590	0.0	1.0		False	False
1	ARATH19589	0.0	1.0		False	False
1	ARATH19588	0.0	1.0		False	False
1	ARATH19587	0.0	1.0		False	False
1	ARATH19583	0.0	1.0		False	False
1	ARATH19580	0.0	1.0		False	False
1	ARATH19579	0.0	1.0		False	False
1	ARATH19578	0.0	1.0		False	False
1	ARATH19577	0.0	1.0		False	False
1	ARATH19576	0.0	1.0		False	False
1	ARATH19575	0.0	1.0		False	False
1	ARATH19603	0.0	1.0		False	False
1	ARATH19604	0.0	1.0		False	False
1	ARATH19607	0.0	1.0		False	False
1	ARATH19608	0.0	1.0		False	False
1	ARATH19632	0.0	1.0		False	False
1	ARATH19631	0.0	1.0		False	False
1	ARATH19630	0.0	1.0		False	False
1	ARATH19629	0.0	1.0		False	False
1	ARATH19628	0.0	1.0		False	False
1	ARATH19627	0.0	1.0		False	False
1	ARATH19626	0.0	1.0		False	False
1	ARATH19625	0.0	1.0		False	False
1	ARATH19624	0.0	1.0		False	False
1	ARATH19623	0.0	1.0		False	False
1	ARATH19622	0.0	1.0		False	False
1	ARATH19634	0.0	1.0		False	False
1	ARATH19621	0.0	1.0		False	False
1	ARATH19619	0.0	1.0		False	False
1	ARATH19618	0.0	1.0		False	False
1	ARATH19617	0.0	1.0		False	False
1	ARATH19616	0.0	1.0		False	False
1	ARATH19615	0.0	1.0		False	False
1	ARATH19614	0.0	1.0		False	False
1	ARATH19613	0.0	1.0		False	False
1	ARATH19612	0.0	1.0		False	False
1	ARATH19611	0.0	1.0		False	False
1	ARATH19610	0.0	1.0		False	False
1	ARATH19609	0.0	1.0		False	False
1	ARATH19620	0.0	1.0		False	False
1	ARATH19920	0.0	1.0		False	False
1	ARATH19921	0.0	1.0		False	False
1	ARATH19922	0.0	1.0		False	False
1	ARATH20232	0.0	1.0		False	False
1	ARATH20231	0.0	1.0		False	False
1	ARATH20230	0.0	1.0		False	False
1	ARATH20229	0.0	1.0		False	False
1	ARATH20228	0.0	1.0		False	False
1	ARATH20227	0.0	1.0		False	False
1	ARATH20226	0.0	1.0		False	False
1	ARATH20225	0.0	1.0		False	False
1	ARATH20224	0.0	1.0		False	False
1	ARATH20223	0.0	1.0		False	False
1	ARATH20222	0.0	1.0		False	False
1	ARATH20221	0.0	1.0		False	False
1	ARATH20220	0.0	1.0		False	False
1	ARATH20219	0.0	1.0		False	False
1	ARATH20218	0.0	1.0		False	False
1	ARATH20217	0.0	1.0		False	False
1	ARATH20216	0.0	1.0		False	False
1	ARATH20215	0.0	1.0		False	False
1	ARATH20214	0.0	1.0		False	False
1	ARATH20213	0.0	1.0		False	False
1	ARATH20212	0.0	1.0		False	False
1	ARATH20211	0.0	1.0		False	False
1	ARATH20210	0.0	1.0		False	False
1	ARATH20233	0.0	1.0		False	False
1	ARATH20209	0.0	1.0		False	False
1	ARATH20234	0.0	1.0		False	False
1	ARATH20236	0.0	1.0		False	False
1	ARATH20259	0.0	1.0		False	False
1	ARATH20258	0.0	1.0		False	False
1	ARATH20257	0.0	1.0		False	False
1	ARATH20256	0.0	1.0		False	False
1	ARATH20255	0.0	1.0		False	False
1	ARATH20254	0.0	1.0		False	False
1	ARATH20253	0.0	1.0		False	False
1	ARATH20252	0.0	1.0		False	False
1	ARATH20251	0.0	1.0		False	False
1	ARATH20250	0.0	1.0		False	False
1	ARATH20249	0.0	1.0		False	False
1	ARATH20248	0.0	1.0		False	False
1	ARATH20247	0.0	1.0		False	False
1	ARATH20246	0.0	1.0		False	False
1	ARATH20245	0.0	1.0		False	False
1	ARATH20244	0.0	1.0		False	False
1	ARATH20243	0.0	1.0		False	False
1	ARATH20242	0.0	1.0		False	False
1	ARATH20241	0.0	1.0		False	False
1	ARATH20240	0.0	1.0		False	False
1	ARATH20239	0.0	1.0		False	False
1	ARATH20238	0.0	1.0		False	False
1	ARATH20237	0.0	1.0		False	False
1	ARATH20235	0.0	1.0		False	False
1	ARATH20208	0.0	1.0		False	False
1	ARATH20207	0.0	1.0		False	False
1	ARATH20206	0.0	1.0		False	False
1	ARATH20177	0.0	1.0		False	False
1	ARATH20176	0.0	1.0		False	False
1	ARATH20175	0.0	1.0		True	False
1	ARATH20174	0.0	1.0		False	False
1	ARATH20173	0.0	1.0		False	False
1	ARATH20172	0.0	1.0		False	False
1	ARATH20171	0.0	1.0		False	False
1	ARATH20170	0.0	1.0		False	False
1	ARATH20169	0.0	1.0		False	False
1	ARATH20168	0.0	1.0		False	False
1	ARATH20167	0.0	1.0		False	False
1	ARATH20166	0.0	1.0		False	False
1	ARATH20165	0.0	1.0		False	False
1	ARATH20164	0.0	1.0		False	False
1	ARATH20163	0.0	1.0		False	False
1	ARATH20162	0.0	1.0		False	False
1	ARATH20161	0.0	1.0		False	False
1	ARATH20160	0.0	1.0		False	False
1	ARATH20159	0.0	1.0		False	False
1	ARATH20158	0.0	1.0		False	False
1	ARATH20157	0.0	1.0		False	False
1	ARATH20156	0.0	1.0		False	False
1	ARATH20155	0.0	1.0		False	False
1	ARATH20178	0.0	1.0		False	False
1	ARATH20179	0.0	1.0		False	False
1	ARATH20180	0.0	1.0		False	False
1	ARATH20181	0.0	1.0		False	False
1	ARATH20205	0.0	1.0		False	False
1	ARATH20204	0.0	1.0		False	False
1	ARATH20203	0.0	1.0		False	False
1	ARATH20202	0.0	1.0		False	False
1	ARATH20201	0.0	1.0		False	False
1	ARATH20200	0.0	1.0		False	False
1	ARATH20199	0.0	1.0		False	False
1	ARATH20198	0.0	1.0		False	False
1	ARATH20197	0.0	1.0		False	False
1	ARATH20196	0.0	1.0		False	False
1	ARATH20195	0.0	1.0		False	False
1	ARATH20260	0.0	1.0		False	False
1	ARATH20194	0.0	1.0		False	False
1	ARATH20192	0.0	1.0		False	False
1	ARATH20191	0.0	1.0		False	False
1	ARATH20190	0.0	1.0		False	False
1	ARATH20189	0.0	1.0		False	False
1	ARATH20188	0.0	1.0		False	False
1	ARATH20187	0.0	1.0		False	False
1	ARATH20186	0.0	1.0		False	False
1	ARATH20185	0.0	1.0		False	False
1	ARATH20184	0.0	1.0		False	False
1	ARATH20183	0.0	1.0		False	False
1	ARATH20182	0.0	1.0		False	False
1	ARATH20193	0.0	1.0		False	False
1	ARATH20261	0.0	1.0		False	False
1	ARATH20262	0.0	1.0		False	False
1	ARATH20263	0.0	1.0		False	False
1	ARATH20347	0.0	1.0		False	False
1	ARATH20346	0.0	1.0		False	False
1	ARATH20345	0.0	1.0		False	False
1	ARATH20344	0.0	1.0		False	False
1	ARATH20343	0.0	1.0		False	False
1	ARATH20342	0.0	1.0		False	False
1	ARATH20341	0.0	1.0		False	False
1	ARATH20340	0.0	1.0		False	False
1	ARATH20339	0.0	1.0		False	False
1	ARATH20338	0.0	1.0		False	False
1	ARATH20337	0.0	1.0		False	False
1	ARATH20336	0.0	1.0		False	False
1	ARATH20335	0.0	1.0		False	False
1	ARATH20334	0.0	1.0		False	False
1	ARATH20333	0.0	1.0		False	False
1	ARATH20332	0.0	1.0		False	False
1	ARATH20331	0.0	1.0		False	False
1	ARATH20330	0.0	1.0		False	False
1	ARATH20329	0.0	1.0		False	False
1	ARATH20328	0.0	1.0		False	False
1	ARATH20327	0.0	1.0		False	False
1	ARATH20326	0.0	1.0		False	False
1	ARATH20325	0.0	1.0		False	False
1	ARATH20348	0.0	1.0		False	False
1	ARATH20349	0.0	1.0		False	False
1	ARATH20350	0.0	1.0		False	False
1	ARATH20351	0.0	1.0		False	False
1	ARATH20375	0.0	1.0		False	False
1	ARATH20374	0.0	1.0		False	False
1	ARATH20373	0.0	1.0		False	False
1	ARATH20372	0.0	1.0		False	False
1	ARATH20371	0.0	1.0		False	False
1	ARATH20370	0.0	1.0		False	False
1	ARATH20369	0.0	1.0		False	False
1	ARATH20368	0.0	1.0		False	False
1	ARATH20367	0.0	1.0		False	False
1	ARATH20366	0.0	1.0		False	False
1	ARATH20365	0.0	1.0		False	False
1	ARATH20324	0.0	1.0		False	False
1	ARATH20364	0.0	1.0		False	False
1	ARATH20362	0.0	1.0		False	False
1	ARATH20361	0.0	1.0		False	False
1	ARATH20360	0.0	1.0		False	False
1	ARATH20359	0.0	1.0		False	False
1	ARATH20358	0.0	1.0		False	False
1	ARATH20357	0.0	1.0		False	False
1	ARATH20356	0.0	1.0		False	False
1	ARATH20355	0.0	1.0		False	False
1	ARATH20354	0.0	1.0		False	False
1	ARATH20353	0.0	1.0		False	False
1	ARATH20352	0.0	1.0		False	False
1	ARATH20363	0.0	1.0		False	False
1	ARATH20154	0.0	1.0		False	False
1	ARATH20323	0.0	1.0		False	False
1	ARATH20321	0.0	1.0		False	False
1	ARATH20286	0.0	1.0		False	False
1	ARATH20285	0.0	1.0		False	False
1	ARATH20284	0.0	1.0		False	False
1	ARATH20283	0.0	1.0		False	False
1	ARATH20282	0.0	1.0		False	False
1	ARATH20281	0.0	1.0		False	False
1	ARATH20280	0.0	1.0		False	False
1	ARATH20279	0.0	1.0		False	False
1	ARATH20278	0.0	1.0		False	False
1	ARATH20277	0.0	1.0		False	False
1	ARATH20276	0.0	1.0		False	False
1	ARATH20275	0.0	1.0		False	False
1	ARATH20274	0.0	1.0		False	False
1	ARATH20273	0.0	1.0		False	False
1	ARATH20272	0.0	1.0		False	False
1	ARATH20271	0.0	1.0		False	False
1	ARATH20270	0.0	1.0		False	False
1	ARATH20269	0.0	1.0		False	False
1	ARATH20268	0.0	1.0		False	False
1	ARATH20267	0.0	1.0		False	False
1	ARATH20266	0.0	1.0		False	False
1	ARATH20265	0.0	1.0		False	False
1	ARATH20264	0.0	1.0		False	False
1	ARATH20287	0.0	1.0		False	False
1	ARATH20288	0.0	1.0		False	False
1	ARATH20289	0.0	1.0		False	False
1	ARATH20290	0.0	1.0		False	False
1	ARATH20320	0.0	1.0		False	False
1	ARATH20319	0.0	1.0		False	False
1	ARATH20318	0.0	1.0		False	False
1	ARATH20317	0.0	1.0		False	False
1	ARATH20316	0.0	1.0		False	False
1	ARATH20315	0.0	1.0		False	False
1	ARATH20314	0.0	1.0		False	False
1	ARATH20313	0.0	1.0		False	False
1	ARATH20312	0.0	1.0		False	False
1	ARATH20311	0.0	1.0		True	False
1	ARATH20310	0.0	1.0		False	False
1	ARATH20322	0.0	1.0		False	False
1	ARATH20309	0.0	1.0		False	False
1	ARATH20307	0.0	1.0		False	False
1	ARATH20306	0.0	1.0		False	False
1	ARATH20304	0.0	1.0		False	False
1	ARATH20303	0.0	1.0		False	False
1	ARATH20302	0.0	1.0		False	False
1	ARATH20301	0.0	1.0		False	False
1	ARATH20298	0.0	1.0		False	False
1	ARATH20294	0.0	1.0		False	False
1	ARATH20293	0.0	1.0		False	False
1	ARATH20292	0.0	1.0		False	False
1	ARATH20291	0.0	1.0		False	False
1	ARATH20308	0.0	1.0		False	False
1	ARATH19446	0.0	1.0		False	False
1	ARATH20153	0.0	1.0		False	False
1	ARATH20151	0.0	1.0		False	False
1	ARATH20002	0.0	1.0		False	False
1	ARATH20001	0.0	1.0		False	False
1	ARATH20000	0.0	1.0		False	False
1	ARATH19999	0.0	1.0		False	False
1	ARATH19998	0.0	1.0		False	False
1	ARATH19997	0.0	1.0		False	False
1	ARATH19996	0.0	1.0		False	False
1	ARATH19995	0.0	1.0		False	False
1	ARATH19994	0.0	1.0		False	False
1	ARATH19993	0.0	1.0		False	False
1	ARATH19992	0.0	1.0		False	False
1	ARATH19991	0.0	1.0		False	False
1	ARATH19990	0.0	1.0		False	False
1	ARATH19989	0.0	1.0		False	False
1	ARATH19988	0.0	1.0		False	False
1	ARATH19987	0.0	1.0		False	False
1	ARATH19986	0.0	1.0		False	False
1	ARATH19985	0.0	1.0		False	False
1	ARATH19984	0.0	1.0		False	False
1	ARATH19983	0.0	1.0		False	False
1	ARATH19982	0.0	1.0		False	False
1	ARATH19981	0.0	1.0		False	False
1	ARATH19980	0.0	1.0		False	False
1	ARATH20003	0.0	1.0		False	False
1	ARATH19979	0.0	1.0		False	False
1	ARATH20004	0.0	1.0		False	False
1	ARATH20006	0.0	1.0		False	False
1	ARATH20031	0.0	1.0		False	False
1	ARATH20030	0.0	1.0		False	False
1	ARATH20029	0.0	1.0		False	False
1	ARATH20028	0.0	1.0		False	False
1	ARATH20027	0.0	1.0		False	False
1	ARATH20026	0.0	1.0		False	False
1	ARATH20025	0.0	1.0		False	False
1	ARATH20024	0.0	1.0		False	False
1	ARATH20023	0.0	1.0		False	False
1	ARATH20022	0.0	1.0		False	False
1	ARATH20021	0.0	1.0		False	False
1	ARATH20020	0.0	1.0		False	False
1	ARATH20019	0.0	1.0		False	False
1	ARATH20018	0.0	1.0		False	False
1	ARATH20015	0.0	1.0		False	False
1	ARATH20014	0.0	1.0		False	False
1	ARATH20013	0.0	1.0		False	False
1	ARATH20012	0.0	1.0		False	False
1	ARATH20011	0.0	1.0		False	False
1	ARATH20010	0.0	1.0		False	False
1	ARATH20009	0.0	1.0		False	False
1	ARATH20008	0.0	1.0		False	False
1	ARATH20007	0.0	1.0		False	False
1	ARATH20005	0.0	1.0		False	False
1	ARATH19978	0.0	1.0		False	False
1	ARATH19977	0.0	1.0		False	False
1	ARATH19976	0.0	1.0		False	False
1	ARATH19945	0.0	1.0		False	False
1	ARATH19944	0.0	1.0		False	False
1	ARATH19943	0.0	1.0		False	False
1	ARATH19942	0.0	1.0		False	False
1	ARATH19941	0.0	1.0		False	False
1	ARATH19940	0.0	1.0		False	False
1	ARATH19939	0.0	1.0		False	False
1	ARATH19938	0.0	1.0		False	False
1	ARATH19937	0.0	1.0		False	False
1	ARATH19936	0.0	1.0		False	False
1	ARATH19935	0.0	1.0		False	False
1	ARATH19934	0.0	1.0		False	False
1	ARATH19933	0.0	1.0		False	False
1	ARATH19932	0.0	1.0		False	False
1	ARATH19931	0.0	1.0		False	False
1	ARATH19930	0.0	1.0		False	False
1	ARATH19929	0.0	1.0		False	False
1	ARATH19928	0.0	1.0		False	False
1	ARATH19927	0.0	1.0		False	False
1	ARATH19926	0.0	1.0		False	False
1	ARATH19925	0.0	1.0		False	False
1	ARATH19924	0.0	1.0		False	False
1	ARATH19923	0.0	1.0		False	False
1	ARATH19946	0.0	1.0		False	False
1	ARATH19947	0.0	1.0		False	False
1	ARATH19948	0.0	1.0		False	False
1	ARATH19949	0.0	1.0		False	False
1	ARATH19975	0.0	1.0		False	False
1	ARATH19974	0.0	1.0		False	False
1	ARATH19973	0.0	1.0		False	False
1	ARATH19970	0.0	1.0		False	False
1	ARATH19969	0.0	1.0		False	False
1	ARATH19968	0.0	1.0		False	False
1	ARATH19967	0.0	1.0		False	False
1	ARATH19966	0.0	1.0		False	False
1	ARATH19965	0.0	1.0		False	False
1	ARATH19964	0.0	1.0		False	False
1	ARATH19963	0.0	1.0		False	False
1	ARATH20032	0.0	1.0		False	False
1	ARATH19962	0.0	1.0		False	False
1	ARATH19960	0.0	1.0		False	False
1	ARATH19959	0.0	1.0		False	False
1	ARATH19958	0.0	1.0		False	False
1	ARATH19957	0.0	1.0		False	False
1	ARATH19956	0.0	1.0		False	False
1	ARATH19955	0.0	1.0		False	False
1	ARATH19954	0.0	1.0		False	False
1	ARATH19953	0.0	1.0		False	False
1	ARATH19952	0.0	1.0		False	False
1	ARATH19951	0.0	1.0		False	False
1	ARATH19950	0.0	1.0		False	False
1	ARATH19961	0.0	1.0		False	False
1	ARATH20033	0.0	1.0		False	False
1	ARATH20034	0.0	1.0		False	False
1	ARATH20035	0.0	1.0		False	False
1	ARATH20120	0.0	1.0		False	False
1	ARATH20119	0.0	1.0		False	False
1	ARATH20118	0.0	1.0		False	False
1	ARATH20117	0.0	1.0		False	False
1	ARATH20116	0.0	1.0		False	False
1	ARATH20115	0.0	1.0		False	False
1	ARATH20114	0.0	1.0		False	False
1	ARATH20113	0.0	1.0		False	False
1	ARATH20112	0.0	1.0		False	False
1	ARATH20111	0.0	1.0		False	False
1	ARATH20110	0.0	1.0		False	False
1	ARATH20109	0.0	1.0		False	False
1	ARATH20108	0.0	1.0		False	False
1	ARATH20107	0.0	1.0		False	False
1	ARATH20106	0.0	1.0		False	False
1	ARATH20105	0.0	1.0		False	False
1	ARATH20104	0.0	1.0		False	False
1	ARATH20103	0.0	1.0		False	False
1	ARATH20102	0.0	1.0		False	False
1	ARATH20101	0.0	1.0		False	False
1	ARATH20100	0.0	1.0		False	False
1	ARATH20099	0.0	1.0		False	False
1	ARATH20098	0.0	1.0		False	False
1	ARATH20121	0.0	1.0		False	False
1	ARATH20122	0.0	1.0		False	False
1	ARATH20123	0.0	1.0		False	False
1	ARATH20124	0.0	1.0		False	False
1	ARATH20150	0.0	1.0		False	False
1	ARATH20149	0.0	1.0		False	False
1	ARATH20148	0.0	1.0		False	False
1	ARATH20147	0.0	1.0		False	False
1	ARATH20146	0.0	1.0		False	False
1	ARATH20145	0.0	1.0		False	False
1	ARATH20144	0.0	1.0		False	False
1	ARATH20143	0.0	1.0		False	False
1	ARATH20142	0.0	1.0		False	False
1	ARATH20141	0.0	1.0		False	False
1	ARATH20140	0.0	1.0		False	False
1	ARATH20097	0.0	1.0		False	False
1	ARATH20139	0.0	1.0		False	False
1	ARATH20137	0.0	1.0		False	False
1	ARATH20136	0.0	1.0		False	False
1	ARATH20135	0.0	1.0		False	False
1	ARATH20134	0.0	1.0		False	False
1	ARATH20133	0.0	1.0		False	False
1	ARATH20130	0.0	1.0		False	False
1	ARATH20129	0.0	1.0		False	False
1	ARATH20128	0.0	1.0		False	False
1	ARATH20127	0.0	1.0		False	False
1	ARATH20126	0.0	1.0		False	False
1	ARATH20125	0.0	1.0		False	False
1	ARATH20138	0.0	1.0		False	False
1	ARATH20152	0.0	1.0		False	False
1	ARATH20096	0.0	1.0		False	False
1	ARATH20089	0.0	1.0		False	False
1	ARATH20058	0.0	1.0		False	False
1	ARATH20057	0.0	1.0		False	False
1	ARATH20056	0.0	1.0		False	False
1	ARATH20055	0.0	1.0		False	False
1	ARATH20054	0.0	1.0		False	False
1	ARATH20053	0.0	1.0		False	False
1	ARATH20052	0.0	1.0		False	False
1	ARATH20051	0.0	1.0		False	False
1	ARATH20050	0.0	1.0		False	False
1	ARATH20049	0.0	1.0		False	False
1	ARATH20048	0.0	1.0		False	False
1	ARATH20047	0.0	1.0		False	False
1	ARATH20046	0.0	1.0		False	False
1	ARATH20045	0.0	1.0		False	False
1	ARATH20044	0.0	1.0		False	False
1	ARATH20043	0.0	1.0		False	False
1	ARATH20042	0.0	1.0		False	False
1	ARATH20041	0.0	1.0		False	False
1	ARATH20040	0.0	1.0		False	False
1	ARATH20039	0.0	1.0		False	False
1	ARATH20038	0.0	1.0		False	False
1	ARATH20037	0.0	1.0		False	False
1	ARATH20036	0.0	1.0		False	False
1	ARATH20059	0.0	1.0		False	False
1	ARATH20060	0.0	1.0		False	False
1	ARATH20061	0.0	1.0		False	False
1	ARATH20062	0.0	1.0		False	False
1	ARATH20088	0.0	1.0		False	False
1	ARATH20087	0.0	1.0		False	False
1	ARATH20086	0.0	1.0		False	False
1	ARATH20085	0.0	1.0		False	False
1	ARATH20084	0.0	1.0		False	False
1	ARATH20083	0.0	1.0		False	False
1	ARATH20082	0.0	1.0		False	False
1	ARATH20081	0.0	1.0		False	False
1	ARATH20080	0.0	1.0		False	False
1	ARATH20079	0.0	1.0		False	False
1	ARATH20078	0.0	1.0		False	False
1	ARATH20095	0.0	1.0		False	False
1	ARATH20077	0.0	1.0		False	False
1	ARATH20075	0.0	1.0		False	False
1	ARATH20074	0.0	1.0		False	False
1	ARATH20071	0.0	1.0		False	False
1	ARATH20070	0.0	1.0		False	False
1	ARATH20069	0.0	1.0		False	False
1	ARATH20068	0.0	1.0		False	False
1	ARATH20067	0.0	1.0		False	False
1	ARATH20066	0.0	1.0		False	False
1	ARATH20065	0.0	1.0		False	False
1	ARATH20064	0.0	1.0		False	False
1	ARATH20063	0.0	1.0		False	False
1	ARATH20076	0.0	1.0		False	False
1	ARATH19445	0.0	1.0		False	False
1	ARATH20377	0.0	1.0		False	False
1	ARATH19443	0.0	1.0		False	False
1	ARATH18888	0.0	1.0		False	False
1	ARATH18887	0.0	1.0		False	False
1	ARATH18886	0.0	1.0		False	False
1	ARATH18885	0.0	1.0		False	False
1	ARATH18884	0.0	1.0		False	False
1	ARATH18883	0.0	1.0		False	False
1	ARATH18882	0.0	1.0		False	False
1	ARATH18881	0.0	1.0		False	False
1	ARATH18880	0.0	1.0		False	False
1	ARATH18879	0.0	1.0		False	False
1	ARATH18878	0.0	1.0		False	False
1	ARATH18877	0.0	1.0		False	False
1	ARATH18876	0.0	1.0		False	False
1	ARATH18875	0.0	1.0		False	False
1	ARATH18874	0.0	1.0		False	False
1	ARATH18873	0.0	1.0		False	False
1	ARATH18872	0.0	1.0		False	False
1	ARATH18871	0.0	1.0		False	False
1	ARATH18870	0.0	1.0		False	False
1	ARATH18869	0.0	1.0		False	False
1	ARATH18868	0.0	1.0		False	False
1	ARATH18867	0.0	1.0		False	False
1	ARATH18866	0.0	1.0		False	False
1	ARATH18889	0.0	1.0		False	False
1	ARATH18890	0.0	1.0		False	False
1	ARATH18891	0.0	1.0		False	False
1	ARATH18892	0.0	1.0		False	False
1	ARATH18920	0.0	1.0		False	False
1	ARATH18919	0.0	1.0		False	False
1	ARATH18918	0.0	1.0		False	False
1	ARATH18917	0.0	1.0		False	False
1	ARATH18916	0.0	1.0		False	False
1	ARATH18915	0.0	1.0		False	False
1	ARATH18914	0.0	1.0		False	False
1	ARATH18913	0.0	1.0		False	False
1	ARATH18912	0.0	1.0		False	False
1	ARATH18911	0.0	1.0		False	False
1	ARATH18910	0.0	1.0		False	False
1	ARATH18865	0.0	1.0		False	False
1	ARATH18909	0.0	1.0		False	False
1	ARATH18905	0.0	1.0		False	False
1	ARATH18904	0.0	1.0		False	False
1	ARATH18902	0.0	1.0		False	False
1	ARATH18900	0.0	1.0		False	False
1	ARATH18899	0.0	1.0		False	False
1	ARATH18898	0.0	1.0		False	False
1	ARATH18897	0.0	1.0		False	False
1	ARATH18896	0.0	1.0		False	False
1	ARATH18895	0.0	1.0		False	False
1	ARATH18894	0.0	1.0		False	False
1	ARATH18893	0.0	1.0		False	False
1	ARATH18907	0.0	1.0		False	False
1	ARATH18921	0.0	1.0		False	False
1	ARATH18864	0.0	1.0		False	False
1	ARATH18862	0.0	1.0		False	False
1	ARATH18831	0.0	1.0		False	False
1	ARATH18830	0.0	1.0		False	False
1	ARATH18829	0.0	1.0		False	False
1	ARATH18828	0.0	1.0		False	False
1	ARATH18827	0.0	1.0		False	False
1	ARATH18826	0.0	1.0		False	False
1	ARATH18825	0.0	1.0		False	False
1	ARATH18824	0.0	1.0		False	False
1	ARATH18823	0.0	1.0		False	False
1	ARATH18822	0.0	1.0		False	False
1	ARATH18819	0.0	1.0		False	False
1	ARATH18818	0.0	1.0		False	False
1	ARATH18817	0.0	1.0		False	False
1	ARATH18816	0.0	1.0		False	False
1	ARATH18815	0.0	1.0		False	False
1	ARATH18814	0.0	1.0		False	False
1	ARATH18813	0.0	1.0		False	False
1	ARATH18812	0.0	1.0		False	False
1	ARATH18811	0.0	1.0		False	False
1	ARATH18810	0.0	1.0		False	False
1	ARATH18807	0.0	1.0		False	False
1	ARATH18806	0.0	1.0		False	False
1	ARATH18805	0.0	1.0		False	False
1	ARATH18832	0.0	1.0		False	False
1	ARATH18833	0.0	1.0		False	False
1	ARATH18834	0.0	1.0		False	False
1	ARATH18835	0.0	1.0		False	False
1	ARATH18861	0.0	1.0		False	False
1	ARATH18858	0.0	1.0		False	False
1	ARATH18857	0.0	1.0		False	False
1	ARATH18856	0.0	1.0		False	False
1	ARATH18855	0.0	1.0		False	False
1	ARATH18854	0.0	1.0		False	False
1	ARATH18853	0.0	1.0		False	False
1	ARATH18852	0.0	1.0		False	False
1	ARATH18851	0.0	1.0		False	False
1	ARATH18850	0.0	1.0		False	False
1	ARATH18849	0.0	1.0		False	False
1	ARATH18863	0.0	1.0		False	False
1	ARATH18848	0.0	1.0		False	False
1	ARATH18846	0.0	1.0		False	False
1	ARATH18845	0.0	1.0		False	False
1	ARATH18844	0.0	1.0		False	False
1	ARATH18843	0.0	1.0		False	False
1	ARATH18842	0.0	1.0		False	False
1	ARATH18841	0.0	1.0		False	False
1	ARATH18840	0.0	1.0		False	False
1	ARATH18839	0.0	1.0		False	False
1	ARATH18838	0.0	1.0		False	False
1	ARATH18837	0.0	1.0		False	False
1	ARATH18836	0.0	1.0		False	False
1	ARATH18847	0.0	1.0		False	False
1	ARATH18804	0.0	1.0		False	False
1	ARATH18922	0.0	1.0		False	False
1	ARATH18924	0.0	1.0		False	False
1	ARATH19003	0.0	1.0		False	False
1	ARATH19002	0.0	1.0		False	False
1	ARATH19001	0.0	1.0		False	False
1	ARATH19000	0.0	1.0		False	False
1	ARATH18999	0.0	1.0		False	False
1	ARATH18998	0.0	1.0		False	False
1	ARATH18997	0.0	1.0		False	False
1	ARATH18996	0.0	1.0		False	False
1	ARATH18995	0.0	1.0		False	False
1	ARATH18994	0.0	1.0		False	False
1	ARATH18993	0.0	1.0		False	False
1	ARATH18992	0.0	1.0		False	False
1	ARATH18991	0.0	1.0		False	False
1	ARATH18990	0.0	1.0		False	False
1	ARATH18989	0.0	1.0		False	False
1	ARATH18988	0.0	1.0		False	False
1	ARATH18987	0.0	1.0		False	False
1	ARATH18986	0.0	1.0		False	False
1	ARATH18985	0.0	1.0		False	False
1	ARATH18984	0.0	1.0		False	False
1	ARATH18983	0.0	1.0		False	False
1	ARATH18982	0.0	1.0		False	False
1	ARATH18981	0.0	1.0		False	False
1	ARATH19004	0.0	1.0		False	False
1	ARATH19005	0.0	1.0		False	False
1	ARATH19006	0.0	1.0		False	False
1	ARATH19007	0.0	1.0		False	False
1	ARATH19036	0.0	1.0		False	False
1	ARATH19033	0.0	1.0		False	False
1	ARATH19032	0.0	1.0		False	False
1	ARATH19031	0.0	1.0		False	False
1	ARATH19028	0.0	1.0		False	False
1	ARATH19027	0.0	1.0		False	False
1	ARATH19025	0.0	1.0		False	False
1	ARATH19024	0.0	1.0		False	False
1	ARATH19023	0.0	1.0		False	False
1	ARATH19022	0.0	1.0		False	False
1	ARATH19021	0.0	1.0		False	False
1	ARATH18980	0.0	1.0		False	False
1	ARATH19020	0.0	1.0		False	False
1	ARATH19018	0.0	1.0		False	False
1	ARATH19444	0.0	1.0		False	False
1	ARATH19016	0.0	1.0		False	False
1	ARATH19015	0.0	1.0		False	False
1	ARATH19014	0.0	1.0		False	False
1	ARATH19013	0.0	1.0		False	False
1	ARATH19012	0.0	1.0		False	False
1	ARATH19011	0.0	1.0		False	False
1	ARATH19010	0.0	1.0		False	False
1	ARATH19009	0.0	1.0		False	False
1	ARATH19008	0.0	1.0		False	False
1	ARATH19019	0.0	1.0		False	False
1	ARATH18923	0.0	1.0		False	False
1	ARATH18979	0.0	1.0		False	False
1	ARATH18977	0.0	1.0		False	False
1	ARATH18947	0.0	1.0		False	False
1	ARATH18946	0.0	1.0		False	False
1	ARATH18945	0.0	1.0		False	False
1	ARATH18944	0.0	1.0		False	False
1	ARATH18943	0.0	1.0		False	False
1	ARATH18942	0.0	1.0		False	False
1	ARATH18941	0.0	1.0		False	False
1	ARATH18940	0.0	1.0		False	False
1	ARATH18939	0.0	1.0		False	False
1	ARATH18938	0.0	1.0		False	False
1	ARATH18937	0.0	1.0		False	False
1	ARATH18936	0.0	1.0		False	False
1	ARATH18935	0.0	1.0		False	False
1	ARATH18934	0.0	1.0		False	False
1	ARATH18933	0.0	1.0		False	False
1	ARATH18932	0.0	1.0		False	False
1	ARATH18931	0.0	1.0		False	False
1	ARATH18930	0.0	1.0		False	False
1	ARATH18929	0.0	1.0		False	False
1	ARATH18928	0.0	1.0		False	False
1	ARATH18927	0.0	1.0		False	False
1	ARATH18926	0.0	1.0		False	False
1	ARATH18925	0.0	1.0		False	False
1	ARATH18948	0.0	1.0		False	False
1	ARATH18949	0.0	1.0		False	False
1	ARATH18950	0.0	1.0		False	False
1	ARATH18951	0.0	1.0		False	False
1	ARATH18976	0.0	1.0		False	False
1	ARATH18975	0.0	1.0		False	False
1	ARATH18974	0.0	1.0		False	False
1	ARATH18973	0.0	1.0		False	False
1	ARATH18972	0.0	1.0		False	False
1	ARATH18971	0.0	1.0		False	False
1	ARATH18970	0.0	1.0		False	False
1	ARATH18969	0.0	1.0		False	False
1	ARATH18968	0.0	1.0		False	False
1	ARATH18966	0.0	1.0		False	False
1	ARATH18965	0.0	1.0		False	False
1	ARATH18978	0.0	1.0		False	False
1	ARATH18964	0.0	1.0		False	False
1	ARATH18962	0.0	1.0		False	False
1	ARATH18961	0.0	1.0		False	False
1	ARATH18960	0.0	1.0		False	False
1	ARATH18959	0.0	1.0		False	False
1	ARATH18958	0.0	1.0		False	False
1	ARATH18957	0.0	1.0		False	False
1	ARATH18956	0.0	1.0		False	False
1	ARATH18955	0.0	1.0		False	False
1	ARATH18954	0.0	1.0		False	False
1	ARATH18953	0.0	1.0		False	False
1	ARATH18952	0.0	1.0		False	False
1	ARATH18963	0.0	1.0		False	False
1	ARATH18803	0.0	1.0		False	False
1	ARATH18802	0.0	1.0		False	False
1	ARATH18801	0.0	1.0		False	False
1	ARATH18651	0.0	1.0		False	False
1	ARATH18650	0.0	1.0		False	False
1	ARATH18649	0.0	1.0		False	False
1	ARATH18648	0.0	1.0		True	False
1	ARATH18647	0.0	1.0		False	False
1	ARATH18646	0.0	1.0		False	False
1	ARATH18645	0.0	1.0		False	False
1	ARATH18644	0.0	1.0		False	False
1	ARATH18643	0.0	1.0		False	False
1	ARATH18642	0.0	1.0		False	False
1	ARATH18641	0.0	1.0		False	False
1	ARATH18640	0.0	1.0		False	False
1	ARATH18639	0.0	1.0		False	False
1	ARATH18638	0.0	1.0		False	False
1	ARATH18637	0.0	1.0		False	False
1	ARATH18636	0.0	1.0		False	False
1	ARATH18635	0.0	1.0		False	False
1	ARATH18634	0.0	1.0		False	False
1	ARATH18633	0.0	1.0		False	False
1	ARATH18632	0.0	1.0		False	False
1	ARATH18631	0.0	1.0		False	False
1	ARATH18630	0.0	1.0		False	False
1	ARATH18629	0.0	1.0		False	False
1	ARATH18652	0.0	1.0		False	False
1	ARATH18653	0.0	1.0		False	False
1	ARATH18654	0.0	1.0		False	False
1	ARATH18655	0.0	1.0		False	False
1	ARATH18684	0.0	1.0		False	False
[truncated: 64,563 more rows]
