# Supplementary material for: Prioritising candidate genes causing QTL using hierarchical orthologous groups
Source: Bioinformatics. 2018 Sep 8;34(17):i612–9. doi: 10.1093/bioinformatics/bty615 (PMC6129274; doi:10.1093/bioinformatics/bty615)
Supplement: Supplementary Data [file bty615_supp.zip › bty615-suppl_data/data/gong/results.tex]

qtl_id & oma_id & qtlsearch_inc & qtlsearch_p & qtlsearch_considered & auth_candidate & blast_hastrait\\
10 & ORYSJ42607 & 3.3436063232772564 & 0.0017314285714285715 & ORYBR10326;TRIUA02742;ORYBR22377;ORYBR23672;HORVD03688;ORYSI28859;ORYSI28861;WHEAT67127;WHEAT44089;WHEAT60232;WHEAT29259;SETIT00374;MAIZE74195;MUSAM10303;MAIZE74214;ORYGL09704;AEGTA16884;AEGTA14076;AEGTA03071;ORYGL21239;WHEAT76417;ORYGL21238;SELML13551;SELML02544;ORYSJ26467;ORYSJ26469;ORYSJ42606;ORYSJ42607;TRIUA20577;TRIUA20578;SETIT13521;SETIT13523;SETIT13525;BRADI14631;ORYGL22310;ORYGL22312;HORVD23809;ORYSI27215;ORYSI27216;BRADI04925;BRADI04926;BRADI04927;SORBI00700;ORYSI12673;ORYSJ57794 & False & True\\
10 & ORYSJ42606 & 3.126253717731893 & 0.0023085714285714285 & ORYBR10326;TRIUA02742;ORYBR22377;ORYBR23672;HORVD03688;ORYSI28859;ORYSI28861;WHEAT67127;WHEAT44089;WHEAT60232;WHEAT29259;SETIT00374;MAIZE74195;MUSAM10303;MAIZE74214;ORYGL09704;AEGTA16884;AEGTA14076;AEGTA03071;ORYGL21239;WHEAT76417;ORYGL21238;SELML13551;SELML02544;ORYSJ26467;ORYSJ26469;ORYSJ42606;ORYSJ42607;TRIUA20577;TRIUA20578;SETIT13521;SETIT13523;SETIT13525;BRADI14631;ORYGL22310;ORYGL22312;HORVD23809;ORYSI27215;ORYSI27216;BRADI04925;BRADI04926;BRADI04927;SORBI00700;ORYSI12673;ORYSJ57794 & False & True\\
10 & ORYSJ42498 & 1.569516339285714 & 0.004868571428571429 & ORYGL21151;ORYSI27081;ORYSJ42498 & False & True\\
10 & ORYSJ42632 & 0.02111077046861648 & 0.010822857142857144 & ORYSJ42632;MEDTR34970 & False & False\\
10 & ORYSJ42527 & 0.006217285714285714 & 0.01525714285714286 & ORYSJ42533;ORYSJ42534;ORYSJ42535;ORYSJ42536;ORYSJ42527;ORYSJ42529 & False & False\\
10 & ORYSJ42533 & 0.006217285714285714 & 0.01525714285714286 & ORYSJ42533;ORYSJ42534;ORYSJ42535;ORYSJ42536;ORYSJ42527;ORYSJ42529 & False & False\\
10 & ORYSJ42536 & 0.006217285714285714 & 0.01525714285714286 & ORYSJ42533;ORYSJ42534;ORYSJ42535;ORYSJ42536;ORYSJ42527;ORYSJ42529 & False & False\\
10 & ORYSJ42535 & 0.006217285714285714 & 0.01525714285714286 & ORYSJ42533;ORYSJ42534;ORYSJ42535;ORYSJ42536;ORYSJ42527;ORYSJ42529 & False & False\\
10 & ORYSJ42505 & 0.002339525000000001 & 0.023085714285714286 & ORYSJ42504;ORYSJ42505;ORYSJ42532 & False & False\\
10 & ORYSJ42504 & 0.0011314533928571434 & 0.026331428571428568 & ORYSJ42504;ORYSJ42505;ORYSJ42532 & False & False\\
10 & ORYSJ42532 & 0.0011314533928571434 & 0.026331428571428568 & ORYSJ42504;ORYSJ42505;ORYSJ42532 & False & False\\
10 & ORYSJ42529 & 0.001035693863110491 & 0.026702857142857143 & ORYSJ42533;ORYSJ42534;ORYSJ42535;ORYSJ42536;ORYSJ42527;ORYSJ42529 & False & False\\
10 & ORYSJ42534 & 0.001035693863110491 & 0.026702857142857143 & ORYSJ42533;ORYSJ42534;ORYSJ42535;ORYSJ42536;ORYSJ42527;ORYSJ42529 & False & False\\
10 & ORYSJ42584 & 0.0008731921921425527 & 0.027022857142857144 & ORYSJ42577;ORYSJ42578;ORYSJ42580;ORYSJ42581;ORYSJ42582;ORYSJ42584 & False & False\\
10 & ORYSJ42577 & 0.0002515 & 0.03639428571428571 & ORYSJ42581;ORYSJ42577 & False & False\\
10 & ORYSJ42581 & 0.0002515 & 0.03639428571428571 & ORYSJ42581;ORYSJ42577 & False & False\\
10 & ORYSJ42566 & 0.00010459252678571371 & 0.03712571428571428 & ORYSJ42566;ORYSJ42563;ORYSJ42564 & False & False\\
10 & ORYSJ42500 & 0.0 & 1.0 & nan & False & True\\
28 & ORYSJ34486 & 0.009094898011180508 & 0.002003875968992248 & ORYSJ34480;ORYSJ34482;ORYSJ34485;ORYSJ34486;ORYSJ34487;ORYSJ34488;ORYSJ34489;ORYSJ34490;ORYSJ34491;ORYSJ34492 & False & False\\
28 & ORYSJ34383 & 0.0062404312015503895 & 0.003736434108527132 & ORYSJ34383;ORYSJ34386;ORYSJ34356;ORYSJ34389;ORYSJ34358 & False & False\\
28 & ORYSJ34389 & 0.0062404312015503895 & 0.003736434108527132 & ORYSJ34383;ORYSJ34386;ORYSJ34356;ORYSJ34389;ORYSJ34358 & False & False\\
28 & ORYSJ34356 & 0.0062404312015503895 & 0.003736434108527132 & ORYSJ34383;ORYSJ34386;ORYSJ34356;ORYSJ34389;ORYSJ34358 & False & False\\
28 & ORYSJ34386 & 0.0062404312015503895 & 0.003736434108527132 & ORYSJ34383;ORYSJ34386;ORYSJ34356;ORYSJ34389;ORYSJ34358 & False & False\\
28 & ORYSJ34358 & 0.0062404312015503895 & 0.003736434108527132 & ORYSJ34383;ORYSJ34386;ORYSJ34356;ORYSJ34389;ORYSJ34358 & False & False\\
28 & ORYSJ34492 & 0.00549548241772908 & 0.004348837209302326 & ORYSJ34480;ORYSJ34482;ORYSJ34485;ORYSJ34486;ORYSJ34487;ORYSJ34488;ORYSJ34489;ORYSJ34490;ORYSJ34491;ORYSJ34492 & False & False\\
28 & ORYSJ34491 & 0.00549548241772908 & 0.004348837209302326 & ORYSJ34480;ORYSJ34482;ORYSJ34485;ORYSJ34486;ORYSJ34487;ORYSJ34488;ORYSJ34489;ORYSJ34490;ORYSJ34491;ORYSJ34492 & False & False\\
28 & ORYSJ34490 & 0.00549548241772908 & 0.004348837209302326 & ORYSJ34480;ORYSJ34482;ORYSJ34485;ORYSJ34486;ORYSJ34487;ORYSJ34488;ORYSJ34489;ORYSJ34490;ORYSJ34491;ORYSJ34492 & False & False\\
28 & ORYSJ34489 & 0.00549548241772908 & 0.004348837209302326 & ORYSJ34480;ORYSJ34482;ORYSJ34485;ORYSJ34486;ORYSJ34487;ORYSJ34488;ORYSJ34489;ORYSJ34490;ORYSJ34491;ORYSJ34492 & False & False\\
28 & ORYSJ34488 & 0.00549548241772908 & 0.004348837209302326 & ORYSJ34480;ORYSJ34482;ORYSJ34485;ORYSJ34486;ORYSJ34487;ORYSJ34488;ORYSJ34489;ORYSJ34490;ORYSJ34491;ORYSJ34492 & False & False\\
28 & ORYSJ34322 & 0.003610167151162792 & 0.007465116279069767 & ORYSJ34318;ORYSJ34311;ORYSJ34314;ORYSJ34322 & False & False\\
28 & ORYSJ34318 & 0.003610167151162792 & 0.007465116279069767 & ORYSJ34318;ORYSJ34311;ORYSJ34314;ORYSJ34322 & False & False\\
28 & ORYSJ34485 & 0.002894904651460423 & 0.0085 & ORYSJ34480;ORYSJ34482;ORYSJ34485;ORYSJ34486;ORYSJ34487;ORYSJ34488;ORYSJ34489;ORYSJ34490;ORYSJ34491;ORYSJ34492 & False & False\\
28 & ORYSJ34480 & 0.002894904651460423 & 0.0085 & ORYSJ34480;ORYSJ34482;ORYSJ34485;ORYSJ34486;ORYSJ34487;ORYSJ34488;ORYSJ34489;ORYSJ34490;ORYSJ34491;ORYSJ34492 & False & False\\
28 & ORYSJ34359 & 0.002556038250968993 & 0.009337209302325582 & ORYSJ34380;ORYSJ34384;ORYSJ34385;ORYSJ34387;ORYSJ34359 & False & False\\
28 & ORYSJ34313 & 0.002502223592412641 & 0.009437984496124029 & ORYSJ34311;ORYSJ34313;ORYSJ34314;ORYSJ34316;ORYSJ34318;ORYSJ34320;ORYSJ34322;ORYSJ34325 & False & False\\
28 & ORYSJ34314 & 0.0024872467296511635 & 0.009593023255813954 & ORYSJ34318;ORYSJ34311;ORYSJ34314;ORYSJ34322 & False & False\\
28 & ORYSJ34311 & 0.0024872467296511635 & 0.009593023255813954 & ORYSJ34318;ORYSJ34311;ORYSJ34314;ORYSJ34322 & False & False\\
28 & ORYSJ34427 & 0.001971310319767443 & 0.01258139534883721 & ORYSJ34422;ORYSJ34423;ORYSJ34425;ORYSJ34427;ORYSJ34429 & False & False\\
28 & ORYSJ34425 & 0.001971310319767443 & 0.01258139534883721 & ORYSJ34422;ORYSJ34423;ORYSJ34425;ORYSJ34427;ORYSJ34429 & False & False\\
28 & ORYSJ34423 & 0.001971310319767443 & 0.01258139534883721 & ORYSJ34422;ORYSJ34423;ORYSJ34425;ORYSJ34427;ORYSJ34429 & False & False\\
28 & ORYSJ34422 & 0.001971310319767443 & 0.01258139534883721 & ORYSJ34422;ORYSJ34423;ORYSJ34425;ORYSJ34427;ORYSJ34429 & False & False\\
28 & ORYSJ34460 & 0.0017317637318272332 & 0.01375968992248062 & ORYSJ34440;ORYSJ34513;ORYSJ34460;ORYSJ34461;ORYSJ34464 & False & False\\
28 & ORYSJ34384 & 0.0015912371644864346 & 0.014275193798449612 & ORYSJ34380;ORYSJ34384;ORYSJ34385;ORYSJ34387;ORYSJ34359 & False & False\\
28 & ORYSJ34387 & 0.0015912371644864346 & 0.014275193798449612 & ORYSJ34380;ORYSJ34384;ORYSJ34385;ORYSJ34387;ORYSJ34359 & False & False\\
28 & ORYSJ34385 & 0.0015912371644864346 & 0.014275193798449612 & ORYSJ34380;ORYSJ34384;ORYSJ34385;ORYSJ34387;ORYSJ34359 & False & False\\
28 & ORYSJ34380 & 0.0015912371644864346 & 0.014275193798449612 & ORYSJ34380;ORYSJ34384;ORYSJ34385;ORYSJ34387;ORYSJ34359 & False & False\\
28 & ORYSJ34316 & 0.0015454947047135355 & 0.014782945736434109 & ORYSJ34311;ORYSJ34313;ORYSJ34314;ORYSJ34316;ORYSJ34318;ORYSJ34320;ORYSJ34322;ORYSJ34325 & False & False\\
28 & ORYSJ34487 & 0.0010159872153313188 & 0.016813953488372092 & ORYSJ34480;ORYSJ34482;ORYSJ34485;ORYSJ34486;ORYSJ34487;ORYSJ34488;ORYSJ34489;ORYSJ34490;ORYSJ34491;ORYSJ34492 & False & False\\
28 & ORYSJ34482 & 0.0010159872153313188 & 0.016813953488372092 & ORYSJ34480;ORYSJ34482;ORYSJ34485;ORYSJ34486;ORYSJ34487;ORYSJ34488;ORYSJ34489;ORYSJ34490;ORYSJ34491;ORYSJ34492 & False & False\\
28 & ORYSJ34440 & 0.0008906038232159392 & 0.017368217054263564 & ORYSJ34440;ORYSJ34513;ORYSJ34460;ORYSJ34461;ORYSJ34464 & False & False\\
28 & ORYSJ34513 & 0.0008906038232159392 & 0.017368217054263564 & ORYSJ34440;ORYSJ34513;ORYSJ34460;ORYSJ34461;ORYSJ34464 & False & False\\
28 & ORYSJ34330 & 0.0002902175175629853 & 0.023162790697674417 & ORYSJ34335;ORYSJ34329;ORYSJ34330 & False & False\\
28 & ORYSJ34329 & 0.0002902175175629853 & 0.023162790697674417 & ORYSJ34335;ORYSJ34329;ORYSJ34330 & False & False\\
28 & ORYSJ34325 & 0.0001705910852713181 & 0.029081395348837205 & ORYSJ34325;ORYSJ34320 & False & False\\
28 & ORYSJ34320 & 0.0001705910852713181 & 0.029081395348837205 & ORYSJ34325;ORYSJ34320 & False & False\\
28 & ORYSJ34353 & 0.0001705910852713181 & 0.029081395348837205 & ORYSJ34360;ORYSJ34353 & False & False\\
28 & ORYSJ34360 & 0.0001705910852713181 & 0.029081395348837205 & ORYSJ34360;ORYSJ34353 & False & False\\
30 & ORYSJ03706 & 0.000309395746250221 & 0.021307262569832404 & ORYSJ03704;ORYSJ03705;ORYSJ03706;ORYSJ03707;ORYSJ03714 & False & False\\
30 & ORYSJ03632 & 0.000245879888268157 & 0.0266927374301676 & ORYSJ03632;ORYSJ03634 & False & False\\
30 & ORYSJ03634 & 0.000245879888268157 & 0.0266927374301676 & ORYSJ03632;ORYSJ03634 & False & False\\
31 & ORYSJ31279 & 0.08221960896450803 & 0.00046677471636953 & ORYSJ31279;ARATH26920 & False & True\\
31 & ORYSJ31752 & 0.0006237657685420254 & 0.00923257698541329 & ORYSJ31781;ORYSJ31749;ORYSJ31752;ORYSJ31762;ORYSJ31767;ORYSJ31774 & False & False\\
31 & ORYSJ31774 & 0.0006237657685420254 & 0.00923257698541329 & ORYSJ31781;ORYSJ31749;ORYSJ31752;ORYSJ31762;ORYSJ31767;ORYSJ31774 & False & False\\
31 & ORYSJ31749 & 0.00040864498753948985 & 0.013464343598055106 & ORYSJ31781;ORYSJ31749;ORYSJ31752;ORYSJ31762;ORYSJ31767;ORYSJ31774 & False & False\\
31 & ORYSJ31837 & 0.00022391027653970825 & 0.017346839546191248 & ORYSJ31837;ORYSJ31846;ORYSJ31847 & False & False\\
31 & ORYSJ31781 & 0.00010652232323743916 & 0.022613452188006485 & ORYSJ31781;ORYSJ31749;ORYSJ31752;ORYSJ31762;ORYSJ31767;ORYSJ31774 & False & False\\
31 & ORYSJ31139 & 0.00010652232323743916 & 0.022613452188006485 & ORYSJ31130;ORYSJ31131;ORYSJ31139 & False & False\\
31 & ORYSJ31131 & 0.00010652232323743916 & 0.022613452188006485 & ORYSJ31130;ORYSJ31131;ORYSJ31139 & False & False\\
31 & ORYSJ31762 & 0.00010652232323743916 & 0.022613452188006485 & ORYSJ31781;ORYSJ31749;ORYSJ31752;ORYSJ31762;ORYSJ31767;ORYSJ31774 & False & False\\
31 & ORYSJ31767 & 0.00010652232323743916 & 0.022613452188006485 & ORYSJ31781;ORYSJ31749;ORYSJ31752;ORYSJ31762;ORYSJ31767;ORYSJ31774 & False & False\\
31 & ORYSJ31130 & 0.00010652232323743916 & 0.022613452188006485 & ORYSJ31130;ORYSJ31131;ORYSJ31139 & False & False\\
31 & ORYSJ31854 & 6.067756850182339e-05 & 0.023912479740680708 & ORYSJ31854;ORYSJ31849;ORYSJ31852 & False & False\\
31 & ORYSJ31852 & 6.067756850182339e-05 & 0.023912479740680708 & ORYSJ31854;ORYSJ31849;ORYSJ31852 & False & False\\
31 & ORYSJ31915 & 3.566653160453812e-05 & 0.0318646677471637 & ORYSJ31461;ORYSJ31915 & False & False\\
31 & ORYSJ31876 & 3.566653160453812e-05 & 0.0318646677471637 & ORYSJ31810;ORYSJ31876 & False & False\\
31 & ORYSJ31461 & 3.566653160453812e-05 & 0.0318646677471637 & ORYSJ31461;ORYSJ31915 & False & False\\
31 & ORYSJ31810 & 3.566653160453812e-05 & 0.0318646677471637 & ORYSJ31810;ORYSJ31876 & False & False\\
40 & ORYSJ48436 & 0.0064816691090959855 & 0.010671428571428571 & ORYSJ48430;ORYSJ48431;ORYSJ48432;ORYSJ48433;ORYSJ48434;ORYSJ48435;ORYSJ48436 & False & False\\
40 & ORYSJ48435 & 0.0064816691090959855 & 0.010671428571428571 & ORYSJ48430;ORYSJ48431;ORYSJ48432;ORYSJ48433;ORYSJ48434;ORYSJ48435;ORYSJ48436 & False & False\\
40 & ORYSJ48434 & 0.0064816691090959855 & 0.010671428571428571 & ORYSJ48430;ORYSJ48431;ORYSJ48432;ORYSJ48433;ORYSJ48434;ORYSJ48435;ORYSJ48436 & False & False\\
40 & ORYSJ48433 & 0.0064816691090959855 & 0.010671428571428571 & ORYSJ48430;ORYSJ48431;ORYSJ48432;ORYSJ48433;ORYSJ48434;ORYSJ48435;ORYSJ48436 & False & False\\
40 & ORYSJ48432 & 0.0064816691090959855 & 0.010671428571428571 & ORYSJ48430;ORYSJ48431;ORYSJ48432;ORYSJ48433;ORYSJ48434;ORYSJ48435;ORYSJ48436 & False & False\\
40 & ORYSJ48431 & 0.0064816691090959855 & 0.010671428571428571 & ORYSJ48430;ORYSJ48431;ORYSJ48432;ORYSJ48433;ORYSJ48434;ORYSJ48435;ORYSJ48436 & False & False\\
40 & ORYSJ48430 & 0.0064816691090959855 & 0.010671428571428571 & ORYSJ48430;ORYSJ48431;ORYSJ48432;ORYSJ48433;ORYSJ48434;ORYSJ48435;ORYSJ48436 & False & False\\
40 & ORYSJ48547 & 0.0 & 1.0 & nan & False & True\\
47 & ORYSJ42455 & 0.0 & 1.0 & nan & True & False\\
52 & ORYSJ18928 & 0.017113316385690792 & 0.002026315789473684 & ORYSJ18920;ORYSJ18921;ORYSJ18922;ORYSJ18923;ORYSJ18928;ORYSJ18911;ORYSJ18912;ORYSJ18913;ORYSJ18916 & False & False\\
52 & ORYSJ18920 & 0.012572634717310856 & 0.0038289473684210533 & ORYSJ18920;ORYSJ18921;ORYSJ18922;ORYSJ18923;ORYSJ18928;ORYSJ18911;ORYSJ18912;ORYSJ18913;ORYSJ18916 & False & False\\
52 & ORYSJ18913 & 0.012572634717310856 & 0.0038289473684210533 & ORYSJ18920;ORYSJ18921;ORYSJ18922;ORYSJ18923;ORYSJ18928;ORYSJ18911;ORYSJ18912;ORYSJ18913;ORYSJ18916 & False & False\\
52 & ORYSJ18916 & 0.012572634717310856 & 0.0038289473684210533 & ORYSJ18920;ORYSJ18921;ORYSJ18922;ORYSJ18923;ORYSJ18928;ORYSJ18911;ORYSJ18912;ORYSJ18913;ORYSJ18916 & False & False\\
52 & ORYSJ18923 & 0.012572634717310856 & 0.0038289473684210533 & ORYSJ18920;ORYSJ18921;ORYSJ18922;ORYSJ18923;ORYSJ18928;ORYSJ18911;ORYSJ18912;ORYSJ18913;ORYSJ18916 & False & False\\
52 & ORYSJ18921 & 0.012572634717310856 & 0.0038289473684210533 & ORYSJ18920;ORYSJ18921;ORYSJ18922;ORYSJ18923;ORYSJ18928;ORYSJ18911;ORYSJ18912;ORYSJ18913;ORYSJ18916 & False & False\\
52 & ORYSJ18922 & 0.012572634717310856 & 0.0038289473684210533 & ORYSJ18920;ORYSJ18921;ORYSJ18922;ORYSJ18923;ORYSJ18928;ORYSJ18911;ORYSJ18912;ORYSJ18913;ORYSJ18916 & False & False\\
52 & ORYSJ18911 & 0.005454507831422269 & 0.010144736842105264 & ORYSJ18920;ORYSJ18921;ORYSJ18922;ORYSJ18923;ORYSJ18928;ORYSJ18911;ORYSJ18912;ORYSJ18913;ORYSJ18916 & False & False\\
52 & ORYSJ18912 & 0.005454507831422269 & 0.010144736842105264 & ORYSJ18920;ORYSJ18921;ORYSJ18922;ORYSJ18923;ORYSJ18928;ORYSJ18911;ORYSJ18912;ORYSJ18913;ORYSJ18916 & False & False\\
54 & ORYSJ12536 & 0.0007844462510850692 & 0.016939814814814814 & ORYSJ12541;ORYSJ12536;ORYSJ12539;ORYSJ12540 & False & False\\
54 & ORYSJ12552 & 0.0007326458912941268 & 0.01721759259259259 & ORYSJ12557;ORYSJ12558;ORYSJ12552 & False & False\\
54 & ORYSJ12557 & 0.0007326458912941268 & 0.01721759259259259 & ORYSJ12557;ORYSJ12558;ORYSJ12552 & False & False\\
54 & ORYSJ12540 & 0.00031955709120008637 & 0.02096990740740741 & ORYSJ12541;ORYSJ12536;ORYSJ12539;ORYSJ12540 & False & False\\
54 & ORYSJ12539 & 0.00031955709120008637 & 0.02096990740740741 & ORYSJ12541;ORYSJ12536;ORYSJ12539;ORYSJ12540 & False & False\\
54 & ORYSJ12541 & 0.00031955709120008637 & 0.02096990740740741 & ORYSJ12541;ORYSJ12536;ORYSJ12539;ORYSJ12540 & False & False\\
54 & ORYSJ12473 & 0.00010188078703703748 & 0.03093981481481482 & ORYSJ12473;ORYSJ12474 & False & False\\
54 & ORYSJ12462 & 0.00010188078703703748 & 0.03093981481481482 & ORYSJ12462;ORYSJ12459 & False & False\\
54 & ORYSJ12551 & 0.00010188078703703748 & 0.03093981481481482 & ORYSJ12551;ORYSJ12556 & False & False\\
54 & ORYSJ12459 & 0.00010188078703703748 & 0.03093981481481482 & ORYSJ12462;ORYSJ12459 & False & False\\
54 & ORYSJ12556 & 0.00010188078703703748 & 0.03093981481481482 & ORYSJ12551;ORYSJ12556 & False & False\\
54 & ORYSJ12464 & 0.00010188078703703748 & 0.03093981481481482 & ORYSJ12461;ORYSJ12464 & False & False\\
54 & ORYSJ12474 & 0.00010188078703703748 & 0.03093981481481482 & ORYSJ12473;ORYSJ12474 & False & False\\
54 & ORYSJ12461 & 0.00010188078703703748 & 0.03093981481481482 & ORYSJ12461;ORYSJ12464 & False & False\\
54 & ORYSJ12369 & 4.2369657841434965e-05 & 0.03166203703703704 & ORYSJ12373;ORYSJ12368;ORYSJ12369;ORYSJ12371 & False & False\\
59 & ORYSJ25891 & 0.00017818825910931226 & 0.0325748987854251 & ORYSJ25894;ORYSJ25891 & False & False\\
59 & ORYSJ25894 & 0.00017818825910931226 & 0.0325748987854251 & ORYSJ25894;ORYSJ25891 & False & False\\
59 & ORYSJ25883 & 0.00017818825910931226 & 0.0325748987854251 & ORYSJ26021;ORYSJ25883 & False & False\\
59 & ORYSJ26021 & 0.00017818825910931226 & 0.0325748987854251 & ORYSJ26021;ORYSJ25883 & False & False\\
60 & ORYSJ37233 & 3.997314612824149 & 0.0004110320284697509 & SOYBN15610;SOLLC09336;SOYBN00005;BRADI19063;SOLLC09337;SOYBN40966;AEGTA33665;AEGTA28550;TRIUA01984;SOYBN46100;SORBI31472;POPTR02529;MUSAM02037;TRIUA19416;POPTR13810;POPTR13812;POPTR13815;POPTR38914;ORYGL14004;TRIUA13048;ORYGL14006;ORYSI17878;SORBI11808;ORYSI17879;ORYSI17880;ORYSI15588;SOYBN03827;SETIT31609;ORYSI06635;ORYSJ03883;MEDTR39215;MEDTR39217;ORYSJ03891;MEDTR39222;MUSAM01091;BRADI16354;MAIZE59370;POPTR17992;SOYBN05768;SOLTU12225;POPTR24401;SOLTU12227;POPTR25697;MUSAM24181;SOYBN48803;ORYSJ37233;ORYGL12053;AEGTA27430;ORYBR14854;AEGTA17967;ORYSJ13701;SETIT03800;ORYSI06220;ORYSI06224;POPTR09610;ORYBR12830;SETIT33258;SETIT33259;BRADI05950;POPTR15249;ORYBR05415;TRIUA11140;ARATH06477;TRIUA30611;ORYSJ38831;MEDTR17838;ORYGL13146;MAIZE88408;ARATH21091;ARATH14436;MAIZE56672;TRIUA07592 & False & True\\
60 & ORYSJ37290 & 3.7054092119087696 & 0.0004608540925266903 & BRADI09323;SORBI33235;SELML23647;ORYSI05520;SOLLC14969;ARATH17785;TRIUA04283;ORYGL13184;SOLLC29833;ORYGL22422;SOYBN39464;MUSAM00251;BRADI03744;TRIUA02275;AEGTA10669;ARATH20392;SELML24214;ORYGL09640;BRADI21165;TRIUA16627;ORYBR21922;ORYSI16857;SELML22191;SORBI07718;WHEAT56660;ORYSJ07725;SOLLC17116;SOYBN46192;AEGTA20969;BRADI14564;WHEAT75634;SOLTU37297;ORYSI26634;AEGTA12284;POPTR24395;POPTR24398;POPTR24400;SOLTU07125;SETIT09935;SOLTU12773;SOLTU18918;ORYBR10250;ORYSJ26758;HORVD12814;WHEAT54217;ORYSI25182;SOYBN31451;AEGTA31318;SETIT15106;POPTR36281;SOLTU31278;MEDTR41668;SOYBN43260;ARATH06261;SETIT28454;SOYBN20744;MAIZE36217;MUSAM25056;SELML31616;SOLLC25494;ORYGL06824;SOLLC02479;SELML31645;AEGTA08888;SELML09635;MUSAM05658;AEGTA25792;ORYSJ49431;SETIT34162;MEDTR23852;ORYSJ57651;MAIZE45021;BRADI15846;MEDTR01860;ARATH20718;POPTR00577;HORVD16575;SORBI13654;SOYBN10625;SELML19429;SOYBN08583;SOLLC10748;HORVD14027;ORYBR14046;ORYSI12569;SOYBN30093;SETIT00439;SOLTU41174;TRIUA15448;ORYGL20761;MUSAM33918;TRIUA23143;ORYBR23820;ORYBR07452;BRADI06711;SOYBN45000;SORBI24487;MAIZE32832;POPTR08344;SETIT32248;SORBI07600;ORYSJ37290;ORYSI29045;POPTR19121;POPTR16563;MUSAM12490 & False & True\\
60 & ORYSJ37118 & 0.9482206405693948 & 0.0018701067615658363 & ARATH17653;SOLLC14845;ORYSJ57770;ORYSJ57771;ORYSJ45548;SOLLC14227;SOLLC09120;ORYSJ37118 & False & True\\
60 & ORYSJ37447 & 0.3461338561378626 & 0.001959074733096085 & ARATH21731;ORYSJ37447;ARATH11287;ARATH10600 & False & True\\
60 & ORYSJ03104 & 0.315326431648013 & 0.00198220640569395 & ARATH09679;ARATH14543;ARATH06611;SOYBN53634;SOYBN48422;ORYSJ03104 & False & True\\
60 & ORYSJ37365 & 0.05199916974547802 & 0.0036067615658362993 & ORYSJ37365;ARATH06254 & False & False\\
60 & ORYSJ37486 & 0.05193601751211225 & 0.0036690391459074734 & ORYSJ37486;ARATH09733 & False & True\\
60 & ORYSJ37623 & 0.018746200014401544 & 0.004323843416370107 & MOUSE16386;ORYSJ37623;RATNO17283;XENTR11475 & False & True\\
60 & ORYSJ37475 & 0.0008043160767904805 & 0.01686832740213523 & ORYSJ37468;ORYSJ37474;ORYSJ37475;ORYSJ37476 & False & False\\
60 & ORYSJ37474 & 0.0008043160767904805 & 0.01686832740213523 & ORYSJ37468;ORYSJ37474;ORYSJ37475;ORYSJ37476 & False & False\\
60 & ORYSJ37476 & 0.0008043160767904805 & 0.01686832740213523 & ORYSJ37468;ORYSJ37474;ORYSJ37475;ORYSJ37476 & False & False\\
60 & ORYSJ37468 & 0.00041676475068116086 & 0.020469750889679717 & ORYSJ37468;ORYSJ37474;ORYSJ37475;ORYSJ37476 & False & False\\
60 & ORYSJ03094 & 0.0 & 1.0 & nan & False & True\\
61 & ORYSJ09918 & 0.13985909535043922 & 0.002527777777777777 & ORYSJ09918;ARATH10256 & False & True\\
61 & ORYSJ09598 & 0.002647432883937445 & 0.011047222222222222 & ORYSJ09607;ORYSJ09598;ORYSJ09599;ORYSJ09600;ORYSJ09601;ORYSJ09602;ORYSJ09603;ORYSJ09604 & False & False\\
61 & ORYSJ09603 & 0.002647432883937445 & 0.011047222222222222 & ORYSJ09607;ORYSJ09598;ORYSJ09599;ORYSJ09600;ORYSJ09601;ORYSJ09602;ORYSJ09603;ORYSJ09604 & False & False\\
61 & ORYSJ09607 & 0.002647432883937445 & 0.011047222222222222 & ORYSJ09607;ORYSJ09598;ORYSJ09599;ORYSJ09600;ORYSJ09601;ORYSJ09602;ORYSJ09603;ORYSJ09604 & False & False\\
61 & ORYSJ09600 & 0.002647432883937445 & 0.011047222222222222 & ORYSJ09607;ORYSJ09598;ORYSJ09599;ORYSJ09600;ORYSJ09601;ORYSJ09602;ORYSJ09603;ORYSJ09604 & False & False\\
61 & ORYSJ09599 & 0.002647432883937445 & 0.011047222222222222 & ORYSJ09607;ORYSJ09598;ORYSJ09599;ORYSJ09600;ORYSJ09601;ORYSJ09602;ORYSJ09603;ORYSJ09604 & False & False\\
61 & ORYSJ09601 & 0.0011419369253114708 & 0.018077777777777783 & ORYSJ09607;ORYSJ09598;ORYSJ09599;ORYSJ09600;ORYSJ09601;ORYSJ09602;ORYSJ09603;ORYSJ09604 & False & False\\
61 & ORYSJ09602 & 0.0011419369253114708 & 0.018077777777777783 & ORYSJ09607;ORYSJ09598;ORYSJ09599;ORYSJ09600;ORYSJ09601;ORYSJ09602;ORYSJ09603;ORYSJ09604 & False & False\\
61 & ORYSJ09604 & 0.0011419369253114708 & 0.018077777777777783 & ORYSJ09607;ORYSJ09598;ORYSJ09599;ORYSJ09600;ORYSJ09601;ORYSJ09602;ORYSJ09603;ORYSJ09604 & False & False\\
61 & ORYSJ09710 & 0.0008748347111755244 & 0.020166666666666663 & ORYSJ09701;ORYSJ09703;ORYSJ09706;ORYSJ09707;ORYSJ09710;ORYSJ09697;ORYSJ09699 & False & False\\
61 & ORYSJ09765 & 0.0 & 1.0 & nan & False & True\\
61 & ORYSJ09619 & 0.0 & 1.0 & nan & False & True\\
64 & ORYSJ38663 & 0.044304867359322216 & 0.0008378378378378379 & ORYSJ38653;ORYSJ38654;ORYSJ38662;ORYSJ38663;ORYSJ38667;ORYSJ38668;ORYSJ38669;ORYSJ38670;ORYSJ38672;ORYSJ38673;ORYSJ38675;ORYSJ38676;ORYSJ38681;ORYSJ38683;ORYSJ38685;ORYSJ38686;ORYSJ38687;ORYSJ38688;ORYSJ38690;ORYSJ38691;ORYSJ38692;ORYSJ38693 & False & False\\
64 & ORYSJ38676 & 0.036645623741910376 & 0.0009594594594594596 & ORYSJ38653;ORYSJ38654;ORYSJ38662;ORYSJ38663;ORYSJ38667;ORYSJ38668;ORYSJ38669;ORYSJ38670;ORYSJ38672;ORYSJ38673;ORYSJ38675;ORYSJ38676;ORYSJ38681;ORYSJ38683;ORYSJ38685;ORYSJ38686;ORYSJ38687;ORYSJ38688;ORYSJ38690;ORYSJ38691;ORYSJ38692;ORYSJ38693 & False & False\\
64 & ORYSJ38675 & 0.036645623741910376 & 0.0009594594594594596 & ORYSJ38653;ORYSJ38654;ORYSJ38662;ORYSJ38663;ORYSJ38667;ORYSJ38668;ORYSJ38669;ORYSJ38670;ORYSJ38672;ORYSJ38673;ORYSJ38675;ORYSJ38676;ORYSJ38681;ORYSJ38683;ORYSJ38685;ORYSJ38686;ORYSJ38687;ORYSJ38688;ORYSJ38690;ORYSJ38691;ORYSJ38692;ORYSJ38693 & False & False\\
64 & ORYSJ38693 & 0.036645623741910376 & 0.0009594594594594596 & ORYSJ38653;ORYSJ38654;ORYSJ38662;ORYSJ38663;ORYSJ38667;ORYSJ38668;ORYSJ38669;ORYSJ38670;ORYSJ38672;ORYSJ38673;ORYSJ38675;ORYSJ38676;ORYSJ38681;ORYSJ38683;ORYSJ38685;ORYSJ38686;ORYSJ38687;ORYSJ38688;ORYSJ38690;ORYSJ38691;ORYSJ38692;ORYSJ38693 & False & False\\
64 & ORYSJ38653 & 0.036645623741910376 & 0.0009594594594594596 & ORYSJ38653;ORYSJ38654;ORYSJ38662;ORYSJ38663;ORYSJ38667;ORYSJ38668;ORYSJ38669;ORYSJ38670;ORYSJ38672;ORYSJ38673;ORYSJ38675;ORYSJ38676;ORYSJ38681;ORYSJ38683;ORYSJ38685;ORYSJ38686;ORYSJ38687;ORYSJ38688;ORYSJ38690;ORYSJ38691;ORYSJ38692;ORYSJ38693 & False & False\\
64 & ORYSJ38683 & 0.030135266667110305 & 0.0011824324324324325 & ORYSJ38653;ORYSJ38654;ORYSJ38662;ORYSJ38663;ORYSJ38667;ORYSJ38668;ORYSJ38669;ORYSJ38670;ORYSJ38672;ORYSJ38673;ORYSJ38675;ORYSJ38676;ORYSJ38681;ORYSJ38683;ORYSJ38685;ORYSJ38686;ORYSJ38687;ORYSJ38688;ORYSJ38690;ORYSJ38691;ORYSJ38692;ORYSJ38693 & False & False\\
64 & ORYSJ38662 & 0.030135266667110305 & 0.0011824324324324325 & ORYSJ38653;ORYSJ38654;ORYSJ38662;ORYSJ38663;ORYSJ38667;ORYSJ38668;ORYSJ38669;ORYSJ38670;ORYSJ38672;ORYSJ38673;ORYSJ38675;ORYSJ38676;ORYSJ38681;ORYSJ38683;ORYSJ38685;ORYSJ38686;ORYSJ38687;ORYSJ38688;ORYSJ38690;ORYSJ38691;ORYSJ38692;ORYSJ38693 & False & False\\
64 & ORYSJ38670 & 0.030135266667110305 & 0.0011824324324324325 & ORYSJ38653;ORYSJ38654;ORYSJ38662;ORYSJ38663;ORYSJ38667;ORYSJ38668;ORYSJ38669;ORYSJ38670;ORYSJ38672;ORYSJ38673;ORYSJ38675;ORYSJ38676;ORYSJ38681;ORYSJ38683;ORYSJ38685;ORYSJ38686;ORYSJ38687;ORYSJ38688;ORYSJ38690;ORYSJ38691;ORYSJ38692;ORYSJ38693 & False & False\\
64 & ORYSJ38669 & 0.030135266667110305 & 0.0011824324324324325 & ORYSJ38653;ORYSJ38654;ORYSJ38662;ORYSJ38663;ORYSJ38667;ORYSJ38668;ORYSJ38669;ORYSJ38670;ORYSJ38672;ORYSJ38673;ORYSJ38675;ORYSJ38676;ORYSJ38681;ORYSJ38683;ORYSJ38685;ORYSJ38686;ORYSJ38687;ORYSJ38688;ORYSJ38690;ORYSJ38691;ORYSJ38692;ORYSJ38693 & False & False\\
64 & ORYSJ38668 & 0.030135266667110305 & 0.0011824324324324325 & ORYSJ38653;ORYSJ38654;ORYSJ38662;ORYSJ38663;ORYSJ38667;ORYSJ38668;ORYSJ38669;ORYSJ38670;ORYSJ38672;ORYSJ38673;ORYSJ38675;ORYSJ38676;ORYSJ38681;ORYSJ38683;ORYSJ38685;ORYSJ38686;ORYSJ38687;ORYSJ38688;ORYSJ38690;ORYSJ38691;ORYSJ38692;ORYSJ38693 & False & False\\
64 & ORYSJ38654 & 0.030135266667110305 & 0.0011824324324324325 & ORYSJ38653;ORYSJ38654;ORYSJ38662;ORYSJ38663;ORYSJ38667;ORYSJ38668;ORYSJ38669;ORYSJ38670;ORYSJ38672;ORYSJ38673;ORYSJ38675;ORYSJ38676;ORYSJ38681;ORYSJ38683;ORYSJ38685;ORYSJ38686;ORYSJ38687;ORYSJ38688;ORYSJ38690;ORYSJ38691;ORYSJ38692;ORYSJ38693 & False & False\\
64 & ORYSJ38692 & 0.0198977301669872 & 0.0016148648648648648 & ORYSJ38653;ORYSJ38654;ORYSJ38662;ORYSJ38663;ORYSJ38667;ORYSJ38668;ORYSJ38669;ORYSJ38670;ORYSJ38672;ORYSJ38673;ORYSJ38675;ORYSJ38676;ORYSJ38681;ORYSJ38683;ORYSJ38685;ORYSJ38686;ORYSJ38687;ORYSJ38688;ORYSJ38690;ORYSJ38691;ORYSJ38692;ORYSJ38693 & False & False\\
64 & ORYSJ38691 & 0.0198977301669872 & 0.0016148648648648648 & ORYSJ38653;ORYSJ38654;ORYSJ38662;ORYSJ38663;ORYSJ38667;ORYSJ38668;ORYSJ38669;ORYSJ38670;ORYSJ38672;ORYSJ38673;ORYSJ38675;ORYSJ38676;ORYSJ38681;ORYSJ38683;ORYSJ38685;ORYSJ38686;ORYSJ38687;ORYSJ38688;ORYSJ38690;ORYSJ38691;ORYSJ38692;ORYSJ38693 & False & False\\
64 & ORYSJ38688 & 0.0198977301669872 & 0.0016148648648648648 & ORYSJ38653;ORYSJ38654;ORYSJ38662;ORYSJ38663;ORYSJ38667;ORYSJ38668;ORYSJ38669;ORYSJ38670;ORYSJ38672;ORYSJ38673;ORYSJ38675;ORYSJ38676;ORYSJ38681;ORYSJ38683;ORYSJ38685;ORYSJ38686;ORYSJ38687;ORYSJ38688;ORYSJ38690;ORYSJ38691;ORYSJ38692;ORYSJ38693 & False & False\\
64 & ORYSJ38672 & 0.0198977301669872 & 0.0016148648648648648 & ORYSJ38653;ORYSJ38654;ORYSJ38662;ORYSJ38663;ORYSJ38667;ORYSJ38668;ORYSJ38669;ORYSJ38670;ORYSJ38672;ORYSJ38673;ORYSJ38675;ORYSJ38676;ORYSJ38681;ORYSJ38683;ORYSJ38685;ORYSJ38686;ORYSJ38687;ORYSJ38688;ORYSJ38690;ORYSJ38691;ORYSJ38692;ORYSJ38693 & False & False\\
64 & ORYSJ38681 & 0.0198977301669872 & 0.0016148648648648648 & ORYSJ38653;ORYSJ38654;ORYSJ38662;ORYSJ38663;ORYSJ38667;ORYSJ38668;ORYSJ38669;ORYSJ38670;ORYSJ38672;ORYSJ38673;ORYSJ38675;ORYSJ38676;ORYSJ38681;ORYSJ38683;ORYSJ38685;ORYSJ38686;ORYSJ38687;ORYSJ38688;ORYSJ38690;ORYSJ38691;ORYSJ38692;ORYSJ38693 & False & False\\
64 & ORYSJ38667 & 0.0198977301669872 & 0.0016148648648648648 & ORYSJ38653;ORYSJ38654;ORYSJ38662;ORYSJ38663;ORYSJ38667;ORYSJ38668;ORYSJ38669;ORYSJ38670;ORYSJ38672;ORYSJ38673;ORYSJ38675;ORYSJ38676;ORYSJ38681;ORYSJ38683;ORYSJ38685;ORYSJ38686;ORYSJ38687;ORYSJ38688;ORYSJ38690;ORYSJ38691;ORYSJ38692;ORYSJ38693 & False & False\\
64 & ORYSJ38685 & 0.0198977301669872 & 0.0016148648648648648 & ORYSJ38653;ORYSJ38654;ORYSJ38662;ORYSJ38663;ORYSJ38667;ORYSJ38668;ORYSJ38669;ORYSJ38670;ORYSJ38672;ORYSJ38673;ORYSJ38675;ORYSJ38676;ORYSJ38681;ORYSJ38683;ORYSJ38685;ORYSJ38686;ORYSJ38687;ORYSJ38688;ORYSJ38690;ORYSJ38691;ORYSJ38692;ORYSJ38693 & False & False\\
64 & ORYSJ38686 & 0.0198977301669872 & 0.0016148648648648648 & ORYSJ38653;ORYSJ38654;ORYSJ38662;ORYSJ38663;ORYSJ38667;ORYSJ38668;ORYSJ38669;ORYSJ38670;ORYSJ38672;ORYSJ38673;ORYSJ38675;ORYSJ38676;ORYSJ38681;ORYSJ38683;ORYSJ38685;ORYSJ38686;ORYSJ38687;ORYSJ38688;ORYSJ38690;ORYSJ38691;ORYSJ38692;ORYSJ38693 & False & False\\
64 & ORYSJ38687 & 0.0198977301669872 & 0.0016148648648648648 & ORYSJ38653;ORYSJ38654;ORYSJ38662;ORYSJ38663;ORYSJ38667;ORYSJ38668;ORYSJ38669;ORYSJ38670;ORYSJ38672;ORYSJ38673;ORYSJ38675;ORYSJ38676;ORYSJ38681;ORYSJ38683;ORYSJ38685;ORYSJ38686;ORYSJ38687;ORYSJ38688;ORYSJ38690;ORYSJ38691;ORYSJ38692;ORYSJ38693 & False & False\\
64 & ORYSJ38673 & 0.0198977301669872 & 0.0016148648648648648 & ORYSJ38653;ORYSJ38654;ORYSJ38662;ORYSJ38663;ORYSJ38667;ORYSJ38668;ORYSJ38669;ORYSJ38670;ORYSJ38672;ORYSJ38673;ORYSJ38675;ORYSJ38676;ORYSJ38681;ORYSJ38683;ORYSJ38685;ORYSJ38686;ORYSJ38687;ORYSJ38688;ORYSJ38690;ORYSJ38691;ORYSJ38692;ORYSJ38693 & False & False\\
64 & ORYSJ38690 & 0.0198977301669872 & 0.0016148648648648648 & ORYSJ38653;ORYSJ38654;ORYSJ38662;ORYSJ38663;ORYSJ38667;ORYSJ38668;ORYSJ38669;ORYSJ38670;ORYSJ38672;ORYSJ38673;ORYSJ38675;ORYSJ38676;ORYSJ38681;ORYSJ38683;ORYSJ38685;ORYSJ38686;ORYSJ38687;ORYSJ38688;ORYSJ38690;ORYSJ38691;ORYSJ38692;ORYSJ38693 & False & False\\
65 & ORYSJ42699 & 0.0039610642527097405 & 0.00804954954954955 & ORYSJ42699;ORYSJ42707;ORYSJ42708;ORYSJ42709;ORYSJ42712 & False & False\\
65 & ORYSJ42707 & 0.0026912289391276037 & 0.009891891891891892 & ORYSJ42699;ORYSJ42707;ORYSJ42708;ORYSJ42709;ORYSJ42712 & False & False\\
65 & ORYSJ42709 & 0.0021969270833333346 & 0.013112612612612613 & ORYSJ42709;ORYSJ42712;ORYSJ42708 & False & False\\
65 & ORYSJ42712 & 0.0021969270833333346 & 0.013112612612612613 & ORYSJ42709;ORYSJ42712;ORYSJ42708 & False & False\\
65 & ORYSJ42733 & 0.0013098838613809125 & 0.016234234234234233 & ORYSJ42733;ORYSJ42734;ORYSJ42735;ORYSJ42737 & False & False\\
65 & ORYSJ42708 & 0.0011917123451576587 & 0.016648648648648647 & ORYSJ42709;ORYSJ42712;ORYSJ42708 & False & False\\
65 & ORYSJ42735 & 0.0004377256064980999 & 0.02196846846846847 & ORYSJ42733;ORYSJ42734;ORYSJ42735;ORYSJ42737 & False & False\\
65 & ORYSJ42734 & 0.0004377256064980999 & 0.02196846846846847 & ORYSJ42733;ORYSJ42734;ORYSJ42735;ORYSJ42737 & False & False\\
65 & ORYSJ42827 & 0.00019825450450450515 & 0.02915315315315316 & ORYSJ42833;ORYSJ42827 & False & False\\
65 & ORYSJ42833 & 0.00019825450450450515 & 0.02915315315315316 & ORYSJ42833;ORYSJ42827 & False & False\\
65 & ORYSJ42779 & 0.00019825450450450515 & 0.02915315315315316 & ORYSJ42786;ORYSJ42779 & False & False\\
65 & ORYSJ42835 & 0.00019825450450450515 & 0.02915315315315316 & ORYSJ42835;ORYSJ42756 & False & False\\
65 & ORYSJ42756 & 0.00019825450450450515 & 0.02915315315315316 & ORYSJ42835;ORYSJ42756 & False & False\\
65 & ORYSJ42830 & 0.00019825450450450515 & 0.02915315315315316 & ORYSJ42830;ORYSJ42839;ORYSJ42840;ORYSJ42841;ORYSJ42842;ORYSJ42843 & False & False\\
65 & ORYSJ42829 & 0.00019825450450450515 & 0.02915315315315316 & ORYSJ42829;ORYSJ42838 & False & False\\
65 & ORYSJ42838 & 0.00019825450450450515 & 0.02915315315315316 & ORYSJ42829;ORYSJ42838 & False & False\\
65 & ORYSJ42786 & 0.00019825450450450515 & 0.02915315315315316 & ORYSJ42786;ORYSJ42779 & False & False\\
65 & ORYSJ42839 & 0.00019825450450450515 & 0.02915315315315316 & ORYSJ42830;ORYSJ42839;ORYSJ42840;ORYSJ42841;ORYSJ42842;ORYSJ42843 & False & False\\
67 & ORYSJ42699 & 0.005142434292991594 & 0.011046783625730994 & ORYSJ42699;ORYSJ42707;ORYSJ42708;ORYSJ42709;ORYSJ42712 & False & False\\
67 & ORYSJ42707 & 0.003493876166586715 & 0.012976608187134505 & ORYSJ42699;ORYSJ42707;ORYSJ42708;ORYSJ42709;ORYSJ42712 & False & False\\
67 & ORYSJ42709 & 0.002852150950292398 & 0.015912280701754385 & ORYSJ42709;ORYSJ42712;ORYSJ42708 & False & False\\
67 & ORYSJ42712 & 0.002852150950292398 & 0.015912280701754385 & ORYSJ42709;ORYSJ42712;ORYSJ42708 & False & False\\
67 & ORYSJ42733 & 0.0017005509779331133 & 0.018982456140350882 & ORYSJ42733;ORYSJ42734;ORYSJ42735;ORYSJ42737 & False & False\\
67 & ORYSJ42708 & 0.001547135325292398 & 0.019356725146198836 & ORYSJ42709;ORYSJ42712;ORYSJ42708 & False & False\\
67 & ORYSJ42734 & 0.0005682753487870063 & 0.02441520467836257 & ORYSJ42733;ORYSJ42734;ORYSJ42735;ORYSJ42737 & False & False\\
67 & ORYSJ42735 & 0.0005682753487870063 & 0.02441520467836257 & ORYSJ42733;ORYSJ42734;ORYSJ42735;ORYSJ42737 & False & False\\
68 & ORYSJ17506 & 0.0173285983671875 & 0.0062636363636363645 & ORYSJ17495;ORYSJ17496;ORYSJ17498;ORYSJ17499;ORYSJ17501;ORYSJ17503;ORYSJ17505;ORYSJ17506 & False & False\\
68 & ORYSJ17498 & 0.013365672248473013 & 0.007763636363636364 & ORYSJ17495;ORYSJ17496;ORYSJ17498;ORYSJ17499;ORYSJ17501;ORYSJ17503;ORYSJ17505;ORYSJ17506 & False & False\\
68 & ORYSJ17499 & 0.009997185047565695 & 0.008618181818181818 & ORYSJ17495;ORYSJ17496;ORYSJ17498;ORYSJ17499;ORYSJ17501;ORYSJ17503;ORYSJ17505;ORYSJ17506 & False & False\\
68 & ORYSJ17501 & 0.009997185047565695 & 0.008618181818181818 & ORYSJ17495;ORYSJ17496;ORYSJ17498;ORYSJ17499;ORYSJ17501;ORYSJ17503;ORYSJ17505;ORYSJ17506 & False & False\\
68 & ORYSJ17496 & 0.007133970926794478 & 0.01098181818181818 & ORYSJ17495;ORYSJ17496;ORYSJ17498;ORYSJ17499;ORYSJ17501;ORYSJ17503;ORYSJ17505;ORYSJ17506 & False & False\\
68 & ORYSJ17505 & 0.007133970926794478 & 0.01098181818181818 & ORYSJ17495;ORYSJ17496;ORYSJ17498;ORYSJ17499;ORYSJ17501;ORYSJ17503;ORYSJ17505;ORYSJ17506 & False & False\\
68 & ORYSJ17495 & 0.0047002389241389405 & 0.01410909090909091 & ORYSJ17495;ORYSJ17496;ORYSJ17498;ORYSJ17499;ORYSJ17501;ORYSJ17503;ORYSJ17505;ORYSJ17506 & False & False\\
68 & ORYSJ17503 & 0.0047002389241389405 & 0.01410909090909091 & ORYSJ17495;ORYSJ17496;ORYSJ17498;ORYSJ17499;ORYSJ17501;ORYSJ17503;ORYSJ17505;ORYSJ17506 & False & False\\
72 & ORYSJ48883 & 0.4905252154702282 & 0.0005815972222222223 & BRADI19945;SCHPO00205;DICDI05009;ARATH20595;LEIMA00736;POPTR33361;DICPU03256;ORYSJ21502;YARLI04193;ASHGO04294;PHANO10188;SOYBN36318;VITVI21507;SCLS110632;YEAST02171;SOYBN29093;ORYSJ48883;EMENI07370;SOLLC29413 & False & False\\
72 & ORYSJ49086 & 0.002299994371531169 & 0.005184027777777778 & ORYSJ49096;ORYSJ49097;ORYSJ49098;ORYSJ49099;ORYSJ49100;ORYSJ49086;ORYSJ49087 & False & False\\
72 & ORYSJ49099 & 0.002299994371531169 & 0.005184027777777778 & ORYSJ49096;ORYSJ49097;ORYSJ49098;ORYSJ49099;ORYSJ49100;ORYSJ49086;ORYSJ49087 & False & False\\
72 & ORYSJ49098 & 0.002299994371531169 & 0.005184027777777778 & ORYSJ49096;ORYSJ49097;ORYSJ49098;ORYSJ49099;ORYSJ49100;ORYSJ49086;ORYSJ49087 & False & False\\
72 & ORYSJ49100 & 0.001694578549134827 & 0.007449652777777778 & ORYSJ49096;ORYSJ49097;ORYSJ49098;ORYSJ49099;ORYSJ49100;ORYSJ49086;ORYSJ49087 & False & False\\
72 & ORYSJ49087 & 0.001694578549134827 & 0.007449652777777778 & ORYSJ49096;ORYSJ49097;ORYSJ49098;ORYSJ49099;ORYSJ49100;ORYSJ49086;ORYSJ49087 & False & False\\
72 & ORYSJ49096 & 0.001694578549134827 & 0.007449652777777778 & ORYSJ49096;ORYSJ49097;ORYSJ49098;ORYSJ49099;ORYSJ49100;ORYSJ49086;ORYSJ49087 & False & False\\
72 & ORYSJ49067 & 0.0016170540364583337 & 0.007831597222222222 & ORYSJ49031;ORYSJ49066;ORYSJ49067;ORYSJ49036;ORYSJ49090 & False & False\\
72 & ORYSJ49066 & 0.0016170540364583337 & 0.007831597222222222 & ORYSJ49031;ORYSJ49066;ORYSJ49067;ORYSJ49036;ORYSJ49090 & False & False\\
72 & ORYSJ48974 & 0.0011448921332465286 & 0.009626736111111112 & ORYSJ48971;ORYSJ48972;ORYSJ48974;ORYSJ48975;ORYSJ48977;ORYSJ48979 & False & False\\
72 & ORYSJ49036 & 0.0011140792643229169 & 0.00978125 & ORYSJ49031;ORYSJ49066;ORYSJ49067;ORYSJ49036;ORYSJ49090 & False & False\\
72 & ORYSJ49031 & 0.0011140792643229169 & 0.00978125 & ORYSJ49031;ORYSJ49066;ORYSJ49067;ORYSJ49036;ORYSJ49090 & False & False\\
72 & ORYSJ49097 & 0.0007425621684165793 & 0.014194444444444444 & ORYSJ49096;ORYSJ49097;ORYSJ49098;ORYSJ49099;ORYSJ49100;ORYSJ49086;ORYSJ49087 & False & False\\
72 & ORYSJ48971 & 0.0007127416465928822 & 0.014640625 & ORYSJ48971;ORYSJ48972;ORYSJ48974;ORYSJ48975;ORYSJ48977;ORYSJ48979 & False & False\\
72 & ORYSJ48979 & 0.0007127416465928822 & 0.014640625 & ORYSJ48971;ORYSJ48972;ORYSJ48974;ORYSJ48975;ORYSJ48977;ORYSJ48979 & False & False\\
72 & ORYSJ48975 & 0.0007127416465928822 & 0.014640625 & ORYSJ48971;ORYSJ48972;ORYSJ48974;ORYSJ48975;ORYSJ48977;ORYSJ48979 & False & False\\
72 & ORYSJ48972 & 0.0007127416465928822 & 0.014640625 & ORYSJ48971;ORYSJ48972;ORYSJ48974;ORYSJ48975;ORYSJ48977;ORYSJ48979 & False & False\\
72 & ORYSJ49167 & 0.00022820928276909722 & 0.022097222222222226 & ORYSJ49166;ORYSJ49167;ORYSJ49162 & False & False\\
72 & ORYSJ49166 & 0.00022820928276909722 & 0.022097222222222226 & ORYSJ49166;ORYSJ49167;ORYSJ49162 & False & False\\
72 & ORYSJ49162 & 0.00022820928276909722 & 0.022097222222222226 & ORYSJ49166;ORYSJ49167;ORYSJ49162 & False & False\\
72 & ORYSJ48868 & 7.641059027777811e-05 & 0.030743055555555555 & ORYSJ48869;ORYSJ48868 & False & False\\
72 & ORYSJ48869 & 7.641059027777811e-05 & 0.030743055555555555 & ORYSJ48869;ORYSJ48868 & False & False\\
72 & ORYSJ49049 & 4.533632174004453e-05 & 0.030973958333333333 & ORYSJ49046;ORYSJ49048;ORYSJ49049 & False & False\\
91 & ORYSJ19062 & 0.9969604863221884 & 0.00021580547112462007 & ORYSJ19062 & False & False\\
91 & ORYSJ18928 & 0.0039532281012538 & 0.005121580547112462 & ORYSJ18920;ORYSJ18921;ORYSJ18922;ORYSJ18923;ORYSJ18928;ORYSJ18911;ORYSJ18912;ORYSJ18913;ORYSJ18916 & False & False\\
91 & ORYSJ18921 & 0.0029043168343939967 & 0.007623100303951367 & ORYSJ18920;ORYSJ18921;ORYSJ18922;ORYSJ18923;ORYSJ18928;ORYSJ18911;ORYSJ18912;ORYSJ18913;ORYSJ18916 & False & False\\
91 & ORYSJ18920 & 0.0029043168343939967 & 0.007623100303951367 & ORYSJ18920;ORYSJ18921;ORYSJ18922;ORYSJ18923;ORYSJ18928;ORYSJ18911;ORYSJ18912;ORYSJ18913;ORYSJ18916 & False & False\\
91 & ORYSJ18916 & 0.0029043168343939967 & 0.007623100303951367 & ORYSJ18920;ORYSJ18921;ORYSJ18922;ORYSJ18923;ORYSJ18928;ORYSJ18911;ORYSJ18912;ORYSJ18913;ORYSJ18916 & False & False\\
91 & ORYSJ18913 & 0.0029043168343939967 & 0.007623100303951367 & ORYSJ18920;ORYSJ18921;ORYSJ18922;ORYSJ18923;ORYSJ18928;ORYSJ18911;ORYSJ18912;ORYSJ18913;ORYSJ18916 & False & False\\
91 & ORYSJ18923 & 0.0029043168343939967 & 0.007623100303951367 & ORYSJ18920;ORYSJ18921;ORYSJ18922;ORYSJ18923;ORYSJ18928;ORYSJ18911;ORYSJ18912;ORYSJ18913;ORYSJ18916 & False & False\\
91 & ORYSJ18922 & 0.0029043168343939967 & 0.007623100303951367 & ORYSJ18920;ORYSJ18921;ORYSJ18922;ORYSJ18923;ORYSJ18928;ORYSJ18911;ORYSJ18912;ORYSJ18913;ORYSJ18916 & False & False\\
91 & ORYSJ18912 & 0.001260007888109703 & 0.015009118541033437 & ORYSJ18920;ORYSJ18921;ORYSJ18922;ORYSJ18923;ORYSJ18928;ORYSJ18911;ORYSJ18912;ORYSJ18913;ORYSJ18916 & False & False\\
91 & ORYSJ18911 & 0.001260007888109703 & 0.015009118541033437 & ORYSJ18920;ORYSJ18921;ORYSJ18922;ORYSJ18923;ORYSJ18928;ORYSJ18911;ORYSJ18912;ORYSJ18913;ORYSJ18916 & False & False\\
91 & ORYSJ19030 & 0.0006420072455885492 & 0.01872644376899696 & ORYSJ19030;ORYSJ19032;ORYSJ19033;ORYSJ19034;ORYSJ19036 & False & False\\
91 & ORYSJ19032 & 0.0006420072455885492 & 0.01872644376899696 & ORYSJ19030;ORYSJ19032;ORYSJ19033;ORYSJ19034;ORYSJ19036 & False & False\\
91 & ORYSJ19036 & 0.0006420072455885492 & 0.01872644376899696 & ORYSJ19030;ORYSJ19032;ORYSJ19033;ORYSJ19034;ORYSJ19036 & False & False\\
91 & ORYSJ19115 & 0.0 & 1.0 & nan & False & True\\
92 & ORYSJ31752 & 0.000607999177236066 & 0.009286729857819906 & ORYSJ31781;ORYSJ31749;ORYSJ31752;ORYSJ31762;ORYSJ31767;ORYSJ31774 & False & False\\
92 & ORYSJ31774 & 0.000607999177236066 & 0.009286729857819906 & ORYSJ31781;ORYSJ31749;ORYSJ31752;ORYSJ31762;ORYSJ31767;ORYSJ31774 & False & False\\
92 & ORYSJ31749 & 0.0003983158883283811 & 0.01365955766192733 & ORYSJ31781;ORYSJ31749;ORYSJ31752;ORYSJ31762;ORYSJ31767;ORYSJ31774 & False & False\\
92 & ORYSJ30886 & 0.0002676783416024882 & 0.01660347551342812 & ORYSJ30933;ORYSJ30878;ORYSJ30886;ORYSJ30877 & False & False\\
92 & ORYSJ31837 & 0.000218250617101106 & 0.01748736176935229 & ORYSJ31837;ORYSJ31846;ORYSJ31847 & False & False\\
92 & ORYSJ30877 & 0.00010904317803984008 & 0.02100473933649289 & ORYSJ30933;ORYSJ30878;ORYSJ30886;ORYSJ30877 & False & False\\
92 & ORYSJ30933 & 0.00010904317803984008 & 0.02100473933649289 & ORYSJ30933;ORYSJ30878;ORYSJ30886;ORYSJ30877 & False & False\\
92 & ORYSJ30878 & 0.00010904317803984008 & 0.02100473933649289 & ORYSJ30933;ORYSJ30878;ORYSJ30886;ORYSJ30877 & False & False\\
92 & ORYSJ31130 & 0.00010382981585703 & 0.022944707740916268 & ORYSJ31130;ORYSJ31131;ORYSJ31139 & False & False\\
92 & ORYSJ31781 & 0.00010382981585703 & 0.022944707740916268 & ORYSJ31781;ORYSJ31749;ORYSJ31752;ORYSJ31762;ORYSJ31767;ORYSJ31774 & False & False\\
92 & ORYSJ31762 & 0.00010382981585703 & 0.022944707740916268 & ORYSJ31781;ORYSJ31749;ORYSJ31752;ORYSJ31762;ORYSJ31767;ORYSJ31774 & False & False\\
92 & ORYSJ31139 & 0.00010382981585703 & 0.022944707740916268 & ORYSJ31130;ORYSJ31131;ORYSJ31139 & False & False\\
92 & ORYSJ31767 & 0.00010382981585703 & 0.022944707740916268 & ORYSJ31781;ORYSJ31749;ORYSJ31752;ORYSJ31762;ORYSJ31767;ORYSJ31774 & False & False\\
92 & ORYSJ31131 & 0.00010382981585703 & 0.022944707740916268 & ORYSJ31130;ORYSJ31131;ORYSJ31139 & False & False\\
92 & ORYSJ31854 & 5.914385429008702e-05 & 0.024225908372827804 & ORYSJ31854;ORYSJ31849;ORYSJ31852 & False & False\\
92 & ORYSJ31852 & 5.914385429008702e-05 & 0.024225908372827804 & ORYSJ31854;ORYSJ31849;ORYSJ31852 & False & False\\
92 & ORYSJ31037 & 3.476500789889429e-05 & 0.032264612954186415 & ORYSJ31037;ORYSJ31042 & False & False\\
92 & ORYSJ31915 & 3.476500789889429e-05 & 0.032264612954186415 & ORYSJ31461;ORYSJ31915 & False & False\\
92 & ORYSJ31876 & 3.476500789889429e-05 & 0.032264612954186415 & ORYSJ31810;ORYSJ31876 & False & False\\
92 & ORYSJ31042 & 3.476500789889429e-05 & 0.032264612954186415 & ORYSJ31037;ORYSJ31042 & False & False\\
92 & ORYSJ31461 & 3.476500789889429e-05 & 0.032264612954186415 & ORYSJ31461;ORYSJ31915 & False & False\\
92 & ORYSJ31810 & 3.476500789889429e-05 & 0.032264612954186415 & ORYSJ31810;ORYSJ31876 & False & False\\
92 & ORYSJ30911 & 1.4457892723143729e-05 & 0.033093996840442334 & ORYSJ30911;ORYSJ30919;ORYSJ30914 & False & False\\
93 & ORYSJ09598 & 0.003556253127677166 & 0.007753731343283581 & ORYSJ09607;ORYSJ09598;ORYSJ09599;ORYSJ09600;ORYSJ09601;ORYSJ09602;ORYSJ09603;ORYSJ09604 & False & False\\
93 & ORYSJ09599 & 0.003556253127677166 & 0.007753731343283581 & ORYSJ09607;ORYSJ09598;ORYSJ09599;ORYSJ09600;ORYSJ09601;ORYSJ09602;ORYSJ09603;ORYSJ09604 & False & False\\
93 & ORYSJ09600 & 0.003556253127677166 & 0.007753731343283581 & ORYSJ09607;ORYSJ09598;ORYSJ09599;ORYSJ09600;ORYSJ09601;ORYSJ09602;ORYSJ09603;ORYSJ09604 & False & False\\
93 & ORYSJ09603 & 0.003556253127677166 & 0.007753731343283581 & ORYSJ09607;ORYSJ09598;ORYSJ09599;ORYSJ09600;ORYSJ09601;ORYSJ09602;ORYSJ09603;ORYSJ09604 & False & False\\
93 & ORYSJ09607 & 0.003556253127677166 & 0.007753731343283581 & ORYSJ09607;ORYSJ09598;ORYSJ09599;ORYSJ09600;ORYSJ09601;ORYSJ09602;ORYSJ09603;ORYSJ09604 & False & False\\
93 & ORYSJ09601 & 0.0015339451235527224 & 0.014727611940298509 & ORYSJ09607;ORYSJ09598;ORYSJ09599;ORYSJ09600;ORYSJ09601;ORYSJ09602;ORYSJ09603;ORYSJ09604 & False & False\\
93 & ORYSJ09604 & 0.0015339451235527224 & 0.014727611940298509 & ORYSJ09607;ORYSJ09598;ORYSJ09599;ORYSJ09600;ORYSJ09601;ORYSJ09602;ORYSJ09603;ORYSJ09604 & False & False\\
93 & ORYSJ09602 & 0.0015339451235527224 & 0.014727611940298509 & ORYSJ09607;ORYSJ09598;ORYSJ09599;ORYSJ09600;ORYSJ09601;ORYSJ09602;ORYSJ09603;ORYSJ09604 & False & False\\
93 & ORYSJ12536 & 0.0012644805241371255 & 0.016402985074626866 & ORYSJ12541;ORYSJ12536;ORYSJ12539;ORYSJ12540 & False & False\\
93 & ORYSJ12557 & 0.00118098143671292 & 0.016694029850746268 & ORYSJ12557;ORYSJ12558;ORYSJ12552 & False & False\\
93 & ORYSJ12552 & 0.00118098143671292 & 0.016694029850746268 & ORYSJ12557;ORYSJ12558;ORYSJ12552 & False & False\\
93 & ORYSJ12540 & 0.0005151069529792431 & 0.02067910447761194 & ORYSJ12541;ORYSJ12536;ORYSJ12539;ORYSJ12540 & False & False\\
93 & ORYSJ12541 & 0.0005151069529792431 & 0.02067910447761194 & ORYSJ12541;ORYSJ12536;ORYSJ12539;ORYSJ12540 & False & False\\
93 & ORYSJ12539 & 0.0005151069529792431 & 0.02067910447761194 & ORYSJ12541;ORYSJ12536;ORYSJ12539;ORYSJ12540 & False & False\\
93 & ORYSJ12551 & 0.00016422574626865716 & 0.02991044776119403 & ORYSJ12551;ORYSJ12556 & False & False\\
93 & ORYSJ12556 & 0.00016422574626865716 & 0.02991044776119403 & ORYSJ12551;ORYSJ12556 & False & False\\
107 & ORYSJ00599 & 0.031534643866303835 & 0.001546218487394958 & ORYSJ00599;ORYSJ00601;ARATH24855;ORYSJ00596 & False & True\\
107 & ORYSJ00601 & 0.031534643866303835 & 0.001546218487394958 & ORYSJ00599;ORYSJ00601;ARATH24855;ORYSJ00596 & False & True\\
107 & ORYSJ00596 & 0.01612356610557031 & 0.002932773109243697 & ORYSJ00599;ORYSJ00601;ARATH24855;ORYSJ00596 & False & True\\
107 & ORYSJ00635 & 0.00015381253939075572 & 0.029554621848739495 & ORYSJ00649;ORYSJ00635;ORYSJ00644 & False & False\\
108 & ORYSJ42533 & 0.0051321933962264156 & 0.00539622641509434 & ORYSJ42533;ORYSJ42534;ORYSJ42535;ORYSJ42536;ORYSJ42527;ORYSJ42529 & False & False\\
108 & ORYSJ42535 & 0.0051321933962264156 & 0.00539622641509434 & ORYSJ42533;ORYSJ42534;ORYSJ42535;ORYSJ42536;ORYSJ42527;ORYSJ42529 & False & False\\
108 & ORYSJ42536 & 0.0051321933962264156 & 0.00539622641509434 & ORYSJ42533;ORYSJ42534;ORYSJ42535;ORYSJ42536;ORYSJ42527;ORYSJ42529 & False & False\\
108 & ORYSJ42527 & 0.0051321933962264156 & 0.00539622641509434 & ORYSJ42533;ORYSJ42534;ORYSJ42535;ORYSJ42536;ORYSJ42527;ORYSJ42529 & False & False\\
108 & ORYSJ42505 & 0.0019312116745283023 & 0.013589622641509431 & ORYSJ42504;ORYSJ42505;ORYSJ42532 & False & False\\
108 & ORYSJ42470 & 0.0018653453198702828 & 0.013839622641509432 & ORYSJ42470;ORYSJ42471;ORYSJ42482;ORYSJ42461;ORYSJ42468 & False & False\\
108 & ORYSJ42468 & 0.0018653453198702828 & 0.013839622641509432 & ORYSJ42470;ORYSJ42471;ORYSJ42482;ORYSJ42461;ORYSJ42468 & False & False\\
108 & ORYSJ42471 & 0.0011043972494002435 & 0.016264150943396227 & ORYSJ42470;ORYSJ42471;ORYSJ42482;ORYSJ42461;ORYSJ42468 & False & False\\
108 & ORYSJ42504 & 0.0009339827535377363 & 0.017179245283018868 & ORYSJ42504;ORYSJ42505;ORYSJ42532 & False & False\\
108 & ORYSJ42532 & 0.0009339827535377363 & 0.017179245283018868 & ORYSJ42504;ORYSJ42505;ORYSJ42532 & False & False\\
108 & ORYSJ42482 & 0.00087799635207842 & 0.017476415094339618 & ORYSJ42470;ORYSJ42471;ORYSJ42482;ORYSJ42461;ORYSJ42468 & False & False\\
108 & ORYSJ42461 & 0.00087799635207842 & 0.017476415094339618 & ORYSJ42470;ORYSJ42471;ORYSJ42482;ORYSJ42461;ORYSJ42468 & False & False\\
108 & ORYSJ42534 & 0.0008549359719072459 & 0.017617924528301892 & ORYSJ42533;ORYSJ42534;ORYSJ42535;ORYSJ42536;ORYSJ42527;ORYSJ42529 & False & False\\
108 & ORYSJ42529 & 0.0008549359719072459 & 0.017617924528301892 & ORYSJ42533;ORYSJ42534;ORYSJ42535;ORYSJ42536;ORYSJ42527;ORYSJ42529 & False & False\\
108 & ORYSJ42584 & 0.0007207954416271079 & 0.017966981132075472 & ORYSJ42577;ORYSJ42578;ORYSJ42580;ORYSJ42581;ORYSJ42582;ORYSJ42584 & False & False\\
108 & ORYSJ42581 & 0.000207606132075472 & 0.028004716981132074 & ORYSJ42581;ORYSJ42577 & False & False\\
108 & ORYSJ42577 & 0.000207606132075472 & 0.028004716981132074 & ORYSJ42581;ORYSJ42577 & False & False\\
108 & ORYSJ42566 & 8.633817069575531e-05 & 0.028797169811320755 & ORYSJ42566;ORYSJ42563;ORYSJ42564 & False & False\\
109 & ORYSJ48326 & 0.9465178428672806 & 0.0006 & ORYSJ48326;BRADI10603;ARATH13036;BRADI10098;POPTR34694;SORBI34916;SOLLC28312;SOYBN50219;SOYBN28209 & False & True\\
109 & ORYSJ48427 & 0.008532574387335526 & 0.0034210526315789475 & ORYSJ48427;ORYSJ48430;ORYSJ48431;ORYSJ48432;ORYSJ48433;ORYSJ48434;ORYSJ48435;ORYSJ48436 & False & False\\
109 & ORYSJ48430 & 0.006463214545024671 & 0.004510526315789474 & ORYSJ48427;ORYSJ48430;ORYSJ48431;ORYSJ48432;ORYSJ48433;ORYSJ48434;ORYSJ48435;ORYSJ48436 & False & False\\
109 & ORYSJ48431 & 0.006463214545024671 & 0.004510526315789474 & ORYSJ48427;ORYSJ48430;ORYSJ48431;ORYSJ48432;ORYSJ48433;ORYSJ48434;ORYSJ48435;ORYSJ48436 & False & False\\
109 & ORYSJ48432 & 0.006463214545024671 & 0.004510526315789474 & ORYSJ48427;ORYSJ48430;ORYSJ48431;ORYSJ48432;ORYSJ48433;ORYSJ48434;ORYSJ48435;ORYSJ48436 & False & False\\
109 & ORYSJ48433 & 0.006463214545024671 & 0.004510526315789474 & ORYSJ48427;ORYSJ48430;ORYSJ48431;ORYSJ48432;ORYSJ48433;ORYSJ48434;ORYSJ48435;ORYSJ48436 & False & False\\
109 & ORYSJ48434 & 0.006463214545024671 & 0.004510526315789474 & ORYSJ48427;ORYSJ48430;ORYSJ48431;ORYSJ48432;ORYSJ48433;ORYSJ48434;ORYSJ48435;ORYSJ48436 & False & False\\
109 & ORYSJ48435 & 0.006463214545024671 & 0.004510526315789474 & ORYSJ48427;ORYSJ48430;ORYSJ48431;ORYSJ48432;ORYSJ48433;ORYSJ48434;ORYSJ48435;ORYSJ48436 & False & False\\
109 & ORYSJ48436 & 0.006463214545024671 & 0.004510526315789474 & ORYSJ48427;ORYSJ48430;ORYSJ48431;ORYSJ48432;ORYSJ48433;ORYSJ48434;ORYSJ48435;ORYSJ48436 & False & False\\
109 & ORYSJ48356 & 0.00023164473684210605 & 0.0261 & ORYSJ48355;ORYSJ48356 & False & False\\
109 & ORYSJ48355 & 0.00023164473684210605 & 0.0261 & ORYSJ48355;ORYSJ48356 & False & False\\
110 & ORYSJ07536 & 0.6332440188511019 & 0.0005303030303030304 & SOYBN21884;ARATH15351;SOLLC22528;SOLLC30081;ARATH20487;ORYSJ20194;SOLTU28876;SOYBN51487;ORYSI08878;ORYSJ07536;SOYBN24995;ORYSJ40690;SOYBN24996;SOYBN24997;ARATH03745;ARATH00176;SOLTU41474;SORBI02212;SORBI02213;SORBI02215;ORYSJ56362;SORBI13632 & False & True\\
110 & ORYSJ07532 & 0.006509187746705336 & 0.005156565656565657 & ORYSJ07528;ORYSJ07532;ORYSJ07508;ORYSJ07543;ORYSJ07546;ORYSJ07482;ORYSJ07487;ORYSJ07554;ORYSJ07491 & False & False\\
110 & ORYSJ07482 & 0.005154021705911657 & 0.005696969696969697 & ORYSJ07528;ORYSJ07532;ORYSJ07508;ORYSJ07543;ORYSJ07546;ORYSJ07482;ORYSJ07487;ORYSJ07554;ORYSJ07491 & False & False\\
110 & ORYSJ07543 & 0.005154021705911657 & 0.005696969696969697 & ORYSJ07528;ORYSJ07532;ORYSJ07508;ORYSJ07543;ORYSJ07546;ORYSJ07482;ORYSJ07487;ORYSJ07554;ORYSJ07491 & False & False\\
110 & ORYSJ07491 & 0.005154021705911657 & 0.005696969696969697 & ORYSJ07528;ORYSJ07532;ORYSJ07508;ORYSJ07543;ORYSJ07546;ORYSJ07482;ORYSJ07487;ORYSJ07554;ORYSJ07491 & False & False\\
110 & ORYSJ07710 & 0.0042016910848721575 & 0.0065126262626262615 & ORYSJ07720;ORYSJ07721;ORYSJ07722;ORYSJ07723;ORYSJ07708;ORYSJ07710;ORYSJ07713 & False & False\\
110 & ORYSJ07708 & 0.0042016910848721575 & 0.0065126262626262615 & ORYSJ07720;ORYSJ07721;ORYSJ07722;ORYSJ07723;ORYSJ07708;ORYSJ07710;ORYSJ07713 & False & False\\
110 & ORYSJ07554 & 0.0040021305712370295 & 0.0070404040404040405 & ORYSJ07528;ORYSJ07532;ORYSJ07508;ORYSJ07543;ORYSJ07546;ORYSJ07482;ORYSJ07487;ORYSJ07554;ORYSJ07491 & False & False\\
110 & ORYSJ07546 & 0.0040021305712370295 & 0.0070404040404040405 & ORYSJ07528;ORYSJ07532;ORYSJ07508;ORYSJ07543;ORYSJ07546;ORYSJ07482;ORYSJ07487;ORYSJ07554;ORYSJ07491 & False & False\\
110 & ORYSJ07528 & 0.0040021305712370295 & 0.0070404040404040405 & ORYSJ07528;ORYSJ07532;ORYSJ07508;ORYSJ07543;ORYSJ07546;ORYSJ07482;ORYSJ07487;ORYSJ07554;ORYSJ07491 & False & False\\
110 & ORYSJ07558 & 0.0035501719205729173 & 0.0075176767676767686 & ORYSJ07557;ORYSJ07558;ORYSJ07560;ORYSJ07561;ORYSJ07556;ORYSJ07551;ORYSJ07492 & False & False\\
110 & ORYSJ07487 & 0.0030230231067635963 & 0.00831060606060606 & ORYSJ07528;ORYSJ07532;ORYSJ07508;ORYSJ07543;ORYSJ07546;ORYSJ07482;ORYSJ07487;ORYSJ07554;ORYSJ07491 & False & False\\
110 & ORYSJ07721 & 0.0023349642330625585 & 0.010532828282828284 & ORYSJ07720;ORYSJ07721;ORYSJ07722;ORYSJ07723;ORYSJ07708;ORYSJ07710;ORYSJ07713 & False & False\\
110 & ORYSJ07722 & 0.0023349642330625585 & 0.010532828282828284 & ORYSJ07720;ORYSJ07721;ORYSJ07722;ORYSJ07723;ORYSJ07708;ORYSJ07710;ORYSJ07713 & False & False\\
110 & ORYSJ07508 & 0.0021907817619611783 & 0.0108989898989899 & ORYSJ07528;ORYSJ07532;ORYSJ07508;ORYSJ07543;ORYSJ07546;ORYSJ07482;ORYSJ07487;ORYSJ07554;ORYSJ07491 & False & False\\
110 & ORYSJ07556 & 0.0018642416368563567 & 0.01142929292929293 & ORYSJ07557;ORYSJ07558;ORYSJ07560;ORYSJ07561;ORYSJ07556;ORYSJ07551;ORYSJ07492 & False & False\\
110 & ORYSJ07713 & 0.0016059317193152967 & 0.012444444444444444 & ORYSJ07720;ORYSJ07721;ORYSJ07722;ORYSJ07723;ORYSJ07708;ORYSJ07710;ORYSJ07713 & False & False\\
110 & ORYSJ07557 & 0.0012058175125400244 & 0.015914141414141415 & ORYSJ07557;ORYSJ07558;ORYSJ07560;ORYSJ07561;ORYSJ07556;ORYSJ07551;ORYSJ07492 & False & False\\
110 & ORYSJ07561 & 0.0012058175125400244 & 0.015914141414141415 & ORYSJ07557;ORYSJ07558;ORYSJ07560;ORYSJ07561;ORYSJ07556;ORYSJ07551;ORYSJ07492 & False & False\\
110 & ORYSJ07492 & 0.0012058175125400244 & 0.015914141414141415 & ORYSJ07557;ORYSJ07558;ORYSJ07560;ORYSJ07561;ORYSJ07556;ORYSJ07551;ORYSJ07492 & False & False\\
110 & ORYSJ07675 & 0.0011182760860652425 & 0.01656313131313131 & ORYSJ07621;ORYSJ07602;ORYSJ07666;ORYSJ07639;ORYSJ07643;ORYSJ07675;ORYSJ07742;ORYSJ07745 & False & False\\
110 & ORYSJ07639 & 0.0011182760860652425 & 0.01656313131313131 & ORYSJ07621;ORYSJ07602;ORYSJ07666;ORYSJ07639;ORYSJ07643;ORYSJ07675;ORYSJ07742;ORYSJ07745 & False & False\\
110 & ORYSJ07666 & 0.0011182760860652425 & 0.01656313131313131 & ORYSJ07621;ORYSJ07602;ORYSJ07666;ORYSJ07639;ORYSJ07643;ORYSJ07675;ORYSJ07742;ORYSJ07745 & False & False\\
110 & ORYSJ07720 & 0.0009862540826301234 & 0.017762626262626258 & ORYSJ07720;ORYSJ07721;ORYSJ07722;ORYSJ07723;ORYSJ07708;ORYSJ07710;ORYSJ07713 & False & False\\
110 & ORYSJ07723 & 0.0009862540826301234 & 0.017762626262626258 & ORYSJ07720;ORYSJ07721;ORYSJ07722;ORYSJ07723;ORYSJ07708;ORYSJ07710;ORYSJ07713 & False & False\\
110 & ORYSJ07551 & 0.0006461570068711417 & 0.01955050505050505 & ORYSJ07557;ORYSJ07558;ORYSJ07560;ORYSJ07561;ORYSJ07556;ORYSJ07551;ORYSJ07492 & False & False\\
110 & ORYSJ07560 & 0.0006461570068711417 & 0.01955050505050505 & ORYSJ07557;ORYSJ07558;ORYSJ07560;ORYSJ07561;ORYSJ07556;ORYSJ07551;ORYSJ07492 & False & False\\
110 & ORYSJ07643 & 0.0005717467943675773 & 0.01985858585858586 & ORYSJ07621;ORYSJ07602;ORYSJ07666;ORYSJ07639;ORYSJ07643;ORYSJ07675;ORYSJ07742;ORYSJ07745 & False & False\\
110 & ORYSJ07456 & 0.000169159848682134 & 0.025411616161616163 & ORYSJ07469;ORYSJ07470;ORYSJ07456 & False & False\\
110 & ORYSJ56528 & 0.00011114267676767693 & 0.032045454545454544 & ORYSJ56528;ORYSJ56537 & False & False\\
110 & ORYSJ56537 & 0.00011114267676767693 & 0.032045454545454544 & ORYSJ56528;ORYSJ56537 & False & False\\
110 & ORYSJ07635 & 0.00011114267676767693 & 0.032045454545454544 & ORYSJ07597;ORYSJ07635 & False & False\\
110 & ORYSJ07597 & 0.00011114267676767693 & 0.032045454545454544 & ORYSJ07597;ORYSJ07635 & False & False\\
110 & ORYSJ56538 & 0.00011114267676767693 & 0.032045454545454544 & ORYSJ56529;ORYSJ56538 & False & False\\
110 & ORYSJ56529 & 0.00011114267676767693 & 0.032045454545454544 & ORYSJ56529;ORYSJ56538 & False & False\\
110 & ORYSJ07621 & 0.00010719689642456168 & 0.032075757575757584 & ORYSJ07621;ORYSJ07602;ORYSJ07666;ORYSJ07639;ORYSJ07643;ORYSJ07675;ORYSJ07742;ORYSJ07745 & False & False\\
110 & ORYSJ07602 & 0.00010719689642456168 & 0.032075757575757584 & ORYSJ07621;ORYSJ07602;ORYSJ07666;ORYSJ07639;ORYSJ07643;ORYSJ07675;ORYSJ07742;ORYSJ07745 & False & False\\
110 & ORYSJ07442 & 4.622144491792926e-05 & 0.0327550505050505 & ORYSJ56541;ORYSJ56545;ORYSJ07442 & False & False\\
111 & ORYSJ42175 & 0.9465870307167236 & 0.00031058020477815697 & ORYSJ42175 & False & True\\
111 & ORYSJ42322 & 0.002478592068677341 & 0.011525597269624571 & ORYSJ42342;ORYSJ42345;ORYSJ42349;ORYSJ42322;ORYSJ42325;ORYSJ42363;ORYSJ42334;ORYSJ42308 & False & False\\
111 & ORYSJ42363 & 0.002478592068677341 & 0.011525597269624571 & ORYSJ42342;ORYSJ42345;ORYSJ42349;ORYSJ42322;ORYSJ42325;ORYSJ42363;ORYSJ42334;ORYSJ42308 & False & False\\
111 & ORYSJ42349 & 0.0008436837935101637 & 0.019419795221843002 & ORYSJ42342;ORYSJ42345;ORYSJ42349;ORYSJ42322;ORYSJ42325;ORYSJ42363;ORYSJ42334;ORYSJ42308 & False & False\\
111 & ORYSJ42345 & 0.0008436837935101637 & 0.019419795221843002 & ORYSJ42342;ORYSJ42345;ORYSJ42349;ORYSJ42322;ORYSJ42325;ORYSJ42363;ORYSJ42334;ORYSJ42308 & False & False\\
111 & ORYSJ42342 & 0.0008436837935101637 & 0.019419795221843002 & ORYSJ42342;ORYSJ42345;ORYSJ42349;ORYSJ42322;ORYSJ42325;ORYSJ42363;ORYSJ42334;ORYSJ42308 & False & False\\
111 & ORYSJ42334 & 0.0008436837935101637 & 0.019419795221843002 & ORYSJ42342;ORYSJ42345;ORYSJ42349;ORYSJ42322;ORYSJ42325;ORYSJ42363;ORYSJ42334;ORYSJ42308 & False & False\\
111 & ORYSJ42308 & 0.0008436837935101637 & 0.019419795221843002 & ORYSJ42342;ORYSJ42345;ORYSJ42349;ORYSJ42322;ORYSJ42325;ORYSJ42363;ORYSJ42334;ORYSJ42308 & False & False\\
111 & ORYSJ42325 & 0.0008436837935101637 & 0.019419795221843002 & ORYSJ42342;ORYSJ42345;ORYSJ42349;ORYSJ42322;ORYSJ42325;ORYSJ42363;ORYSJ42334;ORYSJ42308 & False & False\\
111 & ORYSJ42344 & 0.0008283537678647612 & 0.01950511945392492 & ORYSJ42309;ORYSJ42326;ORYSJ42376;ORYSJ42344 & False & False\\
111 & ORYSJ42376 & 0.00019215531019357943 & 0.025252559726962456 & ORYSJ42309;ORYSJ42326;ORYSJ42376;ORYSJ42344 & False & False\\
111 & ORYSJ42309 & 0.00015021331058020495 & 0.03138907849829352 & ORYSJ42309;ORYSJ42326 & False & False\\
111 & ORYSJ42350 & 0.00015021331058020495 & 0.03138907849829352 & ORYSJ42350;ORYSJ42319;ORYSJ42346 & False & False\\
111 & ORYSJ42346 & 0.00015021331058020495 & 0.03138907849829352 & ORYSJ42350;ORYSJ42319;ORYSJ42346 & False & False\\
111 & ORYSJ42326 & 0.00015021331058020495 & 0.03138907849829352 & ORYSJ42309;ORYSJ42326 & False & False\\
112 & ORYSJ00045 & 0.0016018577399088563 & 0.017706349206349205 & ORYSJ00053;ORYSJ00046;ORYSJ00045;ORYSJ00051 & False & False\\
112 & ORYSJ00046 & 0.0001711028884463367 & 0.02818253968253968 & ORYSJ00053;ORYSJ00046;ORYSJ00045;ORYSJ00051 & False & False\\
113 & ORYSJ11749 & 0.8763584441209119 & 0.0003840304182509505 & SOYBN21884;ARATH15351;SOLLC22528;SOLLC30081;ARATH20487;ORYSJ20194;SOLTU28876;ORYSJ11749;SOYBN51487;ORYSI08878;SOYBN24995;SOYBN24996;ORYSJ40690;SOYBN24997;ARATH03745;ARATH00176;SOLTU41474;SORBI02212;SORBI02213;SORBI02215;ORYSJ56362;SORBI13632 & False & True\\
113 & ORYSJ11709 & 0.06995478914384093 & 0.002155893536121673 & ORYSJ11709;ARATH07356;ORYSJ11711;ARATH03667 & False & True\\
113 & ORYSJ11711 & 0.06995478914384093 & 0.002155893536121673 & ORYSJ11709;ARATH07356;ORYSJ11711;ARATH03667 & False & False\\
113 & ORYSJ11661 & 0.0004998043607414445 & 0.024201520912547528 & ORYSJ11661;ORYSJ11662;ORYSJ11655 & False & False\\
113 & ORYSJ11655 & 0.0004998043607414445 & 0.024201520912547528 & ORYSJ11661;ORYSJ11662;ORYSJ11655 & False & False\\
113 & ORYSJ11662 & 0.0004998043607414445 & 0.024201520912547528 & ORYSJ11661;ORYSJ11662;ORYSJ11655 & False & False\\
113 & ORYSJ11747 & 0.00016734790874524787 & 0.031315589353612165 & ORYSJ11746;ORYSJ11747;ORYSJ11748 & False & False\\
113 & ORYSJ11748 & 0.00016734790874524787 & 0.031315589353612165 & ORYSJ11746;ORYSJ11747;ORYSJ11748 & False & False\\
127 & ORYSJ47184 & 0.08862697746759689 & 0.0016272727272727276 & ORYSJ47181;ORYSJ47184;ORYSJ16016;ARATH18922;WHEAT35086;WHEAT77392 & False & True\\
127 & ORYSJ47181 & 0.08862697746759689 & 0.0016272727272727276 & ORYSJ47181;ORYSJ47184;ORYSJ16016;ARATH18922;WHEAT35086;WHEAT77392 & False & True\\
127 & ORYSJ47190 & 0.08563357620998906 & 0.001690909090909091 & ORYSJ47190;ARATH05879 & False & False\\
127 & ORYSJ47108 & 0.04940452887370779 & 0.002485454545454545 & SOYBN49212;ORYSJ47108 & False & True\\
127 & ORYSJ46700 & 0.043832182446011066 & 0.0025836363636363635 & ARATH23998;ORYSJ46700 & False & True\\
127 & ORYSJ46807 & 0.003218229392045455 & 0.005758181818181818 & ORYSJ46917;ORYSJ46918;ORYSJ46923;ORYSJ46933;ORYSJ46807;ORYSJ46871;ORYSJ46945 & False & False\\
127 & ORYSJ46871 & 0.003218229392045455 & 0.005758181818181818 & ORYSJ46917;ORYSJ46918;ORYSJ46923;ORYSJ46933;ORYSJ46807;ORYSJ46871;ORYSJ46945 & False & False\\
127 & ORYSJ46898 & 0.002927329545454546 & 0.006396363636363637 & ORYSJ46822;ORYSJ46898;ORYSJ46817;ORYSJ46914;ORYSJ46915 & False & False\\
127 & ORYSJ46817 & 0.002927329545454546 & 0.006396363636363637 & ORYSJ46822;ORYSJ46898;ORYSJ46817;ORYSJ46914;ORYSJ46915 & False & False\\
127 & ORYSJ46822 & 0.002927329545454546 & 0.006396363636363637 & ORYSJ46822;ORYSJ46898;ORYSJ46817;ORYSJ46914;ORYSJ46915 & False & False\\
127 & ORYSJ46914 & 0.002927329545454546 & 0.006396363636363637 & ORYSJ46822;ORYSJ46898;ORYSJ46817;ORYSJ46914;ORYSJ46915 & False & False\\
127 & ORYSJ46915 & 0.002927329545454546 & 0.006396363636363637 & ORYSJ46822;ORYSJ46898;ORYSJ46817;ORYSJ46914;ORYSJ46915 & False & False\\
127 & ORYSJ46945 & 0.002462767710511364 & 0.0072872727272727264 & ORYSJ46917;ORYSJ46918;ORYSJ46923;ORYSJ46933;ORYSJ46807;ORYSJ46871;ORYSJ46945 & False & False\\
127 & ORYSJ46950 & 0.0015612492734161936 & 0.010552727272727273 & ORYSJ46950;ORYSJ46951;ORYSJ46984;ORYSJ46959;ORYSJ46971;ORYSJ46941 & False & False\\
127 & ORYSJ46959 & 0.0015612492734161936 & 0.010552727272727273 & ORYSJ46950;ORYSJ46951;ORYSJ46984;ORYSJ46959;ORYSJ46971;ORYSJ46941 & False & False\\
127 & ORYSJ46917 & 0.001274804216299006 & 0.011563636363636364 & ORYSJ46917;ORYSJ46918;ORYSJ46923;ORYSJ46933;ORYSJ46807;ORYSJ46871;ORYSJ46945 & False & False\\
127 & ORYSJ46933 & 0.001274804216299006 & 0.011563636363636364 & ORYSJ46917;ORYSJ46918;ORYSJ46923;ORYSJ46933;ORYSJ46807;ORYSJ46871;ORYSJ46945 & False & False\\
127 & ORYSJ46923 & 0.001274804216299006 & 0.011563636363636364 & ORYSJ46917;ORYSJ46918;ORYSJ46923;ORYSJ46933;ORYSJ46807;ORYSJ46871;ORYSJ46945 & False & False\\
127 & ORYSJ46918 & 0.001274804216299006 & 0.011563636363636364 & ORYSJ46917;ORYSJ46918;ORYSJ46923;ORYSJ46933;ORYSJ46807;ORYSJ46871;ORYSJ46945 & False & False\\
127 & ORYSJ46941 & 0.0010543346096764917 & 0.01238 & ORYSJ46950;ORYSJ46951;ORYSJ46984;ORYSJ46959;ORYSJ46971;ORYSJ46941 & False & False\\
127 & ORYSJ46971 & 0.0010543346096764917 & 0.01238 & ORYSJ46950;ORYSJ46951;ORYSJ46984;ORYSJ46959;ORYSJ46971;ORYSJ46941 & False & False\\
127 & ORYSJ46738 & 0.0010291249999999997 & 0.013869090909090907 & ORYSJ46762;ORYSJ46751;ORYSJ46738 & False & False\\
127 & ORYSJ46751 & 0.0010291249999999997 & 0.013869090909090907 & ORYSJ46762;ORYSJ46751;ORYSJ46738 & False & False\\
127 & ORYSJ46762 & 0.0010291249999999997 & 0.013869090909090907 & ORYSJ46762;ORYSJ46751;ORYSJ46738 & False & False\\
127 & ORYSJ46961 & 0.0007443943181818184 & 0.01697818181818182 & ORYSJ47053;ORYSJ46961;ORYSJ46973 & False & False\\
127 & ORYSJ47071 & 0.0007190058323863638 & 0.017303636363636358 & ORYSJ47071;ORYSJ47064;ORYSJ47079;ORYSJ47067 & False & False\\
127 & ORYSJ47079 & 0.0007190058323863638 & 0.017303636363636358 & ORYSJ47071;ORYSJ47064;ORYSJ47079;ORYSJ47067 & False & False\\
127 & ORYSJ47053 & 0.000360007897727273 & 0.020574545454545453 & ORYSJ47053;ORYSJ46961;ORYSJ46973 & False & False\\
127 & ORYSJ46973 & 0.000360007897727273 & 0.020574545454545453 & ORYSJ47053;ORYSJ46961;ORYSJ46973 & False & False\\
127 & ORYSJ47064 & 0.00033842768480113646 & 0.02090181818181818 & ORYSJ47071;ORYSJ47064;ORYSJ47079;ORYSJ47067 & False & False\\
127 & ORYSJ47067 & 0.00033842768480113646 & 0.02090181818181818 & ORYSJ47071;ORYSJ47064;ORYSJ47079;ORYSJ47067 & False & False\\
127 & ORYSJ46984 & 0.0002572113009458106 & 0.02168 & ORYSJ46950;ORYSJ46951;ORYSJ46984;ORYSJ46959;ORYSJ46971;ORYSJ46941 & False & False\\
127 & ORYSJ46951 & 0.0002572113009458106 & 0.02168 & ORYSJ46950;ORYSJ46951;ORYSJ46984;ORYSJ46959;ORYSJ46971;ORYSJ46941 & False & False\\
127 & ORYSJ47032 & 8.00227272727274e-05 & 0.031930909090909086 & ORYSJ47032;ORYSJ46753 & False & False\\
127 & ORYSJ46753 & 8.00227272727274e-05 & 0.031930909090909086 & ORYSJ47032;ORYSJ46753 & False & False\\
127 & ORYSJ47186 & 0.0 & 1.0 & nan & False & True\\
127 & ORYSJ47185 & 0.0 & 1.0 & nan & False & True\\
127 & ORYSJ47083 & 0.0 & 1.0 & nan & False & True\\
127 & ORYSJ46662 & 0.0 & 1.0 & nan & False & True\\
127 & ORYSJ46699 & 0.0 & 1.0 & nan & False & True\\
144 & ORYSJ31530 & 0.2394538961005255 & 6.867671691792295e-05 & ORYSJ31530;ARATH25464;ARATH11325;ARATH16349;ARATH17888;ORYSJ56861;MAIZE24351;SOLLC33544 & False & False\\
144 & ORYSJ30817 & 0.0008456650439698495 & 0.007876884422110552 & ORYSJ30817;ORYSJ30825;ORYSJ30809;ORYSJ30818 & False & False\\
144 & ORYSJ30825 & 0.0008456650439698495 & 0.007876884422110552 & ORYSJ30817;ORYSJ30825;ORYSJ30809;ORYSJ30818 & False & False\\
144 & ORYSJ30809 & 0.0008456650439698495 & 0.007876884422110552 & ORYSJ30817;ORYSJ30825;ORYSJ30809;ORYSJ30818 & False & False\\
144 & ORYSJ31774 & 0.0006446624442050749 & 0.00954857621440536 & ORYSJ31781;ORYSJ31749;ORYSJ31752;ORYSJ31762;ORYSJ31767;ORYSJ31774 & False & False\\
144 & ORYSJ31752 & 0.0006446624442050749 & 0.00954857621440536 & ORYSJ31781;ORYSJ31749;ORYSJ31752;ORYSJ31762;ORYSJ31767;ORYSJ31774 & False & False\\
144 & ORYSJ30818 & 0.0005931871466708545 & 0.010137353433835846 & ORYSJ30817;ORYSJ30825;ORYSJ30809;ORYSJ30818 & False & False\\
144 & ORYSJ31749 & 0.0004223349368707961 & 0.014188442211055275 & ORYSJ31781;ORYSJ31749;ORYSJ31752;ORYSJ31762;ORYSJ31767;ORYSJ31774 & False & False\\
144 & ORYSJ30886 & 0.0002838197491363064 & 0.017316582914572866 & ORYSJ30933;ORYSJ30878;ORYSJ30886;ORYSJ30877 & False & False\\
144 & ORYSJ31837 & 0.0002314114583333335 & 0.01819681742043551 & ORYSJ31837;ORYSJ31846;ORYSJ31847 & False & False\\
144 & ORYSJ30933 & 0.0001156186460623428 & 0.02185343383584589 & ORYSJ30933;ORYSJ30878;ORYSJ30886;ORYSJ30877 & False & False\\
144 & ORYSJ30878 & 0.0001156186460623428 & 0.02185343383584589 & ORYSJ30933;ORYSJ30878;ORYSJ30886;ORYSJ30877 & False & False\\
144 & ORYSJ30877 & 0.0001156186460623428 & 0.02185343383584589 & ORYSJ30933;ORYSJ30878;ORYSJ30886;ORYSJ30877 & False & False\\
144 & ORYSJ31762 & 0.00011009091028056944 & 0.023788944723618092 & ORYSJ31781;ORYSJ31749;ORYSJ31752;ORYSJ31762;ORYSJ31767;ORYSJ31774 & False & False\\
144 & ORYSJ31781 & 0.00011009091028056944 & 0.023788944723618092 & ORYSJ31781;ORYSJ31749;ORYSJ31752;ORYSJ31762;ORYSJ31767;ORYSJ31774 & False & False\\
144 & ORYSJ31139 & 0.00011009091028056944 & 0.023788944723618092 & ORYSJ31130;ORYSJ31131;ORYSJ31139 & False & False\\
144 & ORYSJ31130 & 0.00011009091028056944 & 0.023788944723618092 & ORYSJ31130;ORYSJ31131;ORYSJ31139 & False & False\\
144 & ORYSJ31131 & 0.00011009091028056944 & 0.023788944723618092 & ORYSJ31130;ORYSJ31131;ORYSJ31139 & False & False\\
144 & ORYSJ31767 & 0.00011009091028056944 & 0.023788944723618092 & ORYSJ31781;ORYSJ31749;ORYSJ31752;ORYSJ31762;ORYSJ31767;ORYSJ31774 & False & False\\
144 & ORYSJ31854 & 6.271031786536825e-05 & 0.025205192629815742 & ORYSJ31854;ORYSJ31849;ORYSJ31852 & False & False\\
144 & ORYSJ31852 & 6.271031786536825e-05 & 0.025205192629815742 & ORYSJ31854;ORYSJ31849;ORYSJ31852 & False & False\\
144 & ORYSJ31461 & 3.6861390284757215e-05 & 0.033193467336683415 & ORYSJ31461;ORYSJ31915 & False & False\\
144 & ORYSJ31915 & 3.6861390284757215e-05 & 0.033193467336683415 & ORYSJ31461;ORYSJ31915 & False & False\\
144 & ORYSJ31037 & 3.6861390284757215e-05 & 0.033193467336683415 & ORYSJ31037;ORYSJ31042 & False & False\\
144 & ORYSJ31810 & 3.6861390284757215e-05 & 0.033193467336683415 & ORYSJ31810;ORYSJ31876 & False & False\\
144 & ORYSJ31876 & 3.6861390284757215e-05 & 0.033193467336683415 & ORYSJ31810;ORYSJ31876 & False & False\\
144 & ORYSJ31042 & 3.6861390284757215e-05 & 0.033193467336683415 & ORYSJ31037;ORYSJ31042 & False & False\\
144 & ORYSJ30911 & 1.53297254501674e-05 & 0.0340284757118928 & ORYSJ30911;ORYSJ30919;ORYSJ30914 & False & False\\
147 & ORYSJ07266 & 0.0011736530570736555 & 0.004125198098256735 & ORYSJ07271;ORYSJ07143;ORYSJ07211;ORYSJ07245;ORYSJ07225;ORYSJ07193;ORYSJ07234;ORYSJ07266 & False & False\\
147 & ORYSJ07245 & 0.0011736530570736555 & 0.004125198098256735 & ORYSJ07271;ORYSJ07143;ORYSJ07211;ORYSJ07245;ORYSJ07225;ORYSJ07193;ORYSJ07234;ORYSJ07266 & False & False\\
147 & ORYSJ07193 & 0.0008621434231378766 & 0.006640253565768622 & ORYSJ07271;ORYSJ07211;ORYSJ07225;ORYSJ07193;ORYSJ07234 & False & False\\
147 & ORYSJ07225 & 0.0008621434231378766 & 0.006640253565768622 & ORYSJ07271;ORYSJ07211;ORYSJ07225;ORYSJ07193;ORYSJ07234 & False & False\\
147 & ORYSJ07211 & 0.0008621434231378766 & 0.006640253565768622 & ORYSJ07271;ORYSJ07211;ORYSJ07225;ORYSJ07193;ORYSJ07234 & False & False\\
147 & ORYSJ07234 & 0.0008621434231378766 & 0.006640253565768622 & ORYSJ07271;ORYSJ07211;ORYSJ07225;ORYSJ07193;ORYSJ07234 & False & False\\
147 & ORYSJ06254 & 0.0008258458664183216 & 0.0067892234548335975 & ORYSJ06254;ORYSJ06261;ORYSJ06262;ORYSJ06263;ORYSJ06264;ORYSJ06265;ORYSJ06267 & False & False\\
147 & ORYSJ06265 & 0.0008258458664183216 & 0.0067892234548335975 & ORYSJ06254;ORYSJ06261;ORYSJ06262;ORYSJ06263;ORYSJ06264;ORYSJ06265;ORYSJ06267 & False & False\\
147 & ORYSJ06263 & 0.0006760080725039621 & 0.008249603803486528 & ORYSJ06261;ORYSJ06262;ORYSJ06263;ORYSJ06264 & False & False\\
147 & ORYSJ07143 & 0.0006280752687594878 & 0.008492076069730587 & ORYSJ07271;ORYSJ07143;ORYSJ07211;ORYSJ07245;ORYSJ07225;ORYSJ07193;ORYSJ07234;ORYSJ07266 & False & False\\
147 & ORYSJ06267 & 0.0005831100324143689 & 0.008846275752773377 & ORYSJ06254;ORYSJ06261;ORYSJ06262;ORYSJ06263;ORYSJ06264;ORYSJ06265;ORYSJ06267 & False & False\\
147 & ORYSJ06262 & 0.0004557479075871633 & 0.010496038034865294 & ORYSJ06261;ORYSJ06262;ORYSJ06263;ORYSJ06264 & False & False\\
147 & ORYSJ06261 & 0.0004557479075871633 & 0.010496038034865294 & ORYSJ06261;ORYSJ06262;ORYSJ06263;ORYSJ06264 & False & False\\
147 & ORYSJ06264 & 0.0004557479075871633 & 0.010496038034865294 & ORYSJ06261;ORYSJ06262;ORYSJ06263;ORYSJ06264 & False & False\\
147 & ORYSJ07154 & 0.0004485093106180666 & 0.012118066561014265 & ORYSJ07217;ORYSJ07154;ORYSJ07220 & False & False\\
147 & ORYSJ07217 & 0.0004485093106180666 & 0.012118066561014265 & ORYSJ07217;ORYSJ07154;ORYSJ07220 & False & False\\
147 & ORYSJ07220 & 0.0004485093106180666 & 0.012118066561014265 & ORYSJ07217;ORYSJ07154;ORYSJ07220 & False & False\\
147 & ORYSJ06097 & 0.00038156702436918086 & 0.013426307448494457 & ORYSJ06094;ORYSJ06097;ORYSJ06099;ORYSJ06103;ORYSJ06105 & False & False\\
147 & ORYSJ07271 & 0.0003701359871483756 & 0.0135594294770206 & ORYSJ07271;ORYSJ07211;ORYSJ07225;ORYSJ07193;ORYSJ07234 & False & False\\
147 & ORYSJ07317 & 0.0003244190768621237 & 0.014909667194928684 & ORYSJ07317;ORYSJ07318;ORYSJ07316 & False & False\\
147 & ORYSJ06231 & 0.00026852676740788447 & 0.016027733755942946 & ORYSJ06231;ORYSJ06219;ORYSJ06241;ORYSJ06235 & False & False\\
147 & ORYSJ06103 & 0.00020547301667259933 & 0.0171973058637084 & ORYSJ06094;ORYSJ06097;ORYSJ06099;ORYSJ06103;ORYSJ06105 & False & False\\
147 & ORYSJ06094 & 0.00020547301667259933 & 0.0171973058637084 & ORYSJ06094;ORYSJ06097;ORYSJ06099;ORYSJ06103;ORYSJ06105 & False & False\\
147 & ORYSJ07316 & 0.0001568972612916007 & 0.018690174326465928 & ORYSJ07317;ORYSJ07318;ORYSJ07316 & False & False\\
147 & ORYSJ07318 & 0.0001568972612916007 & 0.018690174326465928 & ORYSJ07317;ORYSJ07318;ORYSJ07316 & False & False\\
147 & ORYSJ07306 & 0.00013498162047763366 & 0.01941283676703645 & ORYSJ07304;ORYSJ07306;ORYSJ07307;ORYSJ07316;ORYSJ07317;ORYSJ07318 & False & False\\
147 & ORYSJ07304 & 0.00013498162047763366 & 0.01941283676703645 & ORYSJ07304;ORYSJ07306;ORYSJ07307;ORYSJ07316;ORYSJ07317;ORYSJ07318 & False & False\\
147 & ORYSJ06219 & 0.00010938879825549738 & 0.020465134706814585 & ORYSJ06231;ORYSJ06219;ORYSJ06241;ORYSJ06235 & False & False\\
147 & ORYSJ06241 & 0.00010938879825549738 & 0.020465134706814585 & ORYSJ06231;ORYSJ06219;ORYSJ06241;ORYSJ06235 & False & False\\
147 & ORYSJ06235 & 0.00010938879825549738 & 0.020465134706814585 & ORYSJ06231;ORYSJ06219;ORYSJ06241;ORYSJ06235 & False & False\\
147 & ORYSJ06320 & 3.487519809825684e-05 & 0.0316838351822504 & ORYSJ06217;ORYSJ06219;ORYSJ06231;ORYSJ06235;ORYSJ06241;ORYSJ06314;ORYSJ06383;ORYSJ06320;ORYSJ06203 & False & False\\
147 & ORYSJ06194 & 3.487519809825684e-05 & 0.0316838351822504 & ORYSJ06189;ORYSJ06194 & False & False\\
147 & ORYSJ06189 & 3.487519809825684e-05 & 0.0316838351822504 & ORYSJ06189;ORYSJ06194 & False & False\\
147 & ORYSJ07122 & 3.487519809825684e-05 & 0.0316838351822504 & ORYSJ07122;ORYSJ07123 & False & False\\
147 & ORYSJ07267 & 3.487519809825684e-05 & 0.0316838351822504 & ORYSJ07287;ORYSJ07267 & False & False\\
147 & ORYSJ07123 & 3.487519809825684e-05 & 0.0316838351822504 & ORYSJ07122;ORYSJ07123 & False & False\\
147 & ORYSJ06337 & 3.487519809825684e-05 & 0.0316838351822504 & ORYSJ06302;ORYSJ06337 & False & False\\
147 & ORYSJ06314 & 3.487519809825684e-05 & 0.0316838351822504 & ORYSJ06217;ORYSJ06219;ORYSJ06231;ORYSJ06235;ORYSJ06241;ORYSJ06314;ORYSJ06383;ORYSJ06320;ORYSJ06203 & False & False\\
147 & ORYSJ06302 & 3.487519809825684e-05 & 0.0316838351822504 & ORYSJ06302;ORYSJ06337 & False & False\\
147 & ORYSJ07287 & 3.487519809825684e-05 & 0.0316838351822504 & ORYSJ07287;ORYSJ07267 & False & False\\
147 & ORYSJ07178 & 3.487519809825684e-05 & 0.0316838351822504 & ORYSJ07338;ORYSJ07178 & False & False\\
147 & ORYSJ07202 & 3.487519809825684e-05 & 0.0316838351822504 & ORYSJ07231;ORYSJ07202 & False & False\\
147 & ORYSJ07194 & 3.487519809825684e-05 & 0.0316838351822504 & ORYSJ07240;ORYSJ07194 & False & False\\
147 & ORYSJ07338 & 3.487519809825684e-05 & 0.0316838351822504 & ORYSJ07338;ORYSJ07178 & False & False\\
147 & ORYSJ07224 & 3.487519809825684e-05 & 0.0316838351822504 & ORYSJ07224;ORYSJ07233 & False & False\\
147 & ORYSJ07240 & 3.487519809825684e-05 & 0.0316838351822504 & ORYSJ07240;ORYSJ07194 & False & False\\
147 & ORYSJ07164 & 3.487519809825684e-05 & 0.0316838351822504 & ORYSJ07172;ORYSJ07164 & False & False\\
147 & ORYSJ07231 & 3.487519809825684e-05 & 0.0316838351822504 & ORYSJ07231;ORYSJ07202 & False & False\\
147 & ORYSJ07172 & 3.487519809825684e-05 & 0.0316838351822504 & ORYSJ07172;ORYSJ07164 & False & False\\
147 & ORYSJ07233 & 3.487519809825684e-05 & 0.0316838351822504 & ORYSJ07224;ORYSJ07233 & False & False\\
148 & ORYSJ10985 & 0.00022103710112100728 & 0.02207371007371008 & ORYSJ10832;ORYSJ10833;ORYSJ10985;ORYSJ10836 & False & False\\
148 & ORYSJ10832 & 0.00022103710112100728 & 0.02207371007371008 & ORYSJ10832;ORYSJ10833;ORYSJ10985;ORYSJ10836 & False & False\\
148 & ORYSJ10833 & 0.00022103710112100728 & 0.02207371007371008 & ORYSJ10832;ORYSJ10833;ORYSJ10985;ORYSJ10836 & False & False\\
148 & ORYSJ10836 & 0.00022103710112100728 & 0.02207371007371008 & ORYSJ10832;ORYSJ10833;ORYSJ10985;ORYSJ10836 & False & False\\
148 & ORYSJ10846 & 4.497221667690461e-05 & 0.02958722358722359 & ORYSJ10845;ORYSJ10846;ORYSJ10847 & False & False\\
154 & ORYSJ42463 & 3.0083254423500043 & 0.0023275862068965515 & SOLLC32748;SELML01625;SELML21215;MUSAM08964;HORVD23685;POPTR16201;MEDTR37846;SOLLC22273;ORYSJ42463;VITVI24693;ORYGL21123;ORYSI27043;TRIUA24648;SOYBN27800;MUSAM32495;POPTR29921;SOLTU28566;SOYBN50596;BRADI05014;AEGTA04768;ARATH08283;SOLTU04577;SETIT13007;SORBI14406;ORYBR22280;ARATH24297 & False & True\\
154 & ORYSJ42443 & 2.9428700940626578 & 0.002452586206896552 & ORYSJ42443;SOYBN30208;ORYBR31062;ORYGL21105;ORYSI27027;MAIZE20106;MUSAM03570;WHEAT75290;WHEAT69915;ARATH03733;MUSAM32508;SOYBN37419;ORYGL16026;MEDTR39674;WHEAT87340;MUSAM08967;ORYSI20418;SELML31892;HORVD23677;AEGTA31687;MUSAM00807;AEGTA08665;BRADI04845;SELML09693;AEGTA33545;POPTR27734;SETIT12988;ORYBR22263;ORYSJ46453;SORBI23679;TRIUA31837;SOLTU08420;TRIUA24161;MAIZE35626;HORVD10752;SOLLC34358;SOLTU06400;ARATH05190;AEGTA03405;SELML31553;SOLLC15959;SETIT02570;SELML25933 & False & True\\
154 & ORYSJ42498 & 1.5709202801724136 & 0.00434051724137931 & ORYGL21151;ORYSI27081;ORYSJ42498 & False & True\\
154 & ORYSJ42436 & 0.7285497910082417 & 0.005202586206896552 & ARATH02797;ORYSI19336;ORYSJ40649;SOLLC11636;SOLLC06714;ARATH25596;SOLLC32937;ARATH13831;ARATH20431;ARATH20175;ARATH18648;ARATH04059;ARATH00796;SOLLC22177;ARATH12577;ARATH01122;ARATH05861;SOYBN12341;ORYSJ42436 & False & True\\
154 & ORYSJ42302 & 0.08487723665557811 & 0.00719396551724138 & HUMAN19138;RATNO12460;ORYSJ42412;DICDI09669;ORYSJ42302;MOUSE01917 & False & False\\
154 & ORYSJ42412 & 0.08487723665557811 & 0.00719396551724138 & HUMAN19138;RATNO12460;ORYSJ42412;DICDI09669;ORYSJ42302;MOUSE01917 & False & True\\
154 & ORYSJ42363 & 0.003130290845355434 & 0.018168103448275862 & ORYSJ42342;ORYSJ42345;ORYSJ42349;ORYSJ42322;ORYSJ42325;ORYSJ42363;ORYSJ42334;ORYSJ42308 & False & False\\
154 & ORYSJ42322 & 0.003130290845355434 & 0.018168103448275862 & ORYSJ42342;ORYSJ42345;ORYSJ42349;ORYSJ42322;ORYSJ42325;ORYSJ42363;ORYSJ42334;ORYSJ42308 & False & False\\
154 & ORYSJ42468 & 0.0017045396888469824 & 0.02407327586206897 & ORYSJ42470;ORYSJ42471;ORYSJ42482;ORYSJ42461;ORYSJ42468 & False & False\\
154 & ORYSJ42470 & 0.0017045396888469824 & 0.02407327586206897 & ORYSJ42470;ORYSJ42471;ORYSJ42482;ORYSJ42461;ORYSJ42468 & False & False\\
154 & ORYSJ42308 & 0.0010655144461141292 & 0.026228448275862067 & ORYSJ42342;ORYSJ42345;ORYSJ42349;ORYSJ42322;ORYSJ42325;ORYSJ42363;ORYSJ42334;ORYSJ42308 & False & False\\
154 & ORYSJ42334 & 0.0010655144461141292 & 0.026228448275862067 & ORYSJ42342;ORYSJ42345;ORYSJ42349;ORYSJ42322;ORYSJ42325;ORYSJ42363;ORYSJ42334;ORYSJ42308 & False & False\\
154 & ORYSJ42342 & 0.0010655144461141292 & 0.026228448275862067 & ORYSJ42342;ORYSJ42345;ORYSJ42349;ORYSJ42322;ORYSJ42325;ORYSJ42363;ORYSJ42334;ORYSJ42308 & False & False\\
154 & ORYSJ42349 & 0.0010655144461141292 & 0.026228448275862067 & ORYSJ42342;ORYSJ42345;ORYSJ42349;ORYSJ42322;ORYSJ42325;ORYSJ42363;ORYSJ42334;ORYSJ42308 & False & False\\
154 & ORYSJ42325 & 0.0010655144461141292 & 0.026228448275862067 & ORYSJ42342;ORYSJ42345;ORYSJ42349;ORYSJ42322;ORYSJ42325;ORYSJ42363;ORYSJ42334;ORYSJ42308 & False & False\\
154 & ORYSJ42345 & 0.0010655144461141292 & 0.026228448275862067 & ORYSJ42342;ORYSJ42345;ORYSJ42349;ORYSJ42322;ORYSJ42325;ORYSJ42363;ORYSJ42334;ORYSJ42308 & False & False\\
154 & ORYSJ42344 & 0.0010461536809671336 & 0.026323275862068958 & ORYSJ42309;ORYSJ42326;ORYSJ42376;ORYSJ42344 & False & False\\
154 & ORYSJ42471 & 0.0010091905899691882 & 0.026383620689655173 & ORYSJ42470;ORYSJ42471;ORYSJ42482;ORYSJ42461;ORYSJ42468 & False & False\\
154 & ORYSJ42482 & 0.0008023070113820043 & 0.027767241379310345 & ORYSJ42470;ORYSJ42471;ORYSJ42482;ORYSJ42461;ORYSJ42468 & False & False\\
154 & ORYSJ42461 & 0.0008023070113820043 & 0.027767241379310345 & ORYSJ42470;ORYSJ42471;ORYSJ42482;ORYSJ42461;ORYSJ42468 & False & False\\
154 & ORYSJ42376 & 0.0002426789046841328 & 0.03206896551724138 & ORYSJ42309;ORYSJ42326;ORYSJ42376;ORYSJ42344 & False & False\\
154 & ORYSJ42326 & 0.00018970905172413852 & 0.03784051724137931 & ORYSJ42309;ORYSJ42326 & False & False\\
154 & ORYSJ42350 & 0.00018970905172413852 & 0.03784051724137931 & ORYSJ42350;ORYSJ42319;ORYSJ42346 & False & False\\
154 & ORYSJ42309 & 0.00018970905172413852 & 0.03784051724137931 & ORYSJ42309;ORYSJ42326 & False & False\\
154 & ORYSJ42346 & 0.00018970905172413852 & 0.03784051724137931 & ORYSJ42350;ORYSJ42319;ORYSJ42346 & False & False\\
154 & ORYSJ42500 & 0.0 & 1.0 & nan & False & True\\
155 & ORYSJ46453 & 3.8441526725437978 & 0.0009434447300771207 & ORYSJ42443;SOYBN30208;ORYBR31062;ORYGL21105;ORYSI27027;MAIZE20106;MUSAM03570;WHEAT75290;WHEAT69915;ARATH03733;MUSAM32508;SOYBN37419;ORYGL16026;MEDTR39674;WHEAT87340;MUSAM08967;ORYSI20418;SELML31892;HORVD23677;AEGTA31687;MUSAM00807;AEGTA08665;BRADI04845;SELML09693;AEGTA33545;POPTR27734;SETIT12988;ORYBR22263;ORYSJ46453;SORBI23679;TRIUA31837;SOLTU08420;TRIUA24161;MAIZE35626;HORVD10752;SOLLC34358;SOLTU06400;ARATH05190;AEGTA03405;SELML31553;SOLLC15959;SETIT02570;SELML25933 & False & True\\
155 & ORYSJ46444 & 1.4063043059125964 & 0.004591259640102828 & ARATH00878;SOYBN27806;ORYSJ46444;ORYSI20409;ARATH00869 & False & True\\
155 & ORYSJ46768 & 1.0315989710670983 & 0.005030848329048843 & BRADI23177;BRADI23180;SOYBN30334;SORBI08629;POPTR14659;POPTR33637;ORYSJ46768;POPTR28615;SOLLC14456;SOLLC19159;SOLLC19160;ORYSJ17301;SOYBN37543;BRADI23174 & False & True\\
155 & ORYSJ46762 & 0.0014550610539845756 & 0.02122879177377892 & ORYSJ46762;ORYSJ46751;ORYSJ46738 & False & False\\
155 & ORYSJ46738 & 0.0014550610539845756 & 0.02122879177377892 & ORYSJ46762;ORYSJ46751;ORYSJ46738 & False & False\\
155 & ORYSJ46751 & 0.0014550610539845756 & 0.02122879177377892 & ORYSJ46762;ORYSJ46751;ORYSJ46738 & False & False\\
155 & ORYSJ46628 & 0.0008726936378333871 & 0.02579691516709512 & ORYSJ46738;ORYSJ46751;ORYSJ46762;ORYSJ46628 & False & False\\
155 & ORYSJ46656 & 0.0006933770098682536 & 0.02702056555269923 & ORYSJ46577;ORYSJ46584;ORYSJ46586;ORYSJ46653;ORYSJ46656 & False & False\\
155 & ORYSJ46420 & 0.00011314267352185124 & 0.04040102827763496 & ORYSJ46419;ORYSJ46420 & False & False\\
155 & ORYSJ46419 & 0.00011314267352185124 & 0.04040102827763496 & ORYSJ46419;ORYSJ46420 & False & False\\
155 & ORYSJ46450 & 0.0 & 1.0 & nan & False & True\\
164 & ORYSJ18473 & 0.9920634920634921 & 0.0017222222222222222 & SOLTU12598;ORYSJ04051;ARATH00441;SOYBN13457;ORYSJ42980;MAIZE25477;ARATH11914;ORYSJ18473;ARATH18387;ARATH16085;ORYSJ03503;SOLLC25643 & False & False\\
164 & ORYSJ18366 & 0.2975771968308458 & 0.0023809523809523807 & ORYSJ18366;SOLTU26520;MAIZE93960;SOLTU00378 & False & False\\
164 & ORYSJ18433 & 0.0044922123015873035 & 0.018063492063492063 & ORYSJ18422;ORYSJ18432;ORYSJ18433;ORYSJ18436 & False & False\\
164 & ORYSJ18422 & 0.0044922123015873035 & 0.018063492063492063 & ORYSJ18422;ORYSJ18432;ORYSJ18433;ORYSJ18436 & False & False\\
164 & ORYSJ18432 & 0.0044922123015873035 & 0.018063492063492063 & ORYSJ18422;ORYSJ18432;ORYSJ18433;ORYSJ18436 & False & False\\
164 & ORYSJ18436 & 0.0015446118312872018 & 0.024817460317460318 & ORYSJ18422;ORYSJ18432;ORYSJ18433;ORYSJ18436 & False & False\\
165 & ORYSJ26702 & 0.20315338825309875 & 0.00327319587628866 & ORYSJ26702;ARATH04485;ARATH21817 & False & False\\
165 & ORYSJ26534 & 0.14611622166345795 & 0.004448453608247423 & ORYSJ26534;ARATH12920;ARATH19217 & False & False\\
165 & ORYSJ26709 & 0.06077426335449473 & 0.006677835051546392 & ORYSJ26709;ARATH20859;ORYSJ26703 & False & False\\
165 & ORYSJ26703 & 0.04319419908805544 & 0.007572164948453607 & ORYSJ26709;ARATH20859;ORYSJ26703 & False & False\\
165 & ORYSJ26640 & 0.003992785360306259 & 0.01327061855670103 & ORYSJ26631;ORYSJ26668;ORYSJ26640;ORYSJ26641;ORYSJ26643;ORYSJ26648;ORYSJ26651;ORYSJ26654 & False & False\\
165 & ORYSJ26641 & 0.003992785360306259 & 0.01327061855670103 & ORYSJ26631;ORYSJ26668;ORYSJ26640;ORYSJ26641;ORYSJ26643;ORYSJ26648;ORYSJ26651;ORYSJ26654 & False & False\\
165 & ORYSJ26631 & 0.003992785360306259 & 0.01327061855670103 & ORYSJ26631;ORYSJ26668;ORYSJ26640;ORYSJ26641;ORYSJ26643;ORYSJ26648;ORYSJ26651;ORYSJ26654 & False & False\\
165 & ORYSJ26643 & 0.003007269618115991 & 0.01484020618556701 & ORYSJ26631;ORYSJ26668;ORYSJ26640;ORYSJ26641;ORYSJ26643;ORYSJ26648;ORYSJ26651;ORYSJ26654 & False & False\\
165 & ORYSJ26651 & 0.003007269618115991 & 0.01484020618556701 & ORYSJ26631;ORYSJ26668;ORYSJ26640;ORYSJ26641;ORYSJ26643;ORYSJ26648;ORYSJ26651;ORYSJ26654 & False & False\\
165 & ORYSJ26654 & 0.002169581237254262 & 0.017989690721649486 & ORYSJ26631;ORYSJ26668;ORYSJ26640;ORYSJ26641;ORYSJ26643;ORYSJ26648;ORYSJ26651;ORYSJ26654 & False & False\\
165 & ORYSJ26668 & 0.002169581237254262 & 0.017989690721649486 & ORYSJ26631;ORYSJ26668;ORYSJ26640;ORYSJ26641;ORYSJ26643;ORYSJ26648;ORYSJ26651;ORYSJ26654 & False & False\\
165 & ORYSJ26648 & 0.0014575461135217928 & 0.021219072164948453 & ORYSJ26631;ORYSJ26668;ORYSJ26640;ORYSJ26641;ORYSJ26643;ORYSJ26648;ORYSJ26651;ORYSJ26654 & False & False\\
165 & ORYSJ26634 & 0.00011343427835051574 & 0.03887628865979381 & ORYSJ26471;ORYSJ26634 & False & False\\
165 & ORYSJ26471 & 0.00011343427835051574 & 0.03887628865979381 & ORYSJ26471;ORYSJ26634 & False & False\\
168 & ORYSJ49229 & 0.0 & 1.0 & nan & False & True\\
168 & ORYSJ49235 & 0.0 & 1.0 & nan & True & False\\
171 & ORYSJ00839 & 0.0002085900473933651 & 0.0291563981042654 & ORYSJ00823;ORYSJ00839 & False & False\\
171 & ORYSJ00823 & 0.0002085900473933651 & 0.0291563981042654 & ORYSJ00823;ORYSJ00839 & False & False\\
171 & ORYSJ00780 & 0.0 & 1.0 & nan & False & True\\
172 & ORYSJ42699 & 0.014183165550025204 & 0.005080645161290322 & ORYSJ42699;ORYSJ42707;ORYSJ42708;ORYSJ42709;ORYSJ42712 & False & False\\
172 & ORYSJ42707 & 0.009636335878811743 & 0.006999999999999999 & ORYSJ42699;ORYSJ42707;ORYSJ42708;ORYSJ42709;ORYSJ42712 & False & False\\
172 & ORYSJ42709 & 0.007866416330645165 & 0.009403225806451613 & ORYSJ42709;ORYSJ42712;ORYSJ42708 & False & False\\
172 & ORYSJ42712 & 0.007866416330645165 & 0.009403225806451613 & ORYSJ42709;ORYSJ42712;ORYSJ42708 & False & False\\
172 & ORYSJ42708 & 0.0042670990423387106 & 0.012241935483870968 & ORYSJ42709;ORYSJ42712;ORYSJ42708 & False & False\\
174 & ORYSJ37476 & 0.0017796284848671253 & 0.01354724409448819 & ORYSJ37468;ORYSJ37474;ORYSJ37475;ORYSJ37476 & False & False\\
174 & ORYSJ37475 & 0.0017796284848671253 & 0.01354724409448819 & ORYSJ37468;ORYSJ37474;ORYSJ37475;ORYSJ37476 & False & False\\
174 & ORYSJ37474 & 0.0017796284848671253 & 0.01354724409448819 & ORYSJ37468;ORYSJ37474;ORYSJ37475;ORYSJ37476 & False & False\\
174 & ORYSJ37468 & 0.0009221330310346943 & 0.017153543307086613 & ORYSJ37468;ORYSJ37474;ORYSJ37475;ORYSJ37476 & False & False\\
175 & ORYSJ31752 & 0.0007166917675799437 & 0.0084292364990689 & ORYSJ31781;ORYSJ31749;ORYSJ31752;ORYSJ31762;ORYSJ31767;ORYSJ31774 & False & False\\
175 & ORYSJ31774 & 0.0007166917675799437 & 0.0084292364990689 & ORYSJ31781;ORYSJ31749;ORYSJ31752;ORYSJ31762;ORYSJ31767;ORYSJ31774 & False & False\\
175 & ORYSJ31749 & 0.00046952319797367853 & 0.012818435754189944 & ORYSJ31781;ORYSJ31749;ORYSJ31752;ORYSJ31762;ORYSJ31767;ORYSJ31774 & False & False\\
175 & ORYSJ31837 & 0.00025726748719739304 & 0.0166219739292365 & ORYSJ31837;ORYSJ31846;ORYSJ31847 & False & False\\
175 & ORYSJ31131 & 0.00012239157064711356 & 0.021951582867783984 & ORYSJ31130;ORYSJ31131;ORYSJ31139 & False & False\\
175 & ORYSJ31781 & 0.00012239157064711356 & 0.021951582867783984 & ORYSJ31781;ORYSJ31749;ORYSJ31752;ORYSJ31762;ORYSJ31767;ORYSJ31774 & False & False\\
175 & ORYSJ31767 & 0.00012239157064711356 & 0.021951582867783984 & ORYSJ31781;ORYSJ31749;ORYSJ31752;ORYSJ31762;ORYSJ31767;ORYSJ31774 & False & False\\
175 & ORYSJ31139 & 0.00012239157064711356 & 0.021951582867783984 & ORYSJ31130;ORYSJ31131;ORYSJ31139 & False & False\\
175 & ORYSJ31762 & 0.00012239157064711356 & 0.021951582867783984 & ORYSJ31781;ORYSJ31749;ORYSJ31752;ORYSJ31762;ORYSJ31767;ORYSJ31774 & False & False\\
175 & ORYSJ31130 & 0.00012239157064711356 & 0.021951582867783984 & ORYSJ31130;ORYSJ31131;ORYSJ31139 & False & False\\
175 & ORYSJ31852 & 6.971705729166648e-05 & 0.023310055865921792 & ORYSJ31854;ORYSJ31849;ORYSJ31852 & False & False\\
175 & ORYSJ31854 & 6.971705729166648e-05 & 0.023310055865921792 & ORYSJ31854;ORYSJ31849;ORYSJ31852 & False & False\\
175 & ORYSJ31810 & 4.0979981378026175e-05 & 0.031156424581005582 & ORYSJ31810;ORYSJ31876 & False & False\\
175 & ORYSJ31915 & 4.0979981378026175e-05 & 0.031156424581005582 & ORYSJ31461;ORYSJ31915 & False & False\\
175 & ORYSJ31876 & 4.0979981378026175e-05 & 0.031156424581005582 & ORYSJ31810;ORYSJ31876 & False & False\\
175 & ORYSJ31461 & 4.0979981378026175e-05 & 0.031156424581005582 & ORYSJ31461;ORYSJ31915 & False & False\\
176 & ORYSJ42455 & 0.0 & 1.0 & nan & True & False\\
177 & ORYSJ24229 & 0.007851183790210362 & 0.009155737704918029 & ORYSJ24229;ORYSJ24262;ORYSJ24264;ORYSJ24226;ORYSJ24206;ORYSJ24240;ORYSJ24221;ORYSJ24253;ORYSJ24258 & False & False\\
177 & ORYSJ24226 & 0.007851183790210362 & 0.009155737704918029 & ORYSJ24229;ORYSJ24262;ORYSJ24264;ORYSJ24226;ORYSJ24206;ORYSJ24240;ORYSJ24221;ORYSJ24253;ORYSJ24258 & False & False\\
177 & ORYSJ24258 & 0.005443998024957496 & 0.011557377049180329 & ORYSJ24229;ORYSJ24262;ORYSJ24264;ORYSJ24226;ORYSJ24206;ORYSJ24240;ORYSJ24221;ORYSJ24253;ORYSJ24258 & False & False\\
177 & ORYSJ24262 & 0.0033978901244925593 & 0.016524590163934427 & ORYSJ24229;ORYSJ24262;ORYSJ24264;ORYSJ24226;ORYSJ24206;ORYSJ24240;ORYSJ24221;ORYSJ24253;ORYSJ24258 & False & False\\
177 & ORYSJ24240 & 0.0033978901244925593 & 0.016524590163934427 & ORYSJ24229;ORYSJ24262;ORYSJ24264;ORYSJ24226;ORYSJ24206;ORYSJ24240;ORYSJ24221;ORYSJ24253;ORYSJ24258 & False & False\\
177 & ORYSJ24264 & 0.0033978901244925593 & 0.016524590163934427 & ORYSJ24229;ORYSJ24262;ORYSJ24264;ORYSJ24226;ORYSJ24206;ORYSJ24240;ORYSJ24221;ORYSJ24253;ORYSJ24258 & False & False\\
177 & ORYSJ24253 & 0.0033978901244925593 & 0.016524590163934427 & ORYSJ24229;ORYSJ24262;ORYSJ24264;ORYSJ24226;ORYSJ24206;ORYSJ24240;ORYSJ24221;ORYSJ24253;ORYSJ24258 & False & False\\
177 & ORYSJ24206 & 0.003397890124492561 & 0.016524590163934427 & ORYSJ24229;ORYSJ24262;ORYSJ24264;ORYSJ24226;ORYSJ24206;ORYSJ24240;ORYSJ24221;ORYSJ24253;ORYSJ24258 & False & False\\
177 & ORYSJ24221 & 0.003397890124492561 & 0.016524590163934427 & ORYSJ24229;ORYSJ24262;ORYSJ24264;ORYSJ24226;ORYSJ24206;ORYSJ24240;ORYSJ24221;ORYSJ24253;ORYSJ24258 & False & False\\
178 & ORYSJ50178 & 0.002608381336405531 & 0.013460829493087556 & ORYSJ50173;ORYSJ50177;ORYSJ50178 & False & False\\
178 & ORYSJ50177 & 0.002608381336405531 & 0.013460829493087556 & ORYSJ50173;ORYSJ50177;ORYSJ50178 & False & False\\
178 & ORYSJ50173 & 0.002608381336405531 & 0.013460829493087556 & ORYSJ50173;ORYSJ50177;ORYSJ50178 & False & False\\
179 & ORYSJ17995 & 0.0 & 1.0 & nan & False & True\\
183 & ORYSJ42527 & 0.009379525862068968 & 0.006120689655172414 & ORYSJ42533;ORYSJ42534;ORYSJ42535;ORYSJ42536;ORYSJ42527;ORYSJ42529 & False & False\\
183 & ORYSJ42536 & 0.009379525862068968 & 0.006120689655172414 & ORYSJ42533;ORYSJ42534;ORYSJ42535;ORYSJ42536;ORYSJ42527;ORYSJ42529 & False & False\\
183 & ORYSJ42533 & 0.009379525862068968 & 0.006120689655172414 & ORYSJ42533;ORYSJ42534;ORYSJ42535;ORYSJ42536;ORYSJ42527;ORYSJ42529 & False & False\\
183 & ORYSJ42535 & 0.009379525862068968 & 0.006120689655172414 & ORYSJ42533;ORYSJ42534;ORYSJ42535;ORYSJ42536;ORYSJ42527;ORYSJ42529 & False & False\\
183 & ORYSJ42505 & 0.0035294558189655195 & 0.013991379310344828 & ORYSJ42504;ORYSJ42505;ORYSJ42532 & False & False\\
183 & ORYSJ42470 & 0.003409079377693965 & 0.01413793103448276 & ORYSJ42470;ORYSJ42471;ORYSJ42482;ORYSJ42461;ORYSJ42468 & False & False\\
183 & ORYSJ42468 & 0.003409079377693965 & 0.01413793103448276 & ORYSJ42470;ORYSJ42471;ORYSJ42482;ORYSJ42461;ORYSJ42468 & False & False\\
183 & ORYSJ42471 & 0.0020183811799383763 & 0.01577586206896552 & ORYSJ42470;ORYSJ42471;ORYSJ42482;ORYSJ42461;ORYSJ42468 & False & False\\
183 & ORYSJ42532 & 0.0017069339978448286 & 0.016655172413793103 & ORYSJ42504;ORYSJ42505;ORYSJ42532 & False & False\\
183 & ORYSJ42504 & 0.0017069339978448286 & 0.016655172413793103 & ORYSJ42504;ORYSJ42505;ORYSJ42532 & False & False\\
183 & ORYSJ42461 & 0.0016046140227640086 & 0.016905172413793104 & ORYSJ42470;ORYSJ42471;ORYSJ42482;ORYSJ42461;ORYSJ42468 & False & False\\
183 & ORYSJ42482 & 0.0016046140227640086 & 0.016905172413793104 & ORYSJ42470;ORYSJ42471;ORYSJ42482;ORYSJ42461;ORYSJ42468 & False & False\\
183 & ORYSJ42534 & 0.0015624691900373805 & 0.017025862068965517 & ORYSJ42533;ORYSJ42534;ORYSJ42535;ORYSJ42536;ORYSJ42527;ORYSJ42529 & False & False\\
183 & ORYSJ42529 & 0.0015624691900373805 & 0.017025862068965517 & ORYSJ42533;ORYSJ42534;ORYSJ42535;ORYSJ42536;ORYSJ42527;ORYSJ42529 & False & False\\
183 & ORYSJ42455 & 0.0 & 1.0 & nan & True & False\\
184 & ORYSJ49258 & 3.763856114713085 & 8.225108225108226e-05 & SETIT19232;AEGTA07295;ORYSI03736;ORYSI03737;WHEAT61448;MUSAM30438;WHEAT53529;TRIUA32214;TRIUA16347;TRIUA16096;ORYGL20644;ORYSJ09995;ORYSJ09996;HORVD22146;AEGTA09147;TRIUA01529;SETIT04202;SETIT10099;AEGTA30415;MUSAM12598;SETIT33414;AEGTA19684;AEGTA24810;TRIUA22569;BRADI09460;BRADI15350;WHEAT87431;SETIT18616;BRADI12554;ORYSJ12392;TRIUA01101;ORYSJ49258;MUSAM15731;BRADI15635;SETIT28867;BRADI15637;SETIT28868;ORYSI03146;TRIUA20083;BRADI12084;AEGTA31804;AEGTA31805;ORYBR21788;WHEAT78282;WHEAT80843;SORBI32937;MUSAM15023;HORVD20510;TRIUA03219;ORYSI26478;TRIUA04755 & False & True\\
184 & ORYSJ49190 & 3.0425157401571923 & 0.0002575757575757576 & SELML22363;SETIT18718;SETIT18719;ORYGL20591;BRADI12152;ORYGL02179;WHEAT66831;ORYSI03238;MUSAM01263;AEGTA31381;AEGTA31382;SOLLC02714;SOYBN22822;MUSAM33537;TRIUA01276;SOLTU14222;ORYSJ49190;ARATH24271;SORBI13117;ARATH10458;MEDTR04150;SOYBN17026;VITVI13477;AEGTA18684;ORYBR21724;MAIZE10744;SOLLC19989;SETIT10181;SOLLC26650;WHEAT74912;ORYSI26422;MAIZE72996;SOLTU22253;SOLTU31728;BRADI09524;SELML23846;SORBI07580;MEDTR09363;SOYBN11991;SORBI06575;ORYBR02608;HORVD12573;HORVD12574;ARATH26722 & False & True\\
184 & ORYSJ49240 & 2.222719067778665 & 0.0004891774891774891 & ORYGL00105;MUSAM35158;POPTR24776;ORYSI00146;ORYSJ49240;MUSAM04831;POPTR18768;VITVI07600;AEGTA04103;BRADI09477;ORYBR02538;MUSAM21482;SOLTU26830;MAIZE28422;ARATH21901;ORYBR00117;MUSAM13050;ORYGL20630;SOYBN19881;AEGTA33442;SORBI32643;SOYBN45872;SOLLC20775;SORBI14354;WHEAT81205;ORYSI03161;SOLLC11972;ORYGL02114;ORYSI26465;BRADI07877;MAIZE10820;SETIT16635;TRIUA24085;SETIT10120;MAIZE00341;HORVD12848;WHEAT45424 & False & True\\
184 & ORYSJ49241 & 0.5823841314935065 & 0.000984848484848485 & ORYSJ49241;ORYBR21773 & False & False\\
184 & ORYSJ49068 & 0.3776551263475607 & 0.0010346320346320346 & ORYSJ49068;ARATH26803;SOYBN46946;ARATH26525;ARATH00958;SOYBN20343 & False & True\\
184 & ORYSJ48889 & 0.0721704791604893 & 0.0015562770562770564 & ARATH09604;ORYSJ48889 & False & False\\
184 & ORYSJ49099 & 0.002867525450220677 & 0.005575757575757576 & ORYSJ49096;ORYSJ49097;ORYSJ49098;ORYSJ49099;ORYSJ49100;ORYSJ49086;ORYSJ49087 & False & False\\
184 & ORYSJ49086 & 0.002867525450220677 & 0.005575757575757576 & ORYSJ49096;ORYSJ49097;ORYSJ49098;ORYSJ49099;ORYSJ49100;ORYSJ49086;ORYSJ49087 & False & False\\
184 & ORYSJ49098 & 0.002867525450220677 & 0.005575757575757576 & ORYSJ49096;ORYSJ49097;ORYSJ49098;ORYSJ49099;ORYSJ49100;ORYSJ49086;ORYSJ49087 & False & False\\
184 & ORYSJ49100 & 0.002112721308012252 & 0.007770562770562771 & ORYSJ49096;ORYSJ49097;ORYSJ49098;ORYSJ49099;ORYSJ49100;ORYSJ49086;ORYSJ49087 & False & False\\
184 & ORYSJ49087 & 0.002112721308012252 & 0.007770562770562771 & ORYSJ49096;ORYSJ49097;ORYSJ49098;ORYSJ49099;ORYSJ49100;ORYSJ49086;ORYSJ49087 & False & False\\
184 & ORYSJ49096 & 0.002112721308012252 & 0.007770562770562771 & ORYSJ49096;ORYSJ49097;ORYSJ49098;ORYSJ49099;ORYSJ49100;ORYSJ49086;ORYSJ49087 & False & False\\
184 & ORYSJ49067 & 0.0020160673701298698 & 0.008255411255411255 & ORYSJ49031;ORYSJ49066;ORYSJ49067;ORYSJ49036;ORYSJ49090 & False & False\\
184 & ORYSJ49066 & 0.0020160673701298698 & 0.008255411255411255 & ORYSJ49031;ORYSJ49066;ORYSJ49067;ORYSJ49036;ORYSJ49090 & False & False\\
184 & ORYSJ48974 & 0.0014273979843073595 & 0.00991991341991342 & ORYSJ48971;ORYSJ48972;ORYSJ48974;ORYSJ48975;ORYSJ48977;ORYSJ48979 & False & False\\
184 & ORYSJ49036 & 0.0013889819399350652 & 0.010114718614718616 & ORYSJ49031;ORYSJ49066;ORYSJ49067;ORYSJ49036;ORYSJ49090 & False & False\\
184 & ORYSJ49031 & 0.0013889819399350652 & 0.010114718614718616 & ORYSJ49031;ORYSJ49066;ORYSJ49067;ORYSJ49036;ORYSJ49090 & False & False\\
184 & ORYSJ49097 & 0.0009257917943895008 & 0.014246753246753247 & ORYSJ49096;ORYSJ49097;ORYSJ49098;ORYSJ49099;ORYSJ49100;ORYSJ49086;ORYSJ49087 & False & False\\
184 & ORYSJ48975 & 0.000888612961985931 & 0.014632034632034632 & ORYSJ48971;ORYSJ48972;ORYSJ48974;ORYSJ48975;ORYSJ48977;ORYSJ48979 & False & False\\
184 & ORYSJ48971 & 0.000888612961985931 & 0.014632034632034632 & ORYSJ48971;ORYSJ48972;ORYSJ48974;ORYSJ48975;ORYSJ48977;ORYSJ48979 & False & False\\
184 & ORYSJ48972 & 0.000888612961985931 & 0.014632034632034632 & ORYSJ48971;ORYSJ48972;ORYSJ48974;ORYSJ48975;ORYSJ48977;ORYSJ48979 & False & False\\
184 & ORYSJ48979 & 0.000888612961985931 & 0.014632034632034632 & ORYSJ48971;ORYSJ48972;ORYSJ48974;ORYSJ48975;ORYSJ48977;ORYSJ48979 & False & False\\
184 & ORYSJ49166 & 0.0002845206642316019 & 0.02175324675324676 & ORYSJ49166;ORYSJ49167;ORYSJ49162 & False & False\\
184 & ORYSJ49162 & 0.0002845206642316019 & 0.02175324675324676 & ORYSJ49166;ORYSJ49167;ORYSJ49162 & False & False\\
184 & ORYSJ49167 & 0.0002845206642316019 & 0.02175324675324676 & ORYSJ49166;ORYSJ49167;ORYSJ49162 & False & False\\
184 & ORYSJ48868 & 9.526515151515176e-05 & 0.029725108225108224 & ORYSJ48869;ORYSJ48868 & False & False\\
184 & ORYSJ48869 & 9.526515151515176e-05 & 0.029725108225108224 & ORYSJ48869;ORYSJ48868 & False & False\\
184 & ORYSJ49049 & 5.652320632525045e-05 & 0.029893939393939393 & ORYSJ49046;ORYSJ49048;ORYSJ49049 & False & False\\
184 & ORYSJ49155 & 0.0 & 1.0 & nan & False & True\\
184 & ORYSJ49076 & 0.0 & 1.0 & nan & False & True\\
184 & ORYSJ48968 & 0.0 & 1.0 & nan & False & True\\
185 & ORYSJ56881 & 1.0106236353162672 & 0.0007777777777777777 & SORBI35342;POPTR03589;POPTR27846;SOLLC09467;VITVI20139;ORYSJ56881;SOYBN03303;BRADI26078;SORBI33868;SOYBN05367 & False & True\\
185 & ORYSJ56781 & 0.9144156758803199 & 0.0008941798941798941 & POPTR09216;BRADI13872;ORYSJ56781;SOLLC22963;SOYBN08082;ORYSJ11555;SOYBN12566;ARATH15444;VITVI23887 & False & True\\
185 & ORYSJ56844 & 0.20362994109765808 & 0.00108994708994709 & ARATH21729;ARATH11296;CHLRE15589;ORYSJ56844 & False & True\\
185 & ORYSJ56733 & 0.00023287037037037113 & 0.02924867724867725 & ORYSJ56733;ORYSJ56735 & False & False\\
185 & ORYSJ56735 & 0.00023287037037037113 & 0.02924867724867725 & ORYSJ56733;ORYSJ56735 & False & False\\
185 & ORYSJ56893 & 0.0 & 1.0 & nan & False & True\\
185 & ORYSJ56802 & 0.0 & 1.0 & nan & False & True\\
186 & ORYSJ30513 & 0.00013098958333333365 & 0.030154761904761906 & ORYSJ30504;ORYSJ30513 & False & False\\
186 & ORYSJ30504 & 0.00013098958333333365 & 0.030154761904761906 & ORYSJ30504;ORYSJ30513 & False & False\\
188 & ORYSJ04216 & 0.00013822139524185094 & 0.024251314405888538 & ORYSJ04216;ORYSJ04218;ORYSJ04220 & False & False\\
188 & ORYSJ04218 & 0.00013822139524185094 & 0.024251314405888538 & ORYSJ04216;ORYSJ04218;ORYSJ04220 & False & False\\
188 & ORYSJ39507 & 0.00013822139524185094 & 0.024251314405888538 & ORYSJ39494;ORYSJ39497;ORYSJ39507 & False & False\\
188 & ORYSJ39494 & 0.00013822139524185094 & 0.024251314405888538 & ORYSJ39494;ORYSJ39497;ORYSJ39507 & False & False\\
188 & ORYSJ39497 & 0.00013822139524185094 & 0.024251314405888538 & ORYSJ39494;ORYSJ39497;ORYSJ39507 & False & False\\
188 & ORYSJ04220 & 0.00013822139524185094 & 0.024251314405888538 & ORYSJ04216;ORYSJ04218;ORYSJ04220 & False & False\\
188 & ORYSJ04231 & 4.628023133543659e-05 & 0.03291692954784437 & ORYSJ04231;ORYSJ39247 & False & False\\
188 & ORYSJ39247 & 4.628023133543659e-05 & 0.03291692954784437 & ORYSJ04231;ORYSJ39247 & False & False\\
188 & ORYSJ04256 & 1.924678463459525e-05 & 0.033723449001051516 & ORYSJ04253;ORYSJ04256;ORYSJ04258 & False & False\\
188 & ORYSJ04386 & 0.0 & 1.0 & nan & False & True\\
188 & ORYSJ39329 & 0.0 & 1.0 & nan & False & True\\
188 & ORYSJ39335 & 0.0 & 1.0 & nan & False & True\\
188 & ORYSJ39336 & 0.0 & 1.0 & nan & False & True\\
188 & ORYSJ39346 & 0.0 & 1.0 & nan & False & True\\
188 & ORYSJ04129 & 0.0 & 1.0 & nan & False & True\\
188 & ORYSJ04199 & 0.0 & 1.0 & nan & False & True\\
189 & ORYSJ11521 & 0.0558814636406952 & 0.002045662100456621 & ARATH00966;ORYSJ11521;ORYSJ11531 & False & True\\
189 & ORYSJ11531 & 0.0558814636406952 & 0.002045662100456621 & ARATH00966;ORYSJ11521;ORYSJ11531 & False & True\\
189 & ORYSJ11662 & 0.0006002216752283105 & 0.02282191780821918 & ORYSJ11661;ORYSJ11662;ORYSJ11655 & False & False\\
189 & ORYSJ11661 & 0.0006002216752283105 & 0.02282191780821918 & ORYSJ11661;ORYSJ11662;ORYSJ11655 & False & False\\
189 & ORYSJ11655 & 0.0006002216752283105 & 0.02282191780821918 & ORYSJ11661;ORYSJ11662;ORYSJ11655 & False & False\\
189 & ORYSJ11517 & 0.0 & 1.0 & nan & False & True\\
189 & ORYSJ11529 & 0.0 & 1.0 & nan & False & True\\
189 & ORYSJ11508 & 0.0 & 1.0 & nan & False & True\\
190 & ORYSJ13660 & 0.0003438476562500001 & 0.0296015625 & ORYSJ13683;ORYSJ13660 & False & True\\
190 & ORYSJ13683 & 0.0003438476562500001 & 0.0296015625 & ORYSJ13683;ORYSJ13660 & False & True\\
190 & ORYSJ13596 & 0.0003438476562500001 & 0.0296015625 & ORYSJ13591;ORYSJ13596 & False & False\\
190 & ORYSJ13591 & 0.0003438476562500001 & 0.0296015625 & ORYSJ13591;ORYSJ13596 & False & False\\
190 & ORYSJ13687 & 0.0 & 1.0 & nan & False & True\\
190 & ORYSJ13685 & 0.0 & 1.0 & nan & False & True\\
190 & ORYSJ13684 & 0.0 & 1.0 & nan & False & True\\
191 & ORYSJ40195 & 1.0307131468239727 & 0.00036180904522613067 & SOYBN21884;ARATH15351;SOLLC22528;SOLLC30081;ARATH20487;ORYSJ20194;SOLTU28876;SOYBN51487;ORYSI08878;SOYBN24995;SOYBN24996;ORYSJ40690;SOYBN24997;ARATH03745;ORYSJ40195;ARATH00176;SOLTU41474;SORBI02212;SORBI02213;SORBI02215;ORYSJ56362;SORBI13632 & False & True\\
191 & ORYSJ40263 & 0.00033661959838253864 & 0.02527638190954774 & ORYSJ40262;ORYSJ40263;ORYSJ40260 & False & False\\
191 & ORYSJ40184 & 0.0 & 1.0 & nan & False & True\\
191 & ORYSJ40177 & 0.0 & 1.0 & nan & False & True\\
192 & ORYSJ56351 & 1.9803619255199485 & 0.00010526315789473683 & SOYBN21884;ARATH15351;SOLLC22528;SOLLC30081;ARATH20487;ORYSJ20194;SOLTU28876;SOYBN51487;ORYSI08878;SOYBN24995;SOYBN24996;ORYSJ40690;SOYBN24997;ARATH03745;ARATH00176;SOLTU41474;SORBI02212;SORBI02213;SORBI02215;ORYSJ56351;ORYSJ56355;ORYSJ56358;ORYSJ56359;ORYSJ56362;SORBI13632 & False & True\\
192 & ORYSJ56362 & 1.4943108861875454 & 0.00017763157894736843 & ORYSJ56362;ORYSI08878;SORBI13632;SORBI02212;SORBI02213;SORBI02215 & True & True\\
192 & ORYSJ56359 & 0.6388527872864749 & 0.0005131578947368421 & SOYBN21884;ARATH15351;SOLLC22528;SOLTU41474;SORBI02212;SORBI02213;SOLLC30081;SORBI02215;ORYSJ56355;SOLTU28876;ORYSJ56358;ORYSJ56359;ORYSJ56362;SOYBN51487;ORYSI08878;SOYBN24995;SOYBN24996;ORYSJ40690;SOYBN24997;SORBI13632 & True & True\\
192 & ORYSJ56358 & 0.6388527872864749 & 0.0005131578947368421 & SOYBN21884;ARATH15351;SOLLC22528;SOLTU41474;SORBI02212;SORBI02213;SOLLC30081;SORBI02215;ORYSJ56355;SOLTU28876;ORYSJ56358;ORYSJ56359;ORYSJ56362;SOYBN51487;ORYSI08878;SOYBN24995;SOYBN24996;ORYSJ40690;SOYBN24997;SORBI13632 & False & True\\
192 & ORYSJ56355 & 0.5420380270882404 & 0.0006052631578947369 & SOYBN21884;ARATH15351;SOLLC22528;SOLTU41474;SORBI02212;SORBI02213;SOLLC30081;SORBI02215;ORYSJ56355;SOLTU28876;ORYSJ56358;ORYSJ56359;ORYSJ56362;SOYBN51487;ORYSI08878;SOYBN24995;SOYBN24996;ORYSJ40690;SOYBN24997;SORBI13632 & False & True\\
192 & ORYSJ56352 & 0.0 & 1.0 & nan & False & True\\
192 & ORYSJ56307 & 0.0 & 1.0 & nan & False & True\\
193 & ORYSJ17256 & 0.025193634939941246 & 0.004411764705882353 & ARATH04502;ORYSJ17256;ORYSJ17258 & False & True\\
193 & ORYSJ17258 & 0.025193634939941246 & 0.004411764705882353 & ARATH04502;ORYSJ17256;ORYSJ17258 & False & True\\
194 & ORYSJ08159 & 0.05198296789973817 & 0.002436332767402377 & ORYSJ08159;ARATH05879 & False & False\\
194 & ORYSJ08437 & 0.00291161365824557 & 0.0069422750424448215 & ORYSJ08420;ORYSJ08421;ORYSJ08423;ORYSJ08429;ORYSJ08430;ORYSJ08433;ORYSJ08437;ORYSJ08442;ORYSJ08443 & False & False\\
194 & ORYSJ08421 & 0.0022202026791182427 & 0.008519524617996604 & ORYSJ08420;ORYSJ08421;ORYSJ08423;ORYSJ08429;ORYSJ08430;ORYSJ08433;ORYSJ08437;ORYSJ08442;ORYSJ08443 & False & False\\
194 & ORYSJ08252 & 0.001857006547312713 & 0.00939728353140917 & ORYSJ08264;ORYSJ08265;ORYSJ08245;ORYSJ08187;ORYSJ08252;ORYSJ08259 & False & False\\
194 & ORYSJ08643 & 0.0018559928891659601 & 0.009468590831918505 & ORYSJ08646;ORYSJ08647;ORYSJ08648;ORYSJ08640;ORYSJ08641;ORYSJ08642;ORYSJ08643;ORYSJ08644 & False & False\\
194 & ORYSJ08644 & 0.0018559928891659601 & 0.009468590831918505 & ORYSJ08646;ORYSJ08647;ORYSJ08648;ORYSJ08640;ORYSJ08641;ORYSJ08642;ORYSJ08643;ORYSJ08644 & False & False\\
194 & ORYSJ08647 & 0.0018559928891659601 & 0.009468590831918505 & ORYSJ08646;ORYSJ08647;ORYSJ08648;ORYSJ08640;ORYSJ08641;ORYSJ08642;ORYSJ08643;ORYSJ08644 & False & False\\
194 & ORYSJ08564 & 0.0015813635398981324 & 0.011251273344651952 & ORYSJ08556;ORYSJ08559;ORYSJ08582;ORYSJ08564 & False & False\\
194 & ORYSJ08559 & 0.0015813635398981324 & 0.011251273344651952 & ORYSJ08556;ORYSJ08559;ORYSJ08582;ORYSJ08564 & False & False\\
194 & ORYSJ08586 & 0.0015073720343007225 & 0.011514431239388794 & ORYSJ08586;ORYSJ08589;ORYSJ08566;ORYSJ08567;ORYSJ08569 & False & False\\
194 & ORYSJ08642 & 0.0013229250254005735 & 0.012169779286926995 & ORYSJ08646;ORYSJ08647;ORYSJ08648;ORYSJ08640;ORYSJ08641;ORYSJ08642;ORYSJ08643;ORYSJ08644 & False & False\\
194 & ORYSJ08641 & 0.0013229250254005735 & 0.012169779286926995 & ORYSJ08646;ORYSJ08647;ORYSJ08648;ORYSJ08640;ORYSJ08641;ORYSJ08642;ORYSJ08643;ORYSJ08644 & False & False\\
194 & ORYSJ08646 & 0.0013229250254005735 & 0.012169779286926995 & ORYSJ08646;ORYSJ08647;ORYSJ08648;ORYSJ08640;ORYSJ08641;ORYSJ08642;ORYSJ08643;ORYSJ08644 & False & False\\
194 & ORYSJ08147 & 0.0012156711308892196 & 0.0126044142614601 & ORYSJ08143;ORYSJ08144;ORYSJ08147;ORYSJ08148;ORYSJ08150 & False & False\\
194 & ORYSJ08148 & 0.0012156711308892196 & 0.0126044142614601 & ORYSJ08143;ORYSJ08144;ORYSJ08147;ORYSJ08148;ORYSJ08150 & False & False\\
194 & ORYSJ08423 & 0.0011632710977292026 & 0.012818336162988116 & ORYSJ08430;ORYSJ08423;ORYSJ08433;ORYSJ08443 & False & False\\
194 & ORYSJ08433 & 0.0011632710977292026 & 0.012818336162988116 & ORYSJ08430;ORYSJ08423;ORYSJ08433;ORYSJ08443 & False & False\\
194 & ORYSJ08420 & 0.0011329589144405193 & 0.012886247877758914 & ORYSJ08420;ORYSJ08421;ORYSJ08423;ORYSJ08429;ORYSJ08430;ORYSJ08433;ORYSJ08437;ORYSJ08442;ORYSJ08443 & False & False\\
194 & ORYSJ08582 & 0.0010894900785229204 & 0.013140916808149406 & ORYSJ08556;ORYSJ08559;ORYSJ08582;ORYSJ08564 & False & False\\
194 & ORYSJ08556 & 0.0010894900785229204 & 0.013140916808149406 & ORYSJ08556;ORYSJ08559;ORYSJ08582;ORYSJ08564 & False & False\\
194 & ORYSJ08648 & 0.001082570448504476 & 0.013210526315789471 & ORYSJ08646;ORYSJ08647;ORYSJ08648;ORYSJ08640;ORYSJ08641;ORYSJ08642;ORYSJ08643;ORYSJ08644 & False & False\\
194 & ORYSJ08640 & 0.001082570448504476 & 0.013210526315789471 & ORYSJ08646;ORYSJ08647;ORYSJ08648;ORYSJ08640;ORYSJ08641;ORYSJ08642;ORYSJ08643;ORYSJ08644 & False & False\\
194 & ORYSJ08567 & 0.0010265972987651213 & 0.013544991511035654 & ORYSJ08586;ORYSJ08589;ORYSJ08566;ORYSJ08567;ORYSJ08569 & False & False\\
194 & ORYSJ08598 & 0.0009609825976230904 & 0.015093378607809847 & ORYSJ08598;ORYSJ08592;ORYSJ08571 & False & False\\
194 & ORYSJ08278 & 0.0009609825976230904 & 0.015093378607809847 & ORYSJ08278;ORYSJ08281;ORYSJ08275;ORYSJ08276 & False & False\\
194 & ORYSJ08592 & 0.0009609825976230904 & 0.015093378607809847 & ORYSJ08598;ORYSJ08592;ORYSJ08571 & False & False\\
194 & ORYSJ08571 & 0.0009609825976230904 & 0.015093378607809847 & ORYSJ08598;ORYSJ08592;ORYSJ08571 & False & False\\
194 & ORYSJ08276 & 0.0009609825976230904 & 0.015093378607809847 & ORYSJ08278;ORYSJ08281;ORYSJ08275;ORYSJ08276 & False & False\\
194 & ORYSJ08281 & 0.0009609825976230904 & 0.015093378607809847 & ORYSJ08278;ORYSJ08281;ORYSJ08275;ORYSJ08276 & False & False\\
194 & ORYSJ08265 & 0.0008705497092110241 & 0.015482173174872663 & ORYSJ08264;ORYSJ08265;ORYSJ08245;ORYSJ08187;ORYSJ08252;ORYSJ08259 & False & False\\
194 & ORYSJ08187 & 0.0008705497092110241 & 0.015482173174872663 & ORYSJ08264;ORYSJ08265;ORYSJ08245;ORYSJ08187;ORYSJ08252;ORYSJ08259 & False & False\\
194 & ORYSJ08173 & 0.0008280438242784381 & 0.016621392190152802 & ORYSJ08173;ORYSJ08174;ORYSJ08175 & False & False\\
194 & ORYSJ08174 & 0.0008280438242784381 & 0.016621392190152802 & ORYSJ08173;ORYSJ08174;ORYSJ08175 & False & False\\
194 & ORYSJ08144 & 0.0007786515308653439 & 0.01696943972835314 & ORYSJ08143;ORYSJ08144;ORYSJ08147;ORYSJ08148;ORYSJ08150 & False & False\\
194 & ORYSJ08150 & 0.0007786515308653439 & 0.01696943972835314 & ORYSJ08143;ORYSJ08144;ORYSJ08147;ORYSJ08148;ORYSJ08150 & False & False\\
194 & ORYSJ08143 & 0.0007786515308653439 & 0.01696943972835314 & ORYSJ08143;ORYSJ08144;ORYSJ08147;ORYSJ08148;ORYSJ08150 & False & False\\
194 & ORYSJ08348 & 0.0006627018155392237 & 0.018628183361629882 & ORYSJ08366;ORYSJ08373;ORYSJ08378;ORYSJ08347;ORYSJ08348 & False & False\\
194 & ORYSJ08566 & 0.0006179387735598609 & 0.018840407470288624 & ORYSJ08586;ORYSJ08589;ORYSJ08566;ORYSJ08567;ORYSJ08569 & False & False\\
194 & ORYSJ08198 & 0.0004691091362478776 & 0.01996943972835314 & ORYSJ08198;ORYSJ08235;ORYSJ08179 & False & False\\
194 & ORYSJ08175 & 0.00044916832024618006 & 0.02011205432937181 & ORYSJ08173;ORYSJ08174;ORYSJ08175 & False & False\\
194 & ORYSJ08373 & 0.0003426724536986685 & 0.020806451612903225 & ORYSJ08373;ORYSJ08366;ORYSJ08378;ORYSJ08347 & False & False\\
194 & ORYSJ08246 & 0.0002770126087648559 & 0.022415959252971136 & ORYSJ08246;ORYSJ08575;ORYSJ08504 & False & False\\
194 & ORYSJ08597 & 0.0002214071996599484 & 0.024843803056027163 & ORYSJ08586;ORYSJ08589;ORYSJ08592;ORYSJ08597;ORYSJ08566;ORYSJ08599;ORYSJ08567;ORYSJ08569;ORYSJ08598;ORYSJ08571 & False & False\\
194 & ORYSJ08245 & 0.0001578346436825538 & 0.02513752122241087 & ORYSJ08264;ORYSJ08265;ORYSJ08245;ORYSJ08187;ORYSJ08252;ORYSJ08259 & False & False\\
194 & ORYSJ08264 & 0.0001578346436825538 & 0.02513752122241087 & ORYSJ08264;ORYSJ08265;ORYSJ08245;ORYSJ08187;ORYSJ08252;ORYSJ08259 & False & False\\
194 & ORYSJ08259 & 0.0001578346436825538 & 0.02513752122241087 & ORYSJ08264;ORYSJ08265;ORYSJ08245;ORYSJ08187;ORYSJ08252;ORYSJ08259 & False & False\\
194 & ORYSJ08442 & 7.472410865874365e-05 & 0.03269609507640068 & ORYSJ08429;ORYSJ08442 & False & False\\
194 & ORYSJ08328 & 7.472410865874365e-05 & 0.03269609507640068 & ORYSJ08328;ORYSJ08153 & False & False\\
194 & ORYSJ08569 & 7.472410865874365e-05 & 0.03269609507640068 & ORYSJ08589;ORYSJ08569 & False & False\\
194 & ORYSJ08589 & 7.472410865874365e-05 & 0.03269609507640068 & ORYSJ08589;ORYSJ08569 & False & False\\
194 & ORYSJ08575 & 7.472410865874365e-05 & 0.03269609507640068 & ORYSJ08575;ORYSJ08504 & False & False\\
194 & ORYSJ08443 & 7.472410865874365e-05 & 0.03269609507640068 & ORYSJ08430;ORYSJ08443 & False & False\\
194 & ORYSJ08429 & 7.472410865874365e-05 & 0.03269609507640068 & ORYSJ08429;ORYSJ08442 & False & False\\
194 & ORYSJ08430 & 7.472410865874365e-05 & 0.03269609507640068 & ORYSJ08430;ORYSJ08443 & False & False\\
194 & ORYSJ08504 & 7.472410865874365e-05 & 0.03269609507640068 & ORYSJ08575;ORYSJ08504 & False & False\\
194 & ORYSJ08153 & 7.472410865874365e-05 & 0.03269609507640068 & ORYSJ08328;ORYSJ08153 & False & False\\
194 & ORYSJ08378 & 3.660265525337581e-05 & 0.032918505942275036 & ORYSJ08373;ORYSJ08366;ORYSJ08378;ORYSJ08347 & False & False\\
194 & ORYSJ08502 & 3.107587807725e-05 & 0.03336842105263158 & ORYSJ08502;ORYSJ08495;ORYSJ08515 & False & False\\
194 & ORYSJ08168 & 0.0 & 1.0 & nan & False & True\\
195 & ORYSJ51406 & 0.004895276708860768 & 0.006960132890365449 & ORYSJ51406;ORYSJ51408;ORYSJ51409;ORYSJ51421;ORYSJ51422;ORYSJ51423;ORYSJ51378;ORYSJ51379;ORYSJ51382;ORYSJ51384;ORYSJ51385;ORYSJ51391 & False & False\\
195 & ORYSJ51452 & 0.002664832800781251 & 0.01103654485049834 & ORYSJ51452;ORYSJ51453;ORYSJ51454;ORYSJ51455;ORYSJ51456;ORYSJ51457 & False & False\\
195 & ORYSJ51384 & 0.002614910511852902 & 0.011102990033222591 & ORYSJ51406;ORYSJ51408;ORYSJ51409;ORYSJ51421;ORYSJ51422;ORYSJ51423;ORYSJ51378;ORYSJ51379;ORYSJ51382;ORYSJ51384;ORYSJ51385;ORYSJ51391 & False & False\\
195 & ORYSJ51456 & 0.00176676901023217 & 0.014617940199335547 & ORYSJ51452;ORYSJ51453;ORYSJ51454;ORYSJ51455;ORYSJ51456;ORYSJ51457 & False & False\\
195 & ORYSJ51453 & 0.00176676901023217 & 0.014617940199335547 & ORYSJ51452;ORYSJ51453;ORYSJ51454;ORYSJ51455;ORYSJ51456;ORYSJ51457 & False & False\\
195 & ORYSJ51457 & 0.00176676901023217 & 0.014617940199335547 & ORYSJ51452;ORYSJ51453;ORYSJ51454;ORYSJ51455;ORYSJ51456;ORYSJ51457 & False & False\\
195 & ORYSJ51409 & 0.0017586480790090964 & 0.01464451827242525 & ORYSJ51408;ORYSJ51409;ORYSJ51379;ORYSJ51382;ORYSJ51421;ORYSJ51422;ORYSJ51423 & False & False\\
195 & ORYSJ51379 & 0.0017586480790090964 & 0.01464451827242525 & ORYSJ51408;ORYSJ51409;ORYSJ51379;ORYSJ51382;ORYSJ51421;ORYSJ51422;ORYSJ51423 & False & False\\
195 & ORYSJ51413 & 0.001735585260829788 & 0.014704318936877075 & ORYSJ51411;ORYSJ51412;ORYSJ51413;ORYSJ51414;ORYSJ51416 & False & False\\
195 & ORYSJ51507 & 0.0013601889534883733 & 0.01759468438538206 & ORYSJ51622;ORYSJ51601;ORYSJ51507 & False & False\\
195 & ORYSJ51547 & 0.0013354277452690257 & 0.017694352159468442 & ORYSJ51625;ORYSJ51504;ORYSJ51540;ORYSJ51606;ORYSJ51547;ORYSJ51619 & False & False\\
195 & ORYSJ51606 & 0.0013354277452690257 & 0.017694352159468442 & ORYSJ51625;ORYSJ51504;ORYSJ51540;ORYSJ51606;ORYSJ51547;ORYSJ51619 & False & False\\
195 & ORYSJ51412 & 0.0009769086012734263 & 0.01912292358803987 & ORYSJ51411;ORYSJ51412;ORYSJ51413;ORYSJ51414;ORYSJ51416 & False & False\\
195 & ORYSJ51411 & 0.0009769086012734263 & 0.01912292358803987 & ORYSJ51411;ORYSJ51412;ORYSJ51413;ORYSJ51414;ORYSJ51416 & False & False\\
195 & ORYSJ51378 & 0.000967345934514718 & 0.019149501661129567 & ORYSJ51406;ORYSJ51408;ORYSJ51409;ORYSJ51421;ORYSJ51422;ORYSJ51423;ORYSJ51378;ORYSJ51379;ORYSJ51382;ORYSJ51384;ORYSJ51385;ORYSJ51391 & False & False\\
195 & ORYSJ51601 & 0.0006578217400332232 & 0.02106644518272425 & ORYSJ51622;ORYSJ51601;ORYSJ51507 & False & False\\
195 & ORYSJ51622 & 0.0006578217400332232 & 0.02106644518272425 & ORYSJ51622;ORYSJ51601;ORYSJ51507 & False & False\\
195 & ORYSJ51504 & 0.0006367747130467784 & 0.02123920265780731 & ORYSJ51625;ORYSJ51504;ORYSJ51540;ORYSJ51606;ORYSJ51547;ORYSJ51619 & False & False\\
195 & ORYSJ51625 & 0.0006367747130467784 & 0.02123920265780731 & ORYSJ51625;ORYSJ51504;ORYSJ51540;ORYSJ51606;ORYSJ51547;ORYSJ51619 & False & False\\
195 & ORYSJ51421 & 0.00043670613579734237 & 0.024149501661129568 & ORYSJ51408;ORYSJ51409;ORYSJ51379;ORYSJ51382;ORYSJ51421;ORYSJ51422;ORYSJ51423 & False & False\\
195 & ORYSJ51422 & 0.00043670613579734237 & 0.024149501661129568 & ORYSJ51408;ORYSJ51409;ORYSJ51379;ORYSJ51382;ORYSJ51421;ORYSJ51422;ORYSJ51423 & False & False\\
195 & ORYSJ51423 & 0.00043670613579734237 & 0.024149501661129568 & ORYSJ51408;ORYSJ51409;ORYSJ51379;ORYSJ51382;ORYSJ51421;ORYSJ51422;ORYSJ51423 & False & False\\
195 & ORYSJ51454 & 0.0003545636995937393 & 0.024375415282392027 & ORYSJ51452;ORYSJ51453;ORYSJ51454;ORYSJ51455;ORYSJ51456;ORYSJ51457 & False & False\\
195 & ORYSJ51455 & 0.0003545636995937393 & 0.024375415282392027 & ORYSJ51452;ORYSJ51453;ORYSJ51454;ORYSJ51455;ORYSJ51456;ORYSJ51457 & False & False\\
195 & ORYSJ51408 & 0.0003486963267850694 & 0.02441196013289036 & ORYSJ51408;ORYSJ51409;ORYSJ51379;ORYSJ51382;ORYSJ51421;ORYSJ51422;ORYSJ51423 & False & False\\
195 & ORYSJ51382 & 0.0003486963267850694 & 0.02441196013289036 & ORYSJ51408;ORYSJ51409;ORYSJ51379;ORYSJ51382;ORYSJ51421;ORYSJ51422;ORYSJ51423 & False & False\\
195 & ORYSJ51416 & 0.0003320334406505185 & 0.02446511627906977 & ORYSJ51411;ORYSJ51412;ORYSJ51413;ORYSJ51414;ORYSJ51416 & False & False\\
195 & ORYSJ51398 & 0.00014622093023255835 & 0.03208305647840532 & ORYSJ51398;ORYSJ51396 & False & False\\
195 & ORYSJ51396 & 0.00014622093023255835 & 0.03208305647840532 & ORYSJ51398;ORYSJ51396 & False & False\\
195 & ORYSJ51619 & 4.2919635657867685e-05 & 0.032990033222591364 & ORYSJ51625;ORYSJ51504;ORYSJ51540;ORYSJ51606;ORYSJ51547;ORYSJ51619 & False & False\\
195 & ORYSJ51540 & 4.2919635657867685e-05 & 0.032990033222591364 & ORYSJ51625;ORYSJ51504;ORYSJ51540;ORYSJ51606;ORYSJ51547;ORYSJ51619 & False & False\\
205 & ORYSJ42455 & 0.0 & 1.0 & nan & True & False\\
206 & ORYSJ54916 & 1.727347980671066 & 0.0006545988258317028 & ORYSJ09895;ARATH02862;VITVI09694;VITVI11007;SOYBN49088;SOYBN20706;SOLLC25143;SORBI06235;BRADI12474;SOLLC17125;SOYBN32751;BRADI00510;POPTR26136;SOLLC29861;SORBI06602;ARATH25544;ORYSJ54916 & False & True\\
206 & ORYSJ54277 & 0.9490215264187868 & 0.0009452054794520547 & ORYSJ54277;BRADI20258 & False & True\\
206 & ORYSJ54258 & 0.0017796807729941293 & 0.0041174168297455965 & ORYSJ54248;ORYSJ54253;ORYSJ54096;ORYSJ54258;ORYSJ54363;ORYSJ54171 & False & False\\
206 & ORYSJ54248 & 0.0017796807729941293 & 0.0041174168297455965 & ORYSJ54248;ORYSJ54253;ORYSJ54096;ORYSJ54258;ORYSJ54363;ORYSJ54171 & False & False\\
206 & ORYSJ54363 & 0.001365957619863014 & 0.005896281800391389 & ORYSJ54248;ORYSJ54253;ORYSJ54096;ORYSJ54258;ORYSJ54363;ORYSJ54171 & False & False\\
206 & ORYSJ54253 & 0.001365957619863014 & 0.005896281800391389 & ORYSJ54248;ORYSJ54253;ORYSJ54096;ORYSJ54258;ORYSJ54363;ORYSJ54171 & False & False\\
206 & ORYSJ54171 & 0.001365957619863014 & 0.005896281800391389 & ORYSJ54248;ORYSJ54253;ORYSJ54096;ORYSJ54258;ORYSJ54363;ORYSJ54171 & False & False\\
206 & ORYSJ54096 & 0.001365957619863014 & 0.005896281800391389 & ORYSJ54248;ORYSJ54253;ORYSJ54096;ORYSJ54258;ORYSJ54363;ORYSJ54171 & False & False\\
206 & ORYSJ54052 & 0.0012357114420254401 & 0.0061702544031311144 & ORYSJ54054;ORYSJ54087;ORYSJ54073;ORYSJ54075;ORYSJ54048;ORYSJ54052 & False & False\\
206 & ORYSJ54054 & 0.0012357114420254401 & 0.0061702544031311144 & ORYSJ54054;ORYSJ54087;ORYSJ54073;ORYSJ54075;ORYSJ54048;ORYSJ54052 & False & False\\
206 & ORYSJ54048 & 0.0012357114420254401 & 0.0061702544031311144 & ORYSJ54054;ORYSJ54087;ORYSJ54073;ORYSJ54075;ORYSJ54048;ORYSJ54052 & False & False\\
206 & ORYSJ54075 & 0.0012357114420254401 & 0.0061702544031311144 & ORYSJ54054;ORYSJ54087;ORYSJ54073;ORYSJ54075;ORYSJ54048;ORYSJ54052 & False & False\\
206 & ORYSJ54087 & 0.0012357114420254401 & 0.0061702544031311144 & ORYSJ54054;ORYSJ54087;ORYSJ54073;ORYSJ54075;ORYSJ54048;ORYSJ54052 & False & False\\
206 & ORYSJ54073 & 0.0012357114420254401 & 0.0061702544031311144 & ORYSJ54054;ORYSJ54087;ORYSJ54073;ORYSJ54075;ORYSJ54048;ORYSJ54052 & False & False\\
206 & ORYSJ54085 & 0.0011320444229299172 & 0.006826810176125246 & ORYSJ54085;ORYSJ54054;ORYSJ54087;ORYSJ54073;ORYSJ54075;ORYSJ54048;ORYSJ54052 & False & False\\
206 & ORYSJ53994 & 0.0008615090239646919 & 0.009374755381604696 & ORYSJ53991;ORYSJ53992;ORYSJ53994;ORYSJ53996;ORYSJ53997;ORYSJ53999;ORYSJ54000;ORYSJ53977;ORYSJ53980;ORYSJ53983;ORYSJ53986;ORYSJ53988 & False & False\\
206 & ORYSJ54003 & 0.0006233660600003058 & 0.011031311154598824 & ORYSJ54011;ORYSJ54007;ORYSJ54003;ORYSJ54908 & False & False\\
206 & ORYSJ54007 & 0.0006233660600003058 & 0.011031311154598824 & ORYSJ54011;ORYSJ54007;ORYSJ54003;ORYSJ54908 & False & False\\
206 & ORYSJ53991 & 0.0005594624328446061 & 0.011737769080234831 & ORYSJ53991;ORYSJ53992;ORYSJ53983;ORYSJ53986;ORYSJ53988 & False & False\\
206 & ORYSJ53992 & 0.0005594624328446061 & 0.011737769080234831 & ORYSJ53991;ORYSJ53992;ORYSJ53983;ORYSJ53986;ORYSJ53988 & False & False\\
206 & ORYSJ53988 & 0.0005538343933463796 & 0.01323385518590998 & ORYSJ53983;ORYSJ53986;ORYSJ53988 & False & False\\
206 & ORYSJ53986 & 0.0005538343933463796 & 0.01323385518590998 & ORYSJ53983;ORYSJ53986;ORYSJ53988 & False & False\\
206 & ORYSJ54321 & 0.0005538343933463796 & 0.01323385518590998 & ORYSJ54781;ORYSJ54321;ORYSJ54507 & False & False\\
206 & ORYSJ54507 & 0.0005538343933463796 & 0.01323385518590998 & ORYSJ54781;ORYSJ54321;ORYSJ54507 & False & False\\
206 & ORYSJ54781 & 0.0005538343933463796 & 0.01323385518590998 & ORYSJ54781;ORYSJ54321;ORYSJ54507 & False & False\\
206 & ORYSJ53983 & 0.0005538343933463796 & 0.01323385518590998 & ORYSJ53983;ORYSJ53986;ORYSJ53988 & False & False\\
206 & ORYSJ54000 & 0.0004976497676125245 & 0.014179060665362038 & ORYSJ53997;ORYSJ53999;ORYSJ54000;ORYSJ53996 & False & False\\
206 & ORYSJ53999 & 0.0004976497676125245 & 0.014179060665362038 & ORYSJ53997;ORYSJ53999;ORYSJ54000;ORYSJ53996 & False & False\\
206 & ORYSJ53997 & 0.0004976497676125245 & 0.014179060665362038 & ORYSJ53997;ORYSJ53999;ORYSJ54000;ORYSJ53996 & False & False\\
206 & ORYSJ53996 & 0.0004976497676125245 & 0.014179060665362038 & ORYSJ53997;ORYSJ53999;ORYSJ54000;ORYSJ53996 & False & False\\
206 & ORYSJ54442 & 0.00033158589086961844 & 0.017259295499021526 & ORYSJ54434;ORYSJ54442;ORYSJ54435;ORYSJ54428 & False & False\\
206 & ORYSJ54340 & 0.00015043787865589832 & 0.020863013698630136 & ORYSJ54349;ORYSJ54148;ORYSJ54151;ORYSJ54340 & False & False\\
206 & ORYSJ54435 & 0.00013507697005717958 & 0.02148923679060665 & ORYSJ54434;ORYSJ54442;ORYSJ54435;ORYSJ54428 & False & False\\
206 & ORYSJ54434 & 0.00013507697005717958 & 0.02148923679060665 & ORYSJ54434;ORYSJ54442;ORYSJ54435;ORYSJ54428 & False & False\\
206 & ORYSJ54428 & 0.00013507697005717958 & 0.02148923679060665 & ORYSJ54434;ORYSJ54442;ORYSJ54435;ORYSJ54428 & False & False\\
206 & ORYSJ54573 & 8.802553831335617e-05 & 0.024236790606653617 & ORYSJ54573;ORYSJ54910;ORYSJ54911;ORYSJ54416 & False & False\\
206 & ORYSJ54911 & 8.802553831335617e-05 & 0.024236790606653617 & ORYSJ54573;ORYSJ54910;ORYSJ54911;ORYSJ54416 & False & False\\
206 & ORYSJ54910 & 8.802553831335617e-05 & 0.024236790606653617 & ORYSJ54573;ORYSJ54910;ORYSJ54911;ORYSJ54416 & False & False\\
206 & ORYSJ54416 & 8.802553831335617e-05 & 0.024236790606653617 & ORYSJ54573;ORYSJ54910;ORYSJ54911;ORYSJ54416 & False & False\\
206 & ORYSJ53955 & 7.326430482509787e-05 & 0.02475929549902153 & ORYSJ54469;ORYSJ53929;ORYSJ53954;ORYSJ53955;ORYSJ53956 & False & False\\
206 & ORYSJ53929 & 7.326430482509787e-05 & 0.02475929549902153 & ORYSJ54469;ORYSJ53929;ORYSJ53954;ORYSJ53955;ORYSJ53956 & False & False\\
206 & ORYSJ54023 & 4.306506849315072e-05 & 0.03249412915851272 & ORYSJ54374;ORYSJ54023 & False & False\\
206 & ORYSJ54374 & 4.306506849315072e-05 & 0.03249412915851272 & ORYSJ54374;ORYSJ54023 & False & False\\
206 & ORYSJ54168 & 4.306506849315072e-05 & 0.03249412915851272 & ORYSJ54168;ORYSJ54163 & False & False\\
206 & ORYSJ54480 & 4.306506849315072e-05 & 0.03249412915851272 & ORYSJ54480;ORYSJ54210 & False & False\\
206 & ORYSJ54163 & 4.306506849315072e-05 & 0.03249412915851272 & ORYSJ54168;ORYSJ54163 & False & False\\
206 & ORYSJ54524 & 4.306506849315072e-05 & 0.03249412915851272 & ORYSJ54524;ORYSJ54444 & False & False\\
206 & ORYSJ54522 & 4.306506849315072e-05 & 0.03249412915851272 & ORYSJ54446;ORYSJ54522 & False & False\\
206 & ORYSJ54446 & 4.306506849315072e-05 & 0.03249412915851272 & ORYSJ54446;ORYSJ54522 & False & False\\
206 & ORYSJ54210 & 4.306506849315072e-05 & 0.03249412915851272 & ORYSJ54480;ORYSJ54210 & False & False\\
206 & ORYSJ54444 & 4.306506849315072e-05 & 0.03249412915851272 & ORYSJ54524;ORYSJ54444 & False & False\\
206 & ORYSJ54908 & 5.256188447002935e-06 & 0.033558708414872795 & ORYSJ54011;ORYSJ54007;ORYSJ54003;ORYSJ54908 & False & False\\
206 & ORYSJ54192 & 0.0 & 1.0 & nan & False & True\\
207 & ORYSJ34583 & 0.021157639821329486 & 0.0014786096256684492 & ARATH02372;ORYSJ34583 & False & False\\
207 & ORYSJ34486 & 0.0062740205531672975 & 0.0029732620320855607 & ORYSJ34480;ORYSJ34482;ORYSJ34485;ORYSJ34486;ORYSJ34487;ORYSJ34488;ORYSJ34489;ORYSJ34490;ORYSJ34491;ORYSJ34492 & False & False\\
207 & ORYSJ34389 & 0.004304896390374333 & 0.004724598930481283 & ORYSJ34383;ORYSJ34386;ORYSJ34356;ORYSJ34389;ORYSJ34358 & False & False\\
207 & ORYSJ34386 & 0.004304896390374333 & 0.004724598930481283 & ORYSJ34383;ORYSJ34386;ORYSJ34356;ORYSJ34389;ORYSJ34358 & False & False\\
207 & ORYSJ34383 & 0.004304896390374333 & 0.004724598930481283 & ORYSJ34383;ORYSJ34386;ORYSJ34356;ORYSJ34389;ORYSJ34358 & False & False\\
207 & ORYSJ34356 & 0.004304896390374333 & 0.004724598930481283 & ORYSJ34383;ORYSJ34386;ORYSJ34356;ORYSJ34389;ORYSJ34358 & False & False\\
207 & ORYSJ34358 & 0.004304896390374333 & 0.004724598930481283 & ORYSJ34383;ORYSJ34386;ORYSJ34356;ORYSJ34389;ORYSJ34358 & False & False\\
207 & ORYSJ34491 & 0.0037910012400377046 & 0.005417112299465241 & ORYSJ34480;ORYSJ34482;ORYSJ34485;ORYSJ34486;ORYSJ34487;ORYSJ34488;ORYSJ34489;ORYSJ34490;ORYSJ34491;ORYSJ34492 & False & False\\
207 & ORYSJ34490 & 0.0037910012400377046 & 0.005417112299465241 & ORYSJ34480;ORYSJ34482;ORYSJ34485;ORYSJ34486;ORYSJ34487;ORYSJ34488;ORYSJ34489;ORYSJ34490;ORYSJ34491;ORYSJ34492 & False & False\\
207 & ORYSJ34489 & 0.0037910012400377046 & 0.005417112299465241 & ORYSJ34480;ORYSJ34482;ORYSJ34485;ORYSJ34486;ORYSJ34487;ORYSJ34488;ORYSJ34489;ORYSJ34490;ORYSJ34491;ORYSJ34492 & False & False\\
207 & ORYSJ34488 & 0.0037910012400377046 & 0.005417112299465241 & ORYSJ34480;ORYSJ34482;ORYSJ34485;ORYSJ34486;ORYSJ34487;ORYSJ34488;ORYSJ34489;ORYSJ34490;ORYSJ34491;ORYSJ34492 & False & False\\
207 & ORYSJ34492 & 0.0037910012400377046 & 0.005417112299465241 & ORYSJ34480;ORYSJ34482;ORYSJ34485;ORYSJ34486;ORYSJ34487;ORYSJ34488;ORYSJ34489;ORYSJ34490;ORYSJ34491;ORYSJ34492 & False & False\\
207 & ORYSJ34318 & 0.002490436163101604 & 0.008735294117647058 & ORYSJ34318;ORYSJ34311;ORYSJ34314;ORYSJ34322 & False & False\\
207 & ORYSJ34322 & 0.002490436163101604 & 0.008735294117647058 & ORYSJ34318;ORYSJ34311;ORYSJ34314;ORYSJ34322 & False & False\\
207 & ORYSJ34485 & 0.001997019786301574 & 0.0098048128342246 & ORYSJ34480;ORYSJ34482;ORYSJ34485;ORYSJ34486;ORYSJ34487;ORYSJ34488;ORYSJ34489;ORYSJ34490;ORYSJ34491;ORYSJ34492 & False & False\\
207 & ORYSJ34480 & 0.001997019786301574 & 0.0098048128342246 & ORYSJ34480;ORYSJ34482;ORYSJ34485;ORYSJ34486;ORYSJ34487;ORYSJ34488;ORYSJ34489;ORYSJ34490;ORYSJ34491;ORYSJ34492 & False & False\\
207 & ORYSJ34359 & 0.0017632563335561488 & 0.010518716577540109 & ORYSJ34380;ORYSJ34384;ORYSJ34385;ORYSJ34387;ORYSJ34359 & False & False\\
207 & ORYSJ34313 & 0.001726132852519951 & 0.010606951871657756 & ORYSJ34311;ORYSJ34313;ORYSJ34314;ORYSJ34316;ORYSJ34318;ORYSJ34320;ORYSJ34322;ORYSJ34325 & False & False\\
207 & ORYSJ34314 & 0.0017158012199197862 & 0.010729946524064171 & ORYSJ34318;ORYSJ34311;ORYSJ34314;ORYSJ34322 & False & False\\
207 & ORYSJ34311 & 0.0017158012199197862 & 0.010729946524064171 & ORYSJ34318;ORYSJ34311;ORYSJ34314;ORYSJ34322 & False & False\\
207 & ORYSJ34422 & 0.0013598878676470596 & 0.013871657754010695 & ORYSJ34422;ORYSJ34423;ORYSJ34425;ORYSJ34427;ORYSJ34429 & False & False\\
207 & ORYSJ34423 & 0.0013598878676470596 & 0.013871657754010695 & ORYSJ34422;ORYSJ34423;ORYSJ34425;ORYSJ34427;ORYSJ34429 & False & False\\
207 & ORYSJ34425 & 0.0013598878676470596 & 0.013871657754010695 & ORYSJ34422;ORYSJ34423;ORYSJ34425;ORYSJ34427;ORYSJ34429 & False & False\\
207 & ORYSJ34427 & 0.0013598878676470596 & 0.013871657754010695 & ORYSJ34422;ORYSJ34423;ORYSJ34425;ORYSJ34427;ORYSJ34429 & False & False\\
207 & ORYSJ34460 & 0.0011946391519022078 & 0.015026737967914438 & ORYSJ34440;ORYSJ34513;ORYSJ34460;ORYSJ34461;ORYSJ34464 & False & False\\
207 & ORYSJ34387 & 0.0010976983648061486 & 0.015513368983957219 & ORYSJ34380;ORYSJ34384;ORYSJ34385;ORYSJ34387;ORYSJ34359 & False & False\\
207 & ORYSJ34385 & 0.0010976983648061486 & 0.015513368983957219 & ORYSJ34380;ORYSJ34384;ORYSJ34385;ORYSJ34387;ORYSJ34359 & False & False\\
207 & ORYSJ34384 & 0.0010976983648061486 & 0.015513368983957219 & ORYSJ34380;ORYSJ34384;ORYSJ34385;ORYSJ34387;ORYSJ34359 & False & False\\
207 & ORYSJ34380 & 0.0010976983648061486 & 0.015513368983957219 & ORYSJ34380;ORYSJ34384;ORYSJ34385;ORYSJ34387;ORYSJ34359 & False & False\\
207 & ORYSJ34316 & 0.0010661434059253806 & 0.015946524064171123 & ORYSJ34311;ORYSJ34313;ORYSJ34314;ORYSJ34316;ORYSJ34318;ORYSJ34320;ORYSJ34322;ORYSJ34325 & False & False\\
207 & ORYSJ34487 & 0.0007008681859772188 & 0.018131016042780747 & ORYSJ34480;ORYSJ34482;ORYSJ34485;ORYSJ34486;ORYSJ34487;ORYSJ34488;ORYSJ34489;ORYSJ34490;ORYSJ34491;ORYSJ34492 & False & False\\
207 & ORYSJ34482 & 0.0007008681859772188 & 0.018131016042780747 & ORYSJ34480;ORYSJ34482;ORYSJ34485;ORYSJ34486;ORYSJ34487;ORYSJ34488;ORYSJ34489;ORYSJ34490;ORYSJ34491;ORYSJ34492 & False & False\\
207 & ORYSJ34513 & 0.0006143737604002987 & 0.01860427807486631 & ORYSJ34440;ORYSJ34513;ORYSJ34460;ORYSJ34461;ORYSJ34464 & False & False\\
207 & ORYSJ34440 & 0.0006143737604002987 & 0.01860427807486631 & ORYSJ34440;ORYSJ34513;ORYSJ34460;ORYSJ34461;ORYSJ34464 & False & False\\
207 & ORYSJ34329 & 0.0002002035281584232 & 0.02395989304812834 & ORYSJ34335;ORYSJ34329;ORYSJ34330 & False & False\\
207 & ORYSJ34330 & 0.0002002035281584232 & 0.02395989304812834 & ORYSJ34335;ORYSJ34329;ORYSJ34330 & False & False\\
207 & ORYSJ34325 & 0.00011768048128342263 & 0.029933155080213908 & ORYSJ34325;ORYSJ34320 & False & False\\
207 & ORYSJ34360 & 0.00011768048128342263 & 0.029933155080213908 & ORYSJ34360;ORYSJ34353 & False & False\\
207 & ORYSJ34353 & 0.00011768048128342263 & 0.029933155080213908 & ORYSJ34360;ORYSJ34353 & False & False\\
207 & ORYSJ34320 & 0.00011768048128342263 & 0.029933155080213908 & ORYSJ34325;ORYSJ34320 & False & False\\
207 & ORYSJ34287 & 0.0 & 1.0 & nan & False & True\\
208 & ORYSJ07867 & 0.0014488001126802881 & 0.014794871794871794 & ORYSJ07863;ORYSJ07865;ORYSJ07867;ORYSJ07852 & False & False\\
208 & ORYSJ07863 & 0.0014488001126802881 & 0.014794871794871794 & ORYSJ07863;ORYSJ07865;ORYSJ07867;ORYSJ07852 & False & False\\
208 & ORYSJ07852 & 0.0014488001126802881 & 0.014794871794871794 & ORYSJ07863;ORYSJ07865;ORYSJ07867;ORYSJ07852 & False & False\\
208 & ORYSJ07745 & 0.0011870347769918116 & 0.01619871794871795 & ORYSJ07749;ORYSJ07753;ORYSJ07891;ORYSJ07742;ORYSJ07745;ORYSJ07747;ORYSJ07748 & False & False\\
208 & ORYSJ07865 & 0.000750710865009014 & 0.018282051282051282 & ORYSJ07863;ORYSJ07865;ORYSJ07867;ORYSJ07852 & False & False\\
208 & ORYSJ07891 & 0.0005282103296738085 & 0.020102564102564103 & ORYSJ07749;ORYSJ07753;ORYSJ07891;ORYSJ07742;ORYSJ07745;ORYSJ07747;ORYSJ07748 & False & False\\
208 & ORYSJ07886 & 0.0001410657051282055 & 0.03031730769230769 & ORYSJ07886;ORYSJ07882 & False & False\\
208 & ORYSJ07882 & 0.0001410657051282055 & 0.03031730769230769 & ORYSJ07886;ORYSJ07882 & False & False\\
208 & ORYSJ07866 & 0.0001410657051282055 & 0.03031730769230769 & ORYSJ07866;ORYSJ07850 & False & False\\
208 & ORYSJ07757 & 0.0001410657051282055 & 0.03031730769230769 & ORYSJ07757;ORYSJ07759;ORYSJ07756 & False & False\\
208 & ORYSJ07759 & 0.0001410657051282055 & 0.03031730769230769 & ORYSJ07757;ORYSJ07759;ORYSJ07756 & False & False\\
208 & ORYSJ07793 & 0.0001410657051282055 & 0.03031730769230769 & ORYSJ07793;ORYSJ07787 & False & False\\
208 & ORYSJ07787 & 0.0001410657051282055 & 0.03031730769230769 & ORYSJ07793;ORYSJ07787 & False & False\\
208 & ORYSJ07923 & 0.0001410657051282055 & 0.03031730769230769 & ORYSJ07963;ORYSJ07923 & False & False\\
208 & ORYSJ07850 & 0.0001410657051282055 & 0.03031730769230769 & ORYSJ07866;ORYSJ07850 & False & False\\
208 & ORYSJ07963 & 0.0001410657051282055 & 0.03031730769230769 & ORYSJ07963;ORYSJ07923 & False & False\\
208 & ORYSJ07747 & 5.866568008814103e-05 & 0.031115384615384614 & ORYSJ07749;ORYSJ07753;ORYSJ07891;ORYSJ07742;ORYSJ07745;ORYSJ07747;ORYSJ07748 & False & False\\
208 & ORYSJ07936 & 0.0 & 1.0 & nan & False & True\\
209 & ORYSJ22905 & 2.5584677615698492 & 0.0003967741935483872 & ORYSI25225;HORVD11917;TRIUA27135;AEGTA09477;ORYBR20660;ORYGL19663;BRADI10524;ORYSJ22905;SETIT11341 & False & True\\
209 & ORYSJ22651 & 0.003438770161290323 & 0.003485483870967742 & ORYSJ22674;ORYSJ22650;ORYSJ22651;ORYSJ22655;ORYSJ22657;ORYSJ22660 & False & False\\
209 & ORYSJ22655 & 0.003438770161290323 & 0.003485483870967742 & ORYSJ22674;ORYSJ22650;ORYSJ22651;ORYSJ22655;ORYSJ22657;ORYSJ22660 & False & False\\
209 & ORYSJ22660 & 0.003438770161290323 & 0.003485483870967742 & ORYSJ22674;ORYSJ22650;ORYSJ22651;ORYSJ22655;ORYSJ22657;ORYSJ22660 & False & False\\
209 & ORYSJ22674 & 0.003438770161290323 & 0.003485483870967742 & ORYSJ22674;ORYSJ22650;ORYSJ22651;ORYSJ22655;ORYSJ22657;ORYSJ22660 & False & False\\
209 & ORYSJ22650 & 0.003438770161290323 & 0.003485483870967742 & ORYSJ22674;ORYSJ22650;ORYSJ22651;ORYSJ22655;ORYSJ22657;ORYSJ22660 & False & False\\
209 & ORYSJ22657 & 0.003438770161290323 & 0.003485483870967742 & ORYSJ22674;ORYSJ22650;ORYSJ22651;ORYSJ22655;ORYSJ22657;ORYSJ22660 & False & False\\
209 & ORYSJ22809 & 0.000978815708165323 & 0.01151774193548387 & ORYSJ22781;ORYSJ22619;ORYSJ22809;ORYSJ22819 & False & False\\
209 & ORYSJ22684 & 0.0009129334677419359 & 0.013203225806451613 & ORYSJ22689;ORYSJ22681;ORYSJ22684 & False & False\\
209 & ORYSJ22689 & 0.0009129334677419359 & 0.013203225806451613 & ORYSJ22689;ORYSJ22681;ORYSJ22684 & False & False\\
209 & ORYSJ22681 & 0.0009129334677419359 & 0.013203225806451613 & ORYSJ22689;ORYSJ22681;ORYSJ22684 & False & False\\
209 & ORYSJ22619 & 0.0005900578680695567 & 0.017209677419354842 & ORYSJ22781;ORYSJ22619;ORYSJ22809;ORYSJ22819 & False & False\\
209 & ORYSJ22532 & 0.00026316197832661306 & 0.021006451612903227 & ORYSJ22909;ORYSJ22935;ORYSJ22532 & False & False\\
209 & ORYSJ23103 & 7.098790322580665e-05 & 0.03177258064516129 & ORYSJ23103;ORYSJ23107 & False & False\\
209 & ORYSJ22819 & 7.098790322580665e-05 & 0.03177258064516129 & ORYSJ22781;ORYSJ22819 & False & False\\
209 & ORYSJ23107 & 7.098790322580665e-05 & 0.03177258064516129 & ORYSJ23103;ORYSJ23107 & False & False\\
209 & ORYSJ22936 & 7.098790322580665e-05 & 0.03177258064516129 & ORYSJ22936;ORYSJ22587 & False & False\\
209 & ORYSJ22781 & 7.098790322580665e-05 & 0.03177258064516129 & ORYSJ22781;ORYSJ22819 & False & False\\
209 & ORYSJ22621 & 7.098790322580665e-05 & 0.03177258064516129 & ORYSJ22621;ORYSJ22610 & False & False\\
209 & ORYSJ22610 & 7.098790322580665e-05 & 0.03177258064516129 & ORYSJ22621;ORYSJ22610 & False & False\\
209 & ORYSJ22587 & 7.098790322580665e-05 & 0.03177258064516129 & ORYSJ22936;ORYSJ22587 & False & False\\
209 & ORYSJ22549 & 2.9522084173387152e-05 & 0.03255 & ORYSJ22557;ORYSJ22551;ORYSJ22549;ORYSJ22559 & False & False\\
209 & ORYSJ22893 & 0.0 & 1.0 & nan & False & True\\
209 & ORYSJ22853 & 0.0 & 1.0 & nan & False & True\\
209 & ORYSJ23048 & 0.0 & 1.0 & nan & False & True\\
210 & ORYSJ15155 & 0.22103200486604385 & 0.0009136546184738957 & ORYSJ16016;ORYSJ15155;ARATH18922;WHEAT35086;WHEAT77392 & False & True\\
210 & ORYSJ15315 & 0.0005548298820281126 & 0.019369477911646588 & ORYSJ15353;ORYSJ15330;ORYSJ15315 & False & False\\
210 & ORYSJ15450 & 0.00032763137863955867 & 0.021915662650602408 & ORYSJ15462;ORYSJ15450;ORYSJ15451 & False & False\\
210 & ORYSJ15502 & 0.00015035365367720935 & 0.025297188755020083 & ORYSJ24800;ORYSJ15502;ORYSJ24799;ORYSJ15470 & False & False\\
210 & ORYSJ15470 & 0.00015035365367720935 & 0.025297188755020083 & ORYSJ24800;ORYSJ15502;ORYSJ24799;ORYSJ15470 & False & False\\
210 & ORYSJ15384 & 8.837851405622517e-05 & 0.03203614457831325 & ORYSJ15384;ORYSJ15387 & False & False\\
210 & ORYSJ15451 & 8.837851405622517e-05 & 0.03203614457831325 & ORYSJ15462;ORYSJ15451 & False & False\\
210 & ORYSJ15387 & 8.837851405622517e-05 & 0.03203614457831325 & ORYSJ15384;ORYSJ15387 & False & False\\
210 & ORYSJ15462 & 8.837851405622517e-05 & 0.03203614457831325 & ORYSJ15462;ORYSJ15451 & False & False\\
210 & ORYSJ15156 & 0.0 & 1.0 & nan & False & True\\
211 & ORYSJ49229 & 0.0 & 1.0 & nan & False & True\\
211 & ORYSJ49235 & 0.0 & 1.0 & nan & True & False\\
212 & ORYSJ56362 & 1.4781625608286937 & 0.00015909090909090907 & ORYSJ56362;ORYSI08878;SORBI13632;SORBI02212;SORBI02213;SORBI02215 & True & True\\
213 & ORYSJ09710 & 0.0009429356168358943 & 0.017601796407185632 & ORYSJ09701;ORYSJ09703;ORYSJ09706;ORYSJ09707;ORYSJ09710;ORYSJ09697;ORYSJ09699 & True & True\\
213 & ORYSJ09707 & 0.0 & 1.0 & nan & False & True\\
213 & ORYSJ09706 & 0.0 & 1.0 & nan & False & True\\
213 & ORYSJ09703 & 0.0 & 1.0 & nan & False & True\\
213 & ORYSJ09702 & 0.0 & 1.0 & nan & False & True\\
213 & ORYSJ09701 & 0.0 & 1.0 & nan & False & True\\
213 & ORYSJ09699 & 0.0 & 1.0 & nan & False & True\\
213 & ORYSJ09697 & 0.0 & 1.0 & nan & False & True\\
214 & ORYSJ29217 & 0.004397995074746998 & 0.007896797153024911 & ORYSJ29285;ORYSJ29200;ORYSJ29245;ORYSJ29217;ORYSJ29250;ORYSJ29219;ORYSJ29220 & False & False\\
214 & ORYSJ29250 & 0.004397995074746998 & 0.007896797153024911 & ORYSJ29285;ORYSJ29200;ORYSJ29245;ORYSJ29217;ORYSJ29250;ORYSJ29219;ORYSJ29220 & False & False\\
214 & ORYSJ29220 & 0.004397995074746998 & 0.007896797153024911 & ORYSJ29285;ORYSJ29200;ORYSJ29245;ORYSJ29217;ORYSJ29250;ORYSJ29219;ORYSJ29220 & False & False\\
214 & ORYSJ29245 & 0.0032044879843534536 & 0.010743772241992884 & ORYSJ29285;ORYSJ29200;ORYSJ29245;ORYSJ29217;ORYSJ29250;ORYSJ29219;ORYSJ29220 & False & False\\
214 & ORYSJ29219 & 0.0032044879843534536 & 0.010743772241992884 & ORYSJ29285;ORYSJ29200;ORYSJ29245;ORYSJ29217;ORYSJ29250;ORYSJ29219;ORYSJ29220 & False & False\\
214 & ORYSJ29212 & 0.002014301601423488 & 0.014270462633451957 & ORYSJ29207;ORYSJ29209;ORYSJ29212 & False & False\\
214 & ORYSJ29209 & 0.002014301601423488 & 0.014270462633451957 & ORYSJ29207;ORYSJ29209;ORYSJ29212 & False & False\\
214 & ORYSJ29207 & 0.002014301601423488 & 0.014270462633451957 & ORYSJ29207;ORYSJ29209;ORYSJ29212 & False & False\\
214 & ORYSJ29285 & 0.0013276980847096052 & 0.01798576512455516 & ORYSJ29285;ORYSJ29200;ORYSJ29245;ORYSJ29217;ORYSJ29250;ORYSJ29219;ORYSJ29220 & False & False\\
214 & ORYSJ29200 & 0.0013276980847096052 & 0.01798576512455516 & ORYSJ29285;ORYSJ29200;ORYSJ29245;ORYSJ29217;ORYSJ29250;ORYSJ29219;ORYSJ29220 & False & False\\
214 & ORYSJ29294 & 0.0 & 1.0 & nan & False & True\\
214 & ORYSJ29292 & 0.0 & 1.0 & nan & False & True\\
214 & ORYSJ29291 & 0.0 & 1.0 & nan & False & True\\
214 & ORYSJ17115 & 0.0 & 1.0 & nan & False & True\\
214 & ORYSJ29139 & 0.0 & 1.0 & nan & False & True\\
214 & ORYSJ29138 & 0.0 & 1.0 & nan & False & True\\
214 & ORYSJ29140 & 0.0 & 1.0 & nan & False & True\\
214 & ORYSJ29141 & 0.0 & 1.0 & nan & False & True\\
214 & ORYSJ29143 & 0.0 & 1.0 & nan & False & True\\
214 & ORYSJ29157 & 0.0 & 1.0 & nan & False & True\\
214 & ORYSJ29142 & 0.0 & 1.0 & nan & False & True\\
214 & ORYSJ29147 & 0.0 & 1.0 & nan & False & True\\
214 & ORYSJ29145 & 0.0 & 1.0 & nan & False & True\\
214 & ORYSJ29144 & 0.0 & 1.0 & nan & False & True\\
215 & ORYSJ00273 & 0.29045737681101 & 0.0008894736842105261 & ARATH14547;ORYSJ00273;ARATH07513;ARATH13258 & False & True\\
215 & ORYSJ00331 & 0.16498211124101125 & 0.0011947368421052632 & ARATH00396;ORYSJ00331 & False & True\\
215 & ORYSJ00476 & 0.07028915645106475 & 0.0020552631578947367 & ARATH16416;ORYSJ35642;ORYSJ00476 & False & False\\
216 & ORYSJ42455 & 0.0 & 1.0 & nan & True & False\\
217 & ORYSJ49258 & 3.764252697265429 & 8.506944444444444e-05 & SETIT19232;AEGTA07295;ORYSI03736;ORYSI03737;WHEAT61448;MUSAM30438;WHEAT53529;TRIUA32214;TRIUA16347;TRIUA16096;ORYGL20644;ORYSJ09995;ORYSJ09996;HORVD22146;AEGTA09147;TRIUA01529;SETIT04202;SETIT10099;AEGTA30415;MUSAM12598;SETIT33414;AEGTA19684;AEGTA24810;TRIUA22569;BRADI09460;BRADI15350;WHEAT87431;SETIT18616;BRADI12554;ORYSJ12392;TRIUA01101;ORYSJ49258;MUSAM15731;BRADI15635;SETIT28867;BRADI15637;SETIT28868;ORYSI03146;TRIUA20083;BRADI12084;AEGTA31804;AEGTA31805;ORYBR21788;WHEAT78282;WHEAT80843;SORBI32937;MUSAM15023;HORVD20510;TRIUA03219;ORYSI26478;TRIUA04755 & False & True\\
217 & ORYSJ49190 & 3.0429441312105827 & 0.00027951388888888893 & SELML22363;SETIT18718;SETIT18719;ORYGL20591;BRADI12152;ORYGL02179;WHEAT66831;ORYSI03238;MUSAM01263;AEGTA31381;AEGTA31382;SOLLC02714;SOYBN22822;MUSAM33537;TRIUA01276;SOLTU14222;ORYSJ49190;ARATH24271;SORBI13117;ARATH10458;MEDTR04150;SOYBN17026;VITVI13477;AEGTA18684;ORYBR21724;MAIZE10744;SOLLC19989;SETIT10181;SOLLC26650;WHEAT74912;ORYSI26422;MAIZE72996;SOLTU22253;SOLTU31728;BRADI09524;SELML23846;SORBI07580;MEDTR09363;SOYBN11991;SORBI06575;ORYBR02608;HORVD12573;HORVD12574;ARATH26722 & False & True\\
217 & ORYSJ49240 & 2.2231474588320563 & 0.0004826388888888888 & ORYGL00105;MUSAM35158;POPTR24776;ORYSI00146;ORYSJ49240;MUSAM04831;POPTR18768;VITVI07600;AEGTA04103;BRADI09477;ORYBR02538;MUSAM21482;SOLTU26830;MAIZE28422;ARATH21901;ORYBR00117;MUSAM13050;ORYGL20630;SOYBN19881;AEGTA33442;SORBI32643;SOYBN45872;SOLLC20775;SORBI14354;WHEAT81205;ORYSI03161;SOLLC11972;ORYGL02114;ORYSI26465;BRADI07877;MAIZE10820;SETIT16635;TRIUA24085;SETIT10120;MAIZE00341;HORVD12848;WHEAT45424 & False & True\\
217 & ORYSJ49241 & 0.5825888997395833 & 0.0009340277777777778 & ORYSJ49241;ORYBR21773 & False & False\\
217 & ORYSJ49068 & 0.37805170889990375 & 0.0009965277777777778 & ORYSJ49068;ARATH26803;SOYBN46946;ARATH26525;ARATH00958;SOYBN20343 & False & True\\
217 & ORYSJ48889 & 0.07258226597753012 & 0.0014427083333333336 & ARATH09604;ORYSJ48889 & False & False\\
217 & ORYSJ49086 & 0.002299994371531169 & 0.0056701388888888895 & ORYSJ49096;ORYSJ49097;ORYSJ49098;ORYSJ49099;ORYSJ49100;ORYSJ49086;ORYSJ49087 & False & False\\
217 & ORYSJ49098 & 0.002299994371531169 & 0.0056701388888888895 & ORYSJ49096;ORYSJ49097;ORYSJ49098;ORYSJ49099;ORYSJ49100;ORYSJ49086;ORYSJ49087 & False & False\\
217 & ORYSJ49099 & 0.002299994371531169 & 0.0056701388888888895 & ORYSJ49096;ORYSJ49097;ORYSJ49098;ORYSJ49099;ORYSJ49100;ORYSJ49086;ORYSJ49087 & False & False\\
217 & ORYSJ49087 & 0.001694578549134827 & 0.008048611111111109 & ORYSJ49096;ORYSJ49097;ORYSJ49098;ORYSJ49099;ORYSJ49100;ORYSJ49086;ORYSJ49087 & False & False\\
217 & ORYSJ49096 & 0.001694578549134827 & 0.008048611111111109 & ORYSJ49096;ORYSJ49097;ORYSJ49098;ORYSJ49099;ORYSJ49100;ORYSJ49086;ORYSJ49087 & False & False\\
217 & ORYSJ49100 & 0.001694578549134827 & 0.008048611111111109 & ORYSJ49096;ORYSJ49097;ORYSJ49098;ORYSJ49099;ORYSJ49100;ORYSJ49086;ORYSJ49087 & False & False\\
217 & ORYSJ49067 & 0.0016170540364583337 & 0.008460069444444444 & ORYSJ49031;ORYSJ49066;ORYSJ49067;ORYSJ49036;ORYSJ49090 & False & False\\
217 & ORYSJ49066 & 0.0016170540364583337 & 0.008460069444444444 & ORYSJ49031;ORYSJ49066;ORYSJ49067;ORYSJ49036;ORYSJ49090 & False & False\\
217 & ORYSJ48974 & 0.0011448921332465286 & 0.010307291666666666 & ORYSJ48971;ORYSJ48972;ORYSJ48974;ORYSJ48975;ORYSJ48977;ORYSJ48979 & False & False\\
217 & ORYSJ49031 & 0.0011140792643229169 & 0.010498263888888887 & ORYSJ49031;ORYSJ49066;ORYSJ49067;ORYSJ49036;ORYSJ49090 & False & False\\
217 & ORYSJ49036 & 0.0011140792643229169 & 0.010498263888888887 & ORYSJ49031;ORYSJ49066;ORYSJ49067;ORYSJ49036;ORYSJ49090 & False & False\\
217 & ORYSJ49097 & 0.0007425621684165793 & 0.015241319444444444 & ORYSJ49096;ORYSJ49097;ORYSJ49098;ORYSJ49099;ORYSJ49100;ORYSJ49086;ORYSJ49087 & False & False\\
217 & ORYSJ48971 & 0.0007127416465928822 & 0.015605902777777778 & ORYSJ48971;ORYSJ48972;ORYSJ48974;ORYSJ48975;ORYSJ48977;ORYSJ48979 & False & False\\
217 & ORYSJ48972 & 0.0007127416465928822 & 0.015605902777777778 & ORYSJ48971;ORYSJ48972;ORYSJ48974;ORYSJ48975;ORYSJ48977;ORYSJ48979 & False & False\\
217 & ORYSJ48975 & 0.0007127416465928822 & 0.015605902777777778 & ORYSJ48971;ORYSJ48972;ORYSJ48974;ORYSJ48975;ORYSJ48977;ORYSJ48979 & False & False\\
217 & ORYSJ48979 & 0.0007127416465928822 & 0.015605902777777778 & ORYSJ48971;ORYSJ48972;ORYSJ48974;ORYSJ48975;ORYSJ48977;ORYSJ48979 & False & False\\
217 & ORYSJ49166 & 0.00022820928276909722 & 0.023098958333333332 & ORYSJ49166;ORYSJ49167;ORYSJ49162 & False & False\\
217 & ORYSJ49167 & 0.00022820928276909722 & 0.023098958333333332 & ORYSJ49166;ORYSJ49167;ORYSJ49162 & False & False\\
217 & ORYSJ49162 & 0.00022820928276909722 & 0.023098958333333332 & ORYSJ49166;ORYSJ49167;ORYSJ49162 & False & False\\
217 & ORYSJ48869 & 7.641059027777811e-05 & 0.03142534722222222 & ORYSJ48869;ORYSJ48868 & False & False\\
217 & ORYSJ48868 & 7.641059027777811e-05 & 0.03142534722222222 & ORYSJ48869;ORYSJ48868 & False & False\\
217 & ORYSJ49049 & 4.533632174004453e-05 & 0.03163020833333333 & ORYSJ49046;ORYSJ49048;ORYSJ49049 & False & False\\
217 & ORYSJ48747 & 0.0 & 1.0 & nan & False & True\\
217 & ORYSJ49155 & 0.0 & 1.0 & nan & False & True\\
217 & ORYSJ49076 & 0.0 & 1.0 & nan & False & True\\
217 & ORYSJ48968 & 0.0 & 1.0 & nan & False & True\\
218 & ORYSJ53807 & 0.004438988016613925 & 0.00440506329113924 & ORYSJ53797;ORYSJ53807;ORYSJ53809;ORYSJ53813;ORYSJ53783;ORYSJ53790;ORYSJ53795;ORYSJ53796 & False & False\\
218 & ORYSJ53797 & 0.0033933929786787984 & 0.006121518987341772 & ORYSJ53797;ORYSJ53807;ORYSJ53809;ORYSJ53813;ORYSJ53783;ORYSJ53790;ORYSJ53795;ORYSJ53796 & False & False\\
218 & ORYSJ53790 & 0.00328310759493671 & 0.006215189873417721 & ORYSJ53809;ORYSJ53813;ORYSJ53790;ORYSJ53795;ORYSJ53796 & False & False\\
218 & ORYSJ53783 & 0.002504637196433941 & 0.008531645569620253 & ORYSJ53797;ORYSJ53807;ORYSJ53809;ORYSJ53813;ORYSJ53783;ORYSJ53790;ORYSJ53795;ORYSJ53796 & False & False\\
218 & ORYSJ53809 & 0.002410894620253165 & 0.009015189873417722 & ORYSJ53809;ORYSJ53813;ORYSJ53790;ORYSJ53795;ORYSJ53796 & False & False\\
218 & ORYSJ53795 & 0.002410894620253165 & 0.009015189873417722 & ORYSJ53809;ORYSJ53813;ORYSJ53790;ORYSJ53795;ORYSJ53796 & False & False\\
218 & ORYSJ53796 & 0.002410894620253165 & 0.009015189873417722 & ORYSJ53809;ORYSJ53813;ORYSJ53790;ORYSJ53795;ORYSJ53796 & False & False\\
218 & ORYSJ53813 & 0.002410894620253165 & 0.009015189873417722 & ORYSJ53809;ORYSJ53813;ORYSJ53790;ORYSJ53795;ORYSJ53796 & False & False\\
218 & ORYSJ53860 & 0.00141601779629376 & 0.013382278481012658 & ORYSJ53861;ORYSJ53863;ORYSJ53866;ORYSJ53857;ORYSJ53859;ORYSJ53860 & False & False\\
218 & ORYSJ53863 & 0.00141601779629376 & 0.013382278481012658 & ORYSJ53861;ORYSJ53863;ORYSJ53866;ORYSJ53857;ORYSJ53859;ORYSJ53860 & False & False\\
218 & ORYSJ53857 & 0.00141601779629376 & 0.013382278481012658 & ORYSJ53861;ORYSJ53863;ORYSJ53866;ORYSJ53857;ORYSJ53859;ORYSJ53860 & False & False\\
218 & ORYSJ53861 & 0.00141601779629376 & 0.013382278481012658 & ORYSJ53861;ORYSJ53863;ORYSJ53866;ORYSJ53857;ORYSJ53859;ORYSJ53860 & False & False\\
218 & ORYSJ53859 & 0.00141601779629376 & 0.013382278481012658 & ORYSJ53861;ORYSJ53863;ORYSJ53866;ORYSJ53857;ORYSJ53859;ORYSJ53860 & False & False\\
218 & ORYSJ53627 & 0.0012090629671501687 & 0.01520506329113924 & ORYSJ53607;ORYSJ53620;ORYSJ53621;ORYSJ53627;ORYSJ53757;ORYSJ53760 & False & False\\
218 & ORYSJ53607 & 0.0012090629671501687 & 0.01520506329113924 & ORYSJ53607;ORYSJ53620;ORYSJ53621;ORYSJ53627;ORYSJ53757;ORYSJ53760 & False & False\\
218 & ORYSJ53621 & 0.0012090629671501687 & 0.01520506329113924 & ORYSJ53607;ORYSJ53620;ORYSJ53621;ORYSJ53627;ORYSJ53757;ORYSJ53760 & False & False\\
218 & ORYSJ53894 & 0.0009176015827729432 & 0.0176253164556962 & ORYSJ53894;ORYSJ53926;ORYSJ53909;ORYSJ53881;ORYSJ53888;ORYSJ53889 & False & False\\
218 & ORYSJ53889 & 0.0009176015827729432 & 0.0176253164556962 & ORYSJ53894;ORYSJ53926;ORYSJ53909;ORYSJ53881;ORYSJ53888;ORYSJ53889 & False & False\\
218 & ORYSJ53909 & 0.0009176015827729432 & 0.0176253164556962 & ORYSJ53894;ORYSJ53926;ORYSJ53909;ORYSJ53881;ORYSJ53888;ORYSJ53889 & False & False\\
218 & ORYSJ53888 & 0.0009176015827729432 & 0.0176253164556962 & ORYSJ53894;ORYSJ53926;ORYSJ53909;ORYSJ53881;ORYSJ53888;ORYSJ53889 & False & False\\
218 & ORYSJ53881 & 0.0009176015827729432 & 0.0176253164556962 & ORYSJ53894;ORYSJ53926;ORYSJ53909;ORYSJ53881;ORYSJ53888;ORYSJ53889 & False & False\\
218 & ORYSJ53620 & 0.0006479566866346057 & 0.01927594936708861 & ORYSJ53607;ORYSJ53620;ORYSJ53621;ORYSJ53627;ORYSJ53757;ORYSJ53760 & False & False\\
218 & ORYSJ53760 & 0.0006479566866346057 & 0.01927594936708861 & ORYSJ53607;ORYSJ53620;ORYSJ53621;ORYSJ53627;ORYSJ53757;ORYSJ53760 & False & False\\
218 & ORYSJ53683 & 0.0004130643710443041 & 0.02149873417721519 & ORYSJ53680;ORYSJ53674;ORYSJ53683 & False & False\\
218 & ORYSJ53866 & 0.00032054121225262187 & 0.02401518987341773 & ORYSJ53861;ORYSJ53863;ORYSJ53866;ORYSJ53857;ORYSJ53859;ORYSJ53860 & False & False\\
218 & ORYSJ53757 & 0.00017101634819637708 & 0.02555443037974684 & ORYSJ53607;ORYSJ53620;ORYSJ53621;ORYSJ53627;ORYSJ53757;ORYSJ53760 & False & False\\
218 & ORYSJ53680 & 0.00011142405063291165 & 0.03247341772151899 & ORYSJ53680;ORYSJ53674 & False & False\\
218 & ORYSJ53674 & 0.00011142405063291165 & 0.03247341772151899 & ORYSJ53680;ORYSJ53674 & False & False\\
218 & ORYSJ53761 & 0.0 & 1.0 & nan & False & True\\
219 & ORYSJ34583 & 0.01973143408478966 & 0.0018065843621399176 & ARATH02372;ORYSJ34583 & False & False\\
219 & ORYSJ34486 & 0.009656311468660788 & 0.0026131687242798352 & ORYSJ34480;ORYSJ34482;ORYSJ34485;ORYSJ34486;ORYSJ34487;ORYSJ34488;ORYSJ34489;ORYSJ34490;ORYSJ34491;ORYSJ34492 & False & False\\
219 & ORYSJ34489 & 0.005834709727465443 & 0.0047695473251028785 & ORYSJ34480;ORYSJ34482;ORYSJ34485;ORYSJ34486;ORYSJ34487;ORYSJ34488;ORYSJ34489;ORYSJ34490;ORYSJ34491;ORYSJ34492 & False & False\\
219 & ORYSJ34491 & 0.005834709727465443 & 0.0047695473251028785 & ORYSJ34480;ORYSJ34482;ORYSJ34485;ORYSJ34486;ORYSJ34487;ORYSJ34488;ORYSJ34489;ORYSJ34490;ORYSJ34491;ORYSJ34492 & False & False\\
219 & ORYSJ34488 & 0.005834709727465443 & 0.0047695473251028785 & ORYSJ34480;ORYSJ34482;ORYSJ34485;ORYSJ34486;ORYSJ34487;ORYSJ34488;ORYSJ34489;ORYSJ34490;ORYSJ34491;ORYSJ34492 & False & False\\
219 & ORYSJ34490 & 0.005834709727465443 & 0.0047695473251028785 & ORYSJ34480;ORYSJ34482;ORYSJ34485;ORYSJ34486;ORYSJ34487;ORYSJ34488;ORYSJ34489;ORYSJ34490;ORYSJ34491;ORYSJ34492 & False & False\\
219 & ORYSJ34492 & 0.005834709727465443 & 0.0047695473251028785 & ORYSJ34480;ORYSJ34482;ORYSJ34485;ORYSJ34486;ORYSJ34487;ORYSJ34488;ORYSJ34489;ORYSJ34490;ORYSJ34491;ORYSJ34492 & False & False\\
219 & ORYSJ34480 & 0.0030736024694518072 & 0.008893004115226337 & ORYSJ34480;ORYSJ34482;ORYSJ34485;ORYSJ34486;ORYSJ34487;ORYSJ34488;ORYSJ34489;ORYSJ34490;ORYSJ34491;ORYSJ34492 & False & False\\
219 & ORYSJ34485 & 0.0030736024694518072 & 0.008893004115226337 & ORYSJ34480;ORYSJ34482;ORYSJ34485;ORYSJ34486;ORYSJ34487;ORYSJ34488;ORYSJ34489;ORYSJ34490;ORYSJ34491;ORYSJ34492 & False & False\\
219 & ORYSJ34423 & 0.002092996141975309 & 0.013205761316872427 & ORYSJ34422;ORYSJ34423;ORYSJ34425;ORYSJ34427;ORYSJ34429 & False & False\\
219 & ORYSJ34425 & 0.002092996141975309 & 0.013205761316872427 & ORYSJ34422;ORYSJ34423;ORYSJ34425;ORYSJ34427;ORYSJ34429 & False & False\\
219 & ORYSJ34427 & 0.002092996141975309 & 0.013205761316872427 & ORYSJ34422;ORYSJ34423;ORYSJ34425;ORYSJ34427;ORYSJ34429 & False & False\\
219 & ORYSJ34422 & 0.002092996141975309 & 0.013205761316872427 & ORYSJ34422;ORYSJ34423;ORYSJ34425;ORYSJ34427;ORYSJ34429 & False & False\\
219 & ORYSJ34460 & 0.001838662727619036 & 0.01440329218106996 & ORYSJ34440;ORYSJ34513;ORYSJ34460;ORYSJ34461;ORYSJ34464 & False & False\\
219 & ORYSJ34487 & 0.0010787024755369553 & 0.017510288065843618 & ORYSJ34480;ORYSJ34482;ORYSJ34485;ORYSJ34486;ORYSJ34487;ORYSJ34488;ORYSJ34489;ORYSJ34490;ORYSJ34491;ORYSJ34492 & False & False\\
219 & ORYSJ34482 & 0.0010787024755369553 & 0.017510288065843618 & ORYSJ34480;ORYSJ34482;ORYSJ34485;ORYSJ34486;ORYSJ34487;ORYSJ34488;ORYSJ34489;ORYSJ34490;ORYSJ34491;ORYSJ34492 & False & False\\
219 & ORYSJ34513 & 0.0009455793678588963 & 0.01805349794238683 & ORYSJ34440;ORYSJ34513;ORYSJ34460;ORYSJ34461;ORYSJ34464 & False & False\\
219 & ORYSJ34440 & 0.0009455793678588963 & 0.01805349794238683 & ORYSJ34440;ORYSJ34513;ORYSJ34460;ORYSJ34461;ORYSJ34464 & False & False\\
220 & ORYSJ42699 & 0.00610664072292752 & 0.006131944444444443 & ORYSJ42699;ORYSJ42707;ORYSJ42708;ORYSJ42709;ORYSJ42712 & False & False\\
220 & ORYSJ42707 & 0.0041489779478217255 & 0.007826388888888891 & ORYSJ42699;ORYSJ42707;ORYSJ42708;ORYSJ42709;ORYSJ42712 & False & False\\
220 & ORYSJ42709 & 0.003386929253472223 & 0.010666666666666666 & ORYSJ42709;ORYSJ42712;ORYSJ42708 & False & False\\
220 & ORYSJ42712 & 0.003386929253472223 & 0.010666666666666666 & ORYSJ42709;ORYSJ42712;ORYSJ42708 & False & False\\
220 & ORYSJ42733 & 0.002019404286295573 & 0.0136875 & ORYSJ42733;ORYSJ42734;ORYSJ42735;ORYSJ42737 & False & False\\
220 & ORYSJ42708 & 0.0018372231987847216 & 0.014055555555555556 & ORYSJ42709;ORYSJ42712;ORYSJ42708 & False & False\\
220 & ORYSJ42734 & 0.0006748269766845699 & 0.018590277777777785 & ORYSJ42733;ORYSJ42734;ORYSJ42735;ORYSJ42737 & False & False\\
220 & ORYSJ42735 & 0.0006748269766845699 & 0.018590277777777785 & ORYSJ42733;ORYSJ42734;ORYSJ42735;ORYSJ42737 & False & False\\
221 & ORYSJ00045 & 0.0011213004179361974 & 0.015666666666666666 & ORYSJ00053;ORYSJ00046;ORYSJ00045;ORYSJ00051 & False & False\\
221 & ORYSJ00046 & 0.0001197720219124343 & 0.026911111111111108 & ORYSJ00053;ORYSJ00046;ORYSJ00045;ORYSJ00051 & False & False\\
226 & ORYSJ49098 & 0.0033624283198019113 & 0.008048223350253807 & ORYSJ49096;ORYSJ49097;ORYSJ49098;ORYSJ49099;ORYSJ49100;ORYSJ49086;ORYSJ49087 & False & False\\
226 & ORYSJ49099 & 0.0033624283198019113 & 0.008048223350253807 & ORYSJ49096;ORYSJ49097;ORYSJ49098;ORYSJ49099;ORYSJ49100;ORYSJ49086;ORYSJ49087 & False & False\\
226 & ORYSJ49086 & 0.0033624283198019113 & 0.008048223350253807 & ORYSJ49096;ORYSJ49097;ORYSJ49098;ORYSJ49099;ORYSJ49100;ORYSJ49086;ORYSJ49087 & False & False\\
226 & ORYSJ49100 & 0.0024773534119331467 & 0.010177664974619293 & ORYSJ49096;ORYSJ49097;ORYSJ49098;ORYSJ49099;ORYSJ49100;ORYSJ49086;ORYSJ49087 & False & False\\
226 & ORYSJ49087 & 0.0024773534119331467 & 0.010177664974619293 & ORYSJ49096;ORYSJ49097;ORYSJ49098;ORYSJ49099;ORYSJ49100;ORYSJ49086;ORYSJ49087 & False & False\\
226 & ORYSJ49096 & 0.0024773534119331467 & 0.010177664974619293 & ORYSJ49096;ORYSJ49097;ORYSJ49098;ORYSJ49099;ORYSJ49100;ORYSJ49086;ORYSJ49087 & False & False\\
226 & ORYSJ49066 & 0.002364018083756345 & 0.010705583756345177 & ORYSJ49031;ORYSJ49066;ORYSJ49067;ORYSJ49036;ORYSJ49090 & False & False\\
226 & ORYSJ49067 & 0.002364018083756345 & 0.010705583756345177 & ORYSJ49031;ORYSJ49066;ORYSJ49067;ORYSJ49036;ORYSJ49090 & False & False\\
226 & ORYSJ48974 & 0.0016737509359137054 & 0.012281725888324872 & ORYSJ48971;ORYSJ48972;ORYSJ48974;ORYSJ48975;ORYSJ48977;ORYSJ48979 & False & False\\
226 & ORYSJ49031 & 0.0016287047112944165 & 0.012497461928934013 & ORYSJ49031;ORYSJ49066;ORYSJ49067;ORYSJ49036;ORYSJ49090 & False & False\\
226 & ORYSJ49036 & 0.0016287047112944165 & 0.012497461928934013 & ORYSJ49031;ORYSJ49066;ORYSJ49067;ORYSJ49036;ORYSJ49090 & False & False\\
226 & ORYSJ49097 & 0.001085573119309516 & 0.016728426395939085 & ORYSJ49096;ORYSJ49097;ORYSJ49098;ORYSJ49099;ORYSJ49100;ORYSJ49086;ORYSJ49087 & False & False\\
226 & ORYSJ48971 & 0.001041977635628172 & 0.01716751269035533 & ORYSJ48971;ORYSJ48972;ORYSJ48974;ORYSJ48975;ORYSJ48977;ORYSJ48979 & False & False\\
226 & ORYSJ48972 & 0.001041977635628172 & 0.01716751269035533 & ORYSJ48971;ORYSJ48972;ORYSJ48974;ORYSJ48975;ORYSJ48977;ORYSJ48979 & False & False\\
226 & ORYSJ48979 & 0.001041977635628172 & 0.01716751269035533 & ORYSJ48971;ORYSJ48972;ORYSJ48974;ORYSJ48975;ORYSJ48977;ORYSJ48979 & False & False\\
226 & ORYSJ48975 & 0.001041977635628172 & 0.01716751269035533 & ORYSJ48971;ORYSJ48972;ORYSJ48974;ORYSJ48975;ORYSJ48977;ORYSJ48979 & False & False\\
226 & ORYSJ49162 & 0.0003336257534898475 & 0.024281725888324883 & ORYSJ49166;ORYSJ49167;ORYSJ49162 & False & False\\
226 & ORYSJ49167 & 0.0003336257534898475 & 0.024281725888324883 & ORYSJ49166;ORYSJ49167;ORYSJ49162 & False & False\\
226 & ORYSJ49166 & 0.0003336257534898475 & 0.024281725888324883 & ORYSJ49166;ORYSJ49167;ORYSJ49162 & False & False\\
226 & ORYSJ49049 & 6.627848051336468e-05 & 0.03233248730964467 & ORYSJ49046;ORYSJ49048;ORYSJ49049 & False & False\\
226 & ORYSJ49229 & 0.0 & 1.0 & nan & False & True\\
226 & ORYSJ49235 & 0.0 & 1.0 & nan & True & False\\
226 & ORYSJ49304 & 0.0 & 1.0 & nan & False & True\\
226 & ORYSJ48999 & 0.0 & 1.0 & nan & False & True\\
226 & ORYSJ48997 & 0.0 & 1.0 & nan & False & True\\
226 & ORYSJ48996 & 0.0 & 1.0 & nan & False & True\\
226 & ORYSJ48994 & 0.0 & 1.0 & nan & False & True\\
226 & ORYSJ48993 & 0.0 & 1.0 & nan & False & True\\
226 & ORYSJ48990 & 0.0 & 1.0 & nan & False & True\\
226 & ORYSJ48991 & 0.0 & 1.0 & nan & False & True\\
226 & ORYSJ48989 & 0.0 & 1.0 & nan & False & True\\
226 & ORYSJ48988 & 0.0 & 1.0 & nan & False & True\\
226 & ORYSJ48987 & 0.0 & 1.0 & nan & False & True\\
227 & ORYSJ34842 & 0.1603879698100087 & 0.0012170542635658913 & ARATH27240;ORYSJ34842 & False & False\\
227 & ORYSJ34857 & 0.0005804350351259705 & 0.023426356589147285 & ORYSJ34861;ORYSJ34857;ORYSJ34859 & False & False\\
227 & ORYSJ34859 & 0.0005804350351259705 & 0.023426356589147285 & ORYSJ34861;ORYSJ34857;ORYSJ34859 & False & False\\
227 & ORYSJ34895 & 0.0 & 1.0 & nan & False & True\\
227 & ORYSJ34784 & 0.0 & 1.0 & nan & False & True\\
229 & ORYSJ43747 & 0.051453835789068786 & 0.0024814814814814816 & ORYSJ43749;ARATH20911;ORYSJ43759;ORYSJ43760;ORYSJ43737;ORYSJ43747 & False & True\\
229 & ORYSJ43749 & 0.051453835789068786 & 0.0024814814814814816 & ORYSJ43749;ARATH20911;ORYSJ43759;ORYSJ43760;ORYSJ43737;ORYSJ43747 & False & True\\
229 & ORYSJ43737 & 0.051453835789068786 & 0.0024814814814814816 & ORYSJ43749;ARATH20911;ORYSJ43759;ORYSJ43760;ORYSJ43737;ORYSJ43747 & False & True\\
229 & ORYSJ43759 & 0.051453835789068786 & 0.0024814814814814816 & ORYSJ43749;ARATH20911;ORYSJ43759;ORYSJ43760;ORYSJ43737;ORYSJ43747 & False & True\\
229 & ORYSJ43760 & 0.051453835789068786 & 0.0024814814814814816 & ORYSJ43749;ARATH20911;ORYSJ43759;ORYSJ43760;ORYSJ43737;ORYSJ43747 & False & False\\
229 & ORYSJ06052 & 0.004213931400978373 & 0.0052569444444444426 & ORYSJ06059;ORYSJ06061;ORYSJ06065;ORYSJ06068;ORYSJ06073;ORYSJ06043;ORYSJ06046;ORYSJ06048;ORYSJ06052 & False & False\\
229 & ORYSJ06043 & 0.004213931400978373 & 0.0052569444444444426 & ORYSJ06059;ORYSJ06061;ORYSJ06065;ORYSJ06068;ORYSJ06073;ORYSJ06043;ORYSJ06046;ORYSJ06048;ORYSJ06052 & False & False\\
229 & ORYSJ06059 & 0.0032346194686093946 & 0.006810185185185186 & ORYSJ06059;ORYSJ06061;ORYSJ06065;ORYSJ06068;ORYSJ06073;ORYSJ06043;ORYSJ06046;ORYSJ06048;ORYSJ06052 & False & False\\
229 & ORYSJ06068 & 0.0032346194686093946 & 0.006810185185185186 & ORYSJ06059;ORYSJ06061;ORYSJ06065;ORYSJ06068;ORYSJ06073;ORYSJ06043;ORYSJ06046;ORYSJ06048;ORYSJ06052 & False & False\\
229 & ORYSJ06073 & 0.0032346194686093946 & 0.006810185185185186 & ORYSJ06059;ORYSJ06061;ORYSJ06065;ORYSJ06068;ORYSJ06073;ORYSJ06043;ORYSJ06046;ORYSJ06048;ORYSJ06052 & False & False\\
229 & ORYSJ06048 & 0.0032346194686093946 & 0.006810185185185186 & ORYSJ06059;ORYSJ06061;ORYSJ06065;ORYSJ06068;ORYSJ06073;ORYSJ06043;ORYSJ06046;ORYSJ06048;ORYSJ06052 & False & False\\
229 & ORYSJ06046 & 0.0032346194686093946 & 0.006810185185185186 & ORYSJ06059;ORYSJ06061;ORYSJ06065;ORYSJ06068;ORYSJ06073;ORYSJ06043;ORYSJ06046;ORYSJ06048;ORYSJ06052 & False & False\\
229 & ORYSJ06265 & 0.0024125404708794486 & 0.008824074074074073 & ORYSJ06254;ORYSJ06261;ORYSJ06262;ORYSJ06263;ORYSJ06264;ORYSJ06265;ORYSJ06267 & False & False\\
229 & ORYSJ06254 & 0.0024125404708794486 & 0.008824074074074073 & ORYSJ06254;ORYSJ06261;ORYSJ06262;ORYSJ06263;ORYSJ06264;ORYSJ06265;ORYSJ06267 & False & False\\
229 & ORYSJ06263 & 0.001974819878472223 & 0.010298611111111107 & ORYSJ06261;ORYSJ06262;ORYSJ06263;ORYSJ06264 & False & False\\
229 & ORYSJ06267 & 0.00170343717802531 & 0.010752314814814815 & ORYSJ06254;ORYSJ06261;ORYSJ06262;ORYSJ06263;ORYSJ06264;ORYSJ06265;ORYSJ06267 & False & False\\
229 & ORYSJ06065 & 0.0016946514549591766 & 0.010810185185185185 & ORYSJ06059;ORYSJ06061;ORYSJ06065;ORYSJ06068;ORYSJ06073;ORYSJ06043;ORYSJ06046;ORYSJ06048;ORYSJ06052 & False & False\\
229 & ORYSJ06061 & 0.0016946514549591766 & 0.010810185185185185 & ORYSJ06059;ORYSJ06061;ORYSJ06065;ORYSJ06068;ORYSJ06073;ORYSJ06043;ORYSJ06046;ORYSJ06048;ORYSJ06052 & False & False\\
229 & ORYSJ06261 & 0.0013313746744791671 & 0.012291666666666666 & ORYSJ06261;ORYSJ06262;ORYSJ06263;ORYSJ06264 & False & False\\
229 & ORYSJ06262 & 0.0013313746744791671 & 0.012291666666666666 & ORYSJ06261;ORYSJ06262;ORYSJ06263;ORYSJ06264 & False & False\\
229 & ORYSJ06264 & 0.0013313746744791671 & 0.012291666666666666 & ORYSJ06261;ORYSJ06262;ORYSJ06263;ORYSJ06264 & False & False\\
229 & ORYSJ06097 & 0.0011146703350784868 & 0.015212962962962963 & ORYSJ06094;ORYSJ06097;ORYSJ06099;ORYSJ06103;ORYSJ06105 & False & False\\
229 & ORYSJ06231 & 0.0007844462510850692 & 0.017787037037037042 & ORYSJ06217;ORYSJ06219;ORYSJ06231;ORYSJ06235;ORYSJ06203;ORYSJ06241 & False & False\\
229 & ORYSJ06094 & 0.0006002475625944912 & 0.018893518518518518 & ORYSJ06094;ORYSJ06097;ORYSJ06099;ORYSJ06103;ORYSJ06105 & False & False\\
229 & ORYSJ06103 & 0.0006002475625944912 & 0.018893518518518518 & ORYSJ06094;ORYSJ06097;ORYSJ06099;ORYSJ06103;ORYSJ06105 & False & False\\
229 & ORYSJ06235 & 0.00031955709120008637 & 0.02160648148148148 & ORYSJ06217;ORYSJ06219;ORYSJ06231;ORYSJ06235;ORYSJ06203;ORYSJ06241 & False & False\\
229 & ORYSJ06219 & 0.00031955709120008637 & 0.02160648148148148 & ORYSJ06217;ORYSJ06219;ORYSJ06231;ORYSJ06235;ORYSJ06203;ORYSJ06241 & False & False\\
229 & ORYSJ06241 & 0.00031955709120008637 & 0.02160648148148148 & ORYSJ06217;ORYSJ06219;ORYSJ06231;ORYSJ06235;ORYSJ06203;ORYSJ06241 & False & False\\
229 & ORYSJ06189 & 0.00010188078703703748 & 0.030682870370370367 & ORYSJ06189;ORYSJ06194 & False & False\\
229 & ORYSJ43723 & 0.00010188078703703748 & 0.030682870370370367 & ORYSJ43758;ORYSJ43723 & False & False\\
229 & ORYSJ05986 & 0.00010188078703703748 & 0.030682870370370367 & ORYSJ05986;ORYSJ05988 & False & False\\
229 & ORYSJ05988 & 0.00010188078703703748 & 0.030682870370370367 & ORYSJ05986;ORYSJ05988 & False & False\\
229 & ORYSJ06194 & 0.00010188078703703748 & 0.030682870370370367 & ORYSJ06189;ORYSJ06194 & False & False\\
229 & ORYSJ43758 & 0.00010188078703703748 & 0.030682870370370367 & ORYSJ43758;ORYSJ43723 & False & False\\
229 & ORYSJ43756 & 0.0 & 1.0 & nan & False & True\\
229 & ORYSJ43746 & 0.0 & 1.0 & nan & False & True\\
229 & ORYSJ43744 & 0.0 & 1.0 & nan & False & True\\
229 & ORYSJ06009 & 0.0 & 1.0 & nan & False & True\\
230 & ORYSJ42455 & 0.0 & 1.0 & nan & True & False\\
231 & ORYSJ00786 & 2.8598712153991186 & 0.00031120331950207467 & WHEAT85810;VITVI07899;BRADI11436;SELML20317;ORYSI33926;ARATH25331;ORYSJ00786;POPTR07497;BRADI15801;SELML05102;TRIUA16258;SOYBN38293;SELML10166;ORYGL26184;SELML10363;SOYBN31068;ORYSJ44202;SETIT21567;HORVD17698;MEDTR26353;MUSAM02106;MAIZE68629;AEGTA31139;ORYGL19035;SOLLC12451;ORYBR20042 & False & True\\
231 & ORYSJ00952 & 2.8521371135107123 & 0.0003236514522821577 & TRIUA03114;MUSAM04947;SOYBN07937;SELML28648;MUSAM33244;ARATH05499;BRADI03839;SOLLC25610;BRADI10762;SOYBN21785;ORYBR23669;VITVI01857;WHEAT88738;SOLTU12643;SETIT09680;ORYGL22307;ORYBR20111;ORYGL19115;HORVD06271;SOYBN13373;AEGTA22457;SOLLC23863;SORBI14239;HORVD08345;ORYSI24432;ORYSJ00952;SETIT15248;TRIUA14755;SELML00467 & False & True\\
231 & ORYSJ00881 & 0.0021103654045643155 & 0.014053941908713691 & ORYSJ00885;ORYSJ00886;ORYSJ00881;ORYSJ00876 & False & False\\
231 & ORYSJ00886 & 0.0021103654045643155 & 0.014053941908713691 & ORYSJ00885;ORYSJ00886;ORYSJ00881;ORYSJ00876 & False & False\\
231 & ORYSJ00876 & 0.0021103654045643155 & 0.014053941908713691 & ORYSJ00885;ORYSJ00886;ORYSJ00881;ORYSJ00876 & False & False\\
231 & ORYSJ00885 & 0.0021103654045643155 & 0.014053941908713691 & ORYSJ00885;ORYSJ00886;ORYSJ00881;ORYSJ00876 & False & False\\
231 & ORYSJ00904 & 0.0013180983869665694 & 0.017336099585062242 & ORYSJ00904;ORYSJ00876;ORYSJ00881;ORYSJ00883;ORYSJ00885;ORYSJ00886;ORYSJ00897;ORYSJ00900 & False & False\\
231 & ORYSJ00883 & 0.0012099796211002345 & 0.017730290456431534 & ORYSJ00876;ORYSJ00881;ORYSJ00883;ORYSJ00885;ORYSJ00886;ORYSJ00900 & False & False\\
231 & ORYSJ00897 & 0.0004979769899174343 & 0.022593360995850624 & ORYSJ00904;ORYSJ00876;ORYSJ00881;ORYSJ00883;ORYSJ00885;ORYSJ00886;ORYSJ00897;ORYSJ00900 & False & False\\
231 & ORYSJ00900 & 0.00040607603893105023 & 0.022846473029045643 & ORYSJ00876;ORYSJ00881;ORYSJ00883;ORYSJ00885;ORYSJ00886;ORYSJ00900 & False & False\\
231 & ORYSJ00839 & 0.0001826244813278007 & 0.030269709543568463 & ORYSJ00823;ORYSJ00839 & False & False\\
231 & ORYSJ00823 & 0.0001826244813278007 & 0.030269709543568463 & ORYSJ00823;ORYSJ00839 & False & False\\
232 & ORYSJ49258 & 3.763906843460618 & 8.438818565400843e-05 & SETIT19232;AEGTA07295;ORYSI03736;ORYSI03737;WHEAT61448;MUSAM30438;WHEAT53529;TRIUA32214;TRIUA16347;TRIUA16096;ORYGL20644;ORYSJ09995;ORYSJ09996;HORVD22146;AEGTA09147;TRIUA01529;SETIT04202;SETIT10099;AEGTA30415;MUSAM12598;SETIT33414;AEGTA19684;AEGTA24810;TRIUA22569;BRADI09460;BRADI15350;WHEAT87431;SETIT18616;BRADI12554;ORYSJ12392;TRIUA01101;ORYSJ49258;MUSAM15731;BRADI15635;SETIT28867;BRADI15637;SETIT28868;ORYSI03146;TRIUA20083;BRADI12084;AEGTA31804;AEGTA31805;ORYBR21788;WHEAT78282;WHEAT80843;SORBI32937;MUSAM15023;HORVD20510;TRIUA03219;ORYSI26478;TRIUA04755 & False & True\\
232 & ORYSJ49190 & 3.042570537680344 & 0.0002510548523206751 & SELML22363;SETIT18718;SETIT18719;ORYGL20591;BRADI12152;ORYGL02179;WHEAT66831;ORYSI03238;MUSAM01263;AEGTA31381;AEGTA31382;SOLLC02714;SOYBN22822;MUSAM33537;TRIUA01276;SOLTU14222;ORYSJ49190;ARATH24271;SORBI13117;ARATH10458;MEDTR04150;SOYBN17026;VITVI13477;AEGTA18684;ORYBR21724;MAIZE10744;SOLLC19989;SETIT10181;SOLLC26650;WHEAT74912;ORYSI26422;MAIZE72996;SOLTU22253;SOLTU31728;BRADI09524;SELML23846;SORBI07580;MEDTR09363;SOYBN11991;SORBI06575;ORYBR02608;HORVD12573;HORVD12574;ARATH26722 & False & True\\
232 & ORYSJ49240 & 2.2227738653018174 & 0.0004472573839662447 & ORYGL00105;MUSAM35158;POPTR24776;ORYSI00146;ORYSJ49240;MUSAM04831;POPTR18768;VITVI07600;AEGTA04103;BRADI09477;ORYBR02538;MUSAM21482;SOLTU26830;MAIZE28422;ARATH21901;ORYBR00117;MUSAM13050;ORYGL20630;SOYBN19881;AEGTA33442;SORBI32643;SOYBN45872;SOLLC20775;SORBI14354;WHEAT81205;ORYSI03161;SOLLC11972;ORYGL02114;ORYSI26465;BRADI07877;MAIZE10820;SETIT16635;TRIUA24085;SETIT10120;MAIZE00341;HORVD12848;WHEAT45424 & False & True\\
232 & ORYSJ49241 & 0.5824103243670886 & 0.001021097046413502 & ORYSJ49241;ORYBR21773 & False & False\\
232 & ORYSJ49068 & 0.3777058550950956 & 0.0010738396624472577 & ORYSJ49068;ARATH26803;SOYBN46946;ARATH26525;ARATH00958;SOYBN20343 & False & True\\
232 & ORYSJ48889 & 0.07222315275733929 & 0.0016033755274261602 & ARATH09604;ORYSJ48889 & False & False\\
232 & ORYSJ49098 & 0.002794929869202432 & 0.0060295358649789035 & ORYSJ49096;ORYSJ49097;ORYSJ49098;ORYSJ49099;ORYSJ49100;ORYSJ49086;ORYSJ49087 & False & False\\
232 & ORYSJ49099 & 0.002794929869202432 & 0.0060295358649789035 & ORYSJ49096;ORYSJ49097;ORYSJ49098;ORYSJ49099;ORYSJ49100;ORYSJ49086;ORYSJ49087 & False & False\\
232 & ORYSJ49086 & 0.002794929869202432 & 0.0060295358649789035 & ORYSJ49096;ORYSJ49097;ORYSJ49098;ORYSJ49099;ORYSJ49100;ORYSJ49086;ORYSJ49087 & False & False\\
232 & ORYSJ49087 & 0.002059234692619535 & 0.008609704641350212 & ORYSJ49096;ORYSJ49097;ORYSJ49098;ORYSJ49099;ORYSJ49100;ORYSJ49086;ORYSJ49087 & False & False\\
232 & ORYSJ49096 & 0.002059234692619535 & 0.008609704641350212 & ORYSJ49096;ORYSJ49097;ORYSJ49098;ORYSJ49099;ORYSJ49100;ORYSJ49086;ORYSJ49087 & False & False\\
232 & ORYSJ49100 & 0.002059234692619535 & 0.008609704641350212 & ORYSJ49096;ORYSJ49097;ORYSJ49098;ORYSJ49099;ORYSJ49100;ORYSJ49086;ORYSJ49087 & False & False\\
232 & ORYSJ49067 & 0.0019650276898734178 & 0.009048523206751057 & ORYSJ49031;ORYSJ49066;ORYSJ49067;ORYSJ49036;ORYSJ49090 & False & False\\
232 & ORYSJ49066 & 0.0019650276898734178 & 0.009048523206751057 & ORYSJ49031;ORYSJ49066;ORYSJ49067;ORYSJ49036;ORYSJ49090 & False & False\\
232 & ORYSJ48974 & 0.0013912613264767935 & 0.010949367088607595 & ORYSJ48971;ORYSJ48972;ORYSJ48974;ORYSJ48975;ORYSJ48977;ORYSJ48979 & False & False\\
232 & ORYSJ49036 & 0.0013538178401898732 & 0.011236286919831223 & ORYSJ49031;ORYSJ49066;ORYSJ49067;ORYSJ49036;ORYSJ49090 & False & False\\
232 & ORYSJ49031 & 0.0013538178401898732 & 0.011236286919831223 & ORYSJ49031;ORYSJ49066;ORYSJ49067;ORYSJ49036;ORYSJ49090 & False & False\\
232 & ORYSJ49097 & 0.0009023540274429307 & 0.015854430379746834 & ORYSJ49096;ORYSJ49097;ORYSJ49098;ORYSJ49099;ORYSJ49100;ORYSJ49086;ORYSJ49087 & False & False\\
232 & ORYSJ48971 & 0.0008661164313027428 & 0.016388185654008437 & ORYSJ48971;ORYSJ48972;ORYSJ48974;ORYSJ48975;ORYSJ48977;ORYSJ48979 & False & False\\
232 & ORYSJ48972 & 0.0008661164313027428 & 0.016388185654008437 & ORYSJ48971;ORYSJ48972;ORYSJ48974;ORYSJ48975;ORYSJ48977;ORYSJ48979 & False & False\\
232 & ORYSJ48979 & 0.0008661164313027428 & 0.016388185654008437 & ORYSJ48971;ORYSJ48972;ORYSJ48974;ORYSJ48975;ORYSJ48977;ORYSJ48979 & False & False\\
232 & ORYSJ48975 & 0.0008661164313027428 & 0.016388185654008437 & ORYSJ48971;ORYSJ48972;ORYSJ48974;ORYSJ48975;ORYSJ48977;ORYSJ48979 & False & False\\
232 & ORYSJ49167 & 0.0002773176094409283 & 0.023765822784810132 & ORYSJ49166;ORYSJ49167;ORYSJ49162 & False & False\\
232 & ORYSJ49166 & 0.0002773176094409283 & 0.023765822784810132 & ORYSJ49166;ORYSJ49167;ORYSJ49162 & False & False\\
232 & ORYSJ49162 & 0.0002773176094409283 & 0.023765822784810132 & ORYSJ49166;ORYSJ49167;ORYSJ49162 & False & False\\
232 & ORYSJ48868 & 9.285337552742638e-05 & 0.032029535864978906 & ORYSJ48869;ORYSJ48868 & False & False\\
232 & ORYSJ48869 & 9.285337552742638e-05 & 0.032029535864978906 & ORYSJ48869;ORYSJ48868 & False & False\\
232 & ORYSJ49049 & 5.509223907650997e-05 & 0.03221518987341772 & ORYSJ49046;ORYSJ49048;ORYSJ49049 & False & False\\
232 & ORYSJ49155 & 0.0 & 1.0 & nan & False & True\\
232 & ORYSJ49076 & 0.0 & 1.0 & nan & False & True\\
232 & ORYSJ48968 & 0.0 & 1.0 & nan & False & True\\
246 & ORYSJ07266 & 0.002683243039903901 & 0.0046702898550724644 & ORYSJ07271;ORYSJ07143;ORYSJ07211;ORYSJ07245;ORYSJ07225;ORYSJ07193;ORYSJ07234;ORYSJ07266 & False & False\\
246 & ORYSJ07245 & 0.002683243039903901 & 0.0046702898550724644 & ORYSJ07271;ORYSJ07143;ORYSJ07211;ORYSJ07245;ORYSJ07225;ORYSJ07193;ORYSJ07234;ORYSJ07266 & False & False\\
246 & ORYSJ07217 & 0.001971059782608696 & 0.007076086956521739 & ORYSJ07217;ORYSJ07154;ORYSJ07379;ORYSJ07220 & False & False\\
246 & ORYSJ07379 & 0.001971059782608696 & 0.007076086956521739 & ORYSJ07217;ORYSJ07154;ORYSJ07379;ORYSJ07220 & False & False\\
246 & ORYSJ07154 & 0.001971059782608696 & 0.007076086956521739 & ORYSJ07217;ORYSJ07154;ORYSJ07379;ORYSJ07220 & False & False\\
246 & ORYSJ07193 & 0.001971059782608696 & 0.007076086956521739 & ORYSJ07271;ORYSJ07211;ORYSJ07225;ORYSJ07193;ORYSJ07234 & False & False\\
246 & ORYSJ07234 & 0.001971059782608696 & 0.007076086956521739 & ORYSJ07271;ORYSJ07211;ORYSJ07225;ORYSJ07193;ORYSJ07234 & False & False\\
246 & ORYSJ07225 & 0.001971059782608696 & 0.007076086956521739 & ORYSJ07271;ORYSJ07211;ORYSJ07225;ORYSJ07193;ORYSJ07234 & False & False\\
246 & ORYSJ07220 & 0.001971059782608696 & 0.007076086956521739 & ORYSJ07217;ORYSJ07154;ORYSJ07379;ORYSJ07220 & False & False\\
246 & ORYSJ07211 & 0.001971059782608696 & 0.007076086956521739 & ORYSJ07271;ORYSJ07211;ORYSJ07225;ORYSJ07193;ORYSJ07234 & False & False\\
246 & ORYSJ07143 & 0.0014359257050262206 & 0.008990942028985507 & ORYSJ07271;ORYSJ07143;ORYSJ07211;ORYSJ07245;ORYSJ07225;ORYSJ07193;ORYSJ07234;ORYSJ07266 & False & False\\
246 & ORYSJ07271 & 0.0008462166952558878 & 0.014235507246376813 & ORYSJ07271;ORYSJ07211;ORYSJ07225;ORYSJ07193;ORYSJ07234 & False & False\\
246 & ORYSJ07317 & 0.0007416972373188409 & 0.01584963768115942 & ORYSJ07317;ORYSJ07318;ORYSJ07316 & False & False\\
246 & ORYSJ07316 & 0.000358703521286232 & 0.019719202898550725 & ORYSJ07317;ORYSJ07318;ORYSJ07316 & False & False\\
246 & ORYSJ07318 & 0.000358703521286232 & 0.019719202898550725 & ORYSJ07317;ORYSJ07318;ORYSJ07316 & False & False\\
246 & ORYSJ07304 & 0.00030859928449777815 & 0.020481884057971016 & ORYSJ07304;ORYSJ07306;ORYSJ07307;ORYSJ07316;ORYSJ07317;ORYSJ07318 & False & False\\
246 & ORYSJ07306 & 0.00030859928449777815 & 0.020481884057971016 & ORYSJ07304;ORYSJ07306;ORYSJ07307;ORYSJ07316;ORYSJ07317;ORYSJ07318 & False & False\\
246 & ORYSJ07315 & 0.00029558048290307987 & 0.02058695652173913 & ORYSJ07286;ORYSJ26426;ORYSJ07315 & False & False\\
246 & ORYSJ07178 & 7.973278985507252e-05 & 0.03156159420289855 & ORYSJ07338;ORYSJ07178 & False & False\\
246 & ORYSJ07202 & 7.973278985507252e-05 & 0.03156159420289855 & ORYSJ07231;ORYSJ07202 & False & False\\
246 & ORYSJ07194 & 7.973278985507252e-05 & 0.03156159420289855 & ORYSJ07240;ORYSJ07194 & False & False\\
246 & ORYSJ07240 & 7.973278985507252e-05 & 0.03156159420289855 & ORYSJ07240;ORYSJ07194 & False & False\\
246 & ORYSJ07233 & 7.973278985507252e-05 & 0.03156159420289855 & ORYSJ07224;ORYSJ07233 & False & False\\
246 & ORYSJ07164 & 7.973278985507252e-05 & 0.03156159420289855 & ORYSJ07172;ORYSJ07164 & False & False\\
246 & ORYSJ07224 & 7.973278985507252e-05 & 0.03156159420289855 & ORYSJ07224;ORYSJ07233 & False & False\\
246 & ORYSJ07172 & 7.973278985507252e-05 & 0.03156159420289855 & ORYSJ07172;ORYSJ07164 & False & False\\
246 & ORYSJ07231 & 7.973278985507252e-05 & 0.03156159420289855 & ORYSJ07231;ORYSJ07202 & False & False\\
246 & ORYSJ07267 & 7.973278985507252e-05 & 0.03156159420289855 & ORYSJ07287;ORYSJ07267 & False & False\\
246 & ORYSJ07287 & 7.973278985507252e-05 & 0.03156159420289855 & ORYSJ07287;ORYSJ07267 & False & False\\
246 & ORYSJ07286 & 7.973278985507252e-05 & 0.03156159420289855 & ORYSJ07286;ORYSJ26426 & False & False\\
246 & ORYSJ07338 & 7.973278985507252e-05 & 0.03156159420289855 & ORYSJ07338;ORYSJ07178 & False & False\\
246 & ORYSJ26426 & 7.973278985507252e-05 & 0.03156159420289855 & ORYSJ07286;ORYSJ26426 & False & False\\
246 & ORYSJ26351 & 3.0327542615358593e-05 & 0.03227173913043478 & ORYSJ26344;ORYSJ26348;ORYSJ26350;ORYSJ26351;ORYSJ26355;ORYSJ26340 & False & False\\
247 & ORYSJ43056 & 0.0 & 1.0 & nan & False & True\\
247 & ORYSJ43065 & 0.0 & 1.0 & nan & True & True\\
248 & ORYSJ49229 & 0.0 & 1.0 & nan & False & True\\
248 & ORYSJ49235 & 0.0 & 1.0 & nan & True & False\\
248 & ORYSJ49304 & 0.0 & 1.0 & nan & False & True\\
249 & ORYSJ18321 & 0.004204921524730961 & 0.012456953642384106 & ORYSJ18317;ORYSJ18319;ORYSJ18320;ORYSJ18321;ORYSJ18323;ORYSJ18325 & False & False\\
249 & ORYSJ18319 & 0.004204921524730961 & 0.012456953642384106 & ORYSJ18317;ORYSJ18319;ORYSJ18320;ORYSJ18321;ORYSJ18323;ORYSJ18325 & False & False\\
249 & ORYSJ18320 & 0.004204921524730961 & 0.012456953642384106 & ORYSJ18317;ORYSJ18319;ORYSJ18320;ORYSJ18321;ORYSJ18323;ORYSJ18325 & False & False\\
249 & ORYSJ18325 & 0.004204921524730961 & 0.012456953642384106 & ORYSJ18317;ORYSJ18319;ORYSJ18320;ORYSJ18321;ORYSJ18323;ORYSJ18325 & False & False\\
249 & ORYSJ18317 & 0.004204921524730961 & 0.012456953642384106 & ORYSJ18317;ORYSJ18319;ORYSJ18320;ORYSJ18321;ORYSJ18323;ORYSJ18325 & False & False\\
249 & ORYSJ18323 & 0.004204921524730961 & 0.012456953642384106 & ORYSJ18317;ORYSJ18319;ORYSJ18320;ORYSJ18321;ORYSJ18323;ORYSJ18325 & False & False\\
249 & ORYSJ18304 & 0.0 & 1.0 & nan & False & True\\
249 & ORYSJ18330 & 0.0 & 1.0 & nan & False & True\\
249 & ORYSJ18331 & 0.0 & 1.0 & nan & False & True\\
249 & ORYSJ18336 & 0.0 & 1.0 & nan & True & True\\
249 & ORYSJ18337 & 0.0 & 1.0 & nan & False & True\\
250 & ORYSJ18928 & 0.010241039726870078 & 0.00662992125984252 & ORYSJ18920;ORYSJ18921;ORYSJ18922;ORYSJ18923;ORYSJ18928;ORYSJ18911;ORYSJ18912;ORYSJ18913;ORYSJ18916 & False & False\\
250 & ORYSJ18923 & 0.007523781405634842 & 0.00873228346456693 & ORYSJ18920;ORYSJ18921;ORYSJ18922;ORYSJ18923;ORYSJ18928;ORYSJ18911;ORYSJ18912;ORYSJ18913;ORYSJ18916 & False & False\\
250 & ORYSJ18922 & 0.007523781405634842 & 0.00873228346456693 & ORYSJ18920;ORYSJ18921;ORYSJ18922;ORYSJ18923;ORYSJ18928;ORYSJ18911;ORYSJ18912;ORYSJ18913;ORYSJ18916 & False & False\\
250 & ORYSJ18921 & 0.007523781405634842 & 0.00873228346456693 & ORYSJ18920;ORYSJ18921;ORYSJ18922;ORYSJ18923;ORYSJ18928;ORYSJ18911;ORYSJ18912;ORYSJ18913;ORYSJ18916 & False & False\\
250 & ORYSJ18913 & 0.007523781405634842 & 0.00873228346456693 & ORYSJ18920;ORYSJ18921;ORYSJ18922;ORYSJ18923;ORYSJ18928;ORYSJ18911;ORYSJ18912;ORYSJ18913;ORYSJ18916 & False & False\\
250 & ORYSJ18920 & 0.007523781405634842 & 0.00873228346456693 & ORYSJ18920;ORYSJ18921;ORYSJ18922;ORYSJ18923;ORYSJ18928;ORYSJ18911;ORYSJ18912;ORYSJ18913;ORYSJ18916 & False & False\\
250 & ORYSJ18916 & 0.007523781405634842 & 0.00873228346456693 & ORYSJ18920;ORYSJ18921;ORYSJ18922;ORYSJ18923;ORYSJ18928;ORYSJ18911;ORYSJ18912;ORYSJ18913;ORYSJ18916 & False & False\\
250 & ORYSJ18911 & 0.0032641149227408857 & 0.015700787401574802 & ORYSJ18920;ORYSJ18921;ORYSJ18922;ORYSJ18923;ORYSJ18928;ORYSJ18911;ORYSJ18912;ORYSJ18913;ORYSJ18916 & False & False\\
250 & ORYSJ18912 & 0.0032641149227408857 & 0.015700787401574802 & ORYSJ18920;ORYSJ18921;ORYSJ18922;ORYSJ18923;ORYSJ18928;ORYSJ18911;ORYSJ18912;ORYSJ18913;ORYSJ18916 & False & False\\
251 & ORYSJ56351 & 1.9802625575261457 & 0.00015068493150684933 & SOYBN21884;ARATH15351;SOLLC22528;SOLLC30081;ARATH20487;ORYSJ20194;SOLTU28876;SOYBN51487;ORYSI08878;SOYBN24995;SOYBN24996;ORYSJ40690;SOYBN24997;ARATH03745;ARATH00176;SOLTU41474;SORBI02212;SORBI02213;SORBI02215;ORYSJ56351;ORYSJ56355;ORYSJ56358;ORYSJ56359;ORYSJ56362;SORBI13632 & False & True\\
251 & ORYSJ56362 & 1.4940405184874732 & 0.00023287671232876715 & ORYSJ56362;ORYSI08878;SORBI13632;SORBI02212;SORBI02213;SORBI02215 & True & True\\
251 & ORYSJ56359 & 0.6385980098652777 & 0.0005479452054794519 & SOYBN21884;ARATH15351;SOLLC22528;SOLTU41474;SORBI02212;SORBI02213;SOLLC30081;SORBI02215;ORYSJ56355;SOLTU28876;ORYSJ56358;ORYSJ56359;ORYSJ56362;SOYBN51487;ORYSI08878;SOYBN24995;SOYBN24996;ORYSJ40690;SOYBN24997;SORBI13632 & True & True\\
251 & ORYSJ56358 & 0.6385980098652777 & 0.0005479452054794519 & SOYBN21884;ARATH15351;SOLLC22528;SOLTU41474;SORBI02212;SORBI02213;SOLLC30081;SORBI02215;ORYSJ56355;SOLTU28876;ORYSJ56358;ORYSJ56359;ORYSJ56362;SOYBN51487;ORYSI08878;SOYBN24995;SOYBN24996;ORYSJ40690;SOYBN24997;SORBI13632 & False & True\\
251 & ORYSJ56355 & 0.5417809111252121 & 0.000726027397260274 & SOYBN21884;ARATH15351;SOLLC22528;SOLTU41474;SORBI02212;SORBI02213;SOLLC30081;SORBI02215;ORYSJ56355;SOLTU28876;ORYSJ56358;ORYSJ56359;ORYSJ56362;SOYBN51487;ORYSI08878;SOYBN24995;SOYBN24996;ORYSJ40690;SOYBN24997;SORBI13632 & False & True\\
251 & ORYSJ56352 & 0.0 & 1.0 & nan & False & True\\
251 & ORYSJ56307 & 0.0 & 1.0 & nan & False & True\\
252 & ORYSJ00753 & 0.16345814599243294 & 0.0010837837837837838 & ARATH03667;ARATH07356;ORYSJ00753 & False & True\\
252 & ORYSJ00876 & 0.001374589358108108 & 0.015618918918918919 & ORYSJ00885;ORYSJ00886;ORYSJ00881;ORYSJ00876 & False & False\\
252 & ORYSJ00881 & 0.001374589358108108 & 0.015618918918918919 & ORYSJ00885;ORYSJ00886;ORYSJ00881;ORYSJ00876 & False & False\\
252 & ORYSJ00886 & 0.001374589358108108 & 0.015618918918918919 & ORYSJ00885;ORYSJ00886;ORYSJ00881;ORYSJ00876 & False & False\\
252 & ORYSJ00885 & 0.001374589358108108 & 0.015618918918918919 & ORYSJ00885;ORYSJ00886;ORYSJ00881;ORYSJ00876 & False & False\\
252 & ORYSJ00883 & 0.000788121861311233 & 0.01915945945945946 & ORYSJ00876;ORYSJ00881;ORYSJ00883;ORYSJ00885;ORYSJ00886;ORYSJ00900 & False & False\\
252 & ORYSJ00900 & 0.00026449817670914314 & 0.024643243243243244 & ORYSJ00876;ORYSJ00881;ORYSJ00883;ORYSJ00885;ORYSJ00886;ORYSJ00900 & False & False\\
252 & ORYSJ00571 & 0.00011895270270270272 & 0.032116216216216215 & ORYSJ00562;ORYSJ00571 & False & False\\
252 & ORYSJ00823 & 0.00011895270270270272 & 0.032116216216216215 & ORYSJ00823;ORYSJ00839 & False & False\\
252 & ORYSJ00839 & 0.00011895270270270272 & 0.032116216216216215 & ORYSJ00823;ORYSJ00839 & False & False\\
252 & ORYSJ00562 & 0.00011895270270270272 & 0.032116216216216215 & ORYSJ00562;ORYSJ00571 & False & False\\
252 & ORYSJ00635 & 4.946943834459447e-05 & 0.03288648648648649 & ORYSJ00649;ORYSJ00635;ORYSJ00644 & False & False\\
252 & ORYSJ00780 & 0.0 & 1.0 & nan & False & True\\
252 & ORYSJ00759 & 0.0 & 1.0 & nan & False & True\\
252 & ORYSJ00756 & 0.0 & 1.0 & nan & False & True\\
252 & ORYSJ00754 & 0.0 & 1.0 & nan & False & True\\
252 & ORYSJ00618 & 0.0 & 1.0 & nan & False & True\\
255 & ORYSJ09710 & 0.005726190836785248 & 0.014472727272727273 & ORYSJ09701;ORYSJ09703;ORYSJ09706;ORYSJ09707;ORYSJ09710;ORYSJ09697;ORYSJ09699 & True & True\\
255 & ORYSJ09707 & 0.0 & 1.0 & nan & False & True\\
255 & ORYSJ09697 & 0.0 & 1.0 & nan & False & True\\
255 & ORYSJ09699 & 0.0 & 1.0 & nan & False & True\\
255 & ORYSJ09701 & 0.0 & 1.0 & nan & False & True\\
255 & ORYSJ09702 & 0.0 & 1.0 & nan & False & True\\
255 & ORYSJ09703 & 0.0 & 1.0 & nan & False & True\\
255 & ORYSJ09706 & 0.0 & 1.0 & nan & False & True\\
256 & ORYSJ49229 & 0.0 & 1.0 & nan & False & True\\
256 & ORYSJ49235 & 0.0 & 1.0 & nan & True & False\\
257 & ORYSJ56351 & 1.9799527332172664 & 0.00012307692307692307 & SOYBN21884;ARATH15351;SOLLC22528;SOLLC30081;ARATH20487;ORYSJ20194;SOLTU28876;SOYBN51487;ORYSI08878;SOYBN24995;SOYBN24996;ORYSJ40690;SOYBN24997;ARATH03745;ARATH00176;SOLTU41474;SORBI02212;SORBI02213;SORBI02215;ORYSJ56351;ORYSJ56355;ORYSJ56358;ORYSJ56359;ORYSJ56362;SORBI13632 & False & True\\
257 & ORYSJ56362 & 1.4931975258636587 & 0.0002 & ORYSJ56362;ORYSI08878;SORBI13632;SORBI02212;SORBI02213;SORBI02215 & True & True\\
257 & ORYSJ56359 & 0.6378036269314935 & 0.0004769230769230769 & SOYBN21884;ARATH15351;SOLLC22528;SOLTU41474;SORBI02212;SORBI02213;SOLLC30081;SORBI02215;ORYSJ56355;SOLTU28876;ORYSJ56358;ORYSJ56359;ORYSJ56362;SOYBN51487;ORYSI08878;SOYBN24995;SOYBN24996;ORYSJ40690;SOYBN24997;SORBI13632 & True & True\\
257 & ORYSJ56358 & 0.6378036269314936 & 0.0004769230769230769 & SOYBN21884;ARATH15351;SOLLC22528;SOLTU41474;SORBI02212;SORBI02213;SOLLC30081;SORBI02215;ORYSJ56355;SOLTU28876;ORYSJ56358;ORYSJ56359;ORYSJ56362;SOYBN51487;ORYSI08878;SOYBN24995;SOYBN24996;ORYSJ40690;SOYBN24997;SORBI13632 & False & True\\
257 & ORYSJ56355 & 0.5409792367379234 & 0.0006076923076923077 & SOYBN21884;ARATH15351;SOLLC22528;SOLTU41474;SORBI02212;SORBI02213;SOLLC30081;SORBI02215;ORYSJ56355;SOLTU28876;ORYSJ56358;ORYSJ56359;ORYSJ56362;SOYBN51487;ORYSI08878;SOYBN24995;SOYBN24996;ORYSJ40690;SOYBN24997;SORBI13632 & False & True\\
257 & ORYSJ56352 & 0.0 & 1.0 & nan & False & True\\
257 & ORYSJ56307 & 0.0 & 1.0 & nan & False & True\\
259 & ORYSJ29138 & 0.0 & 1.0 & nan & False & True\\
259 & ORYSJ29139 & 0.0 & 1.0 & nan & False & True\\
259 & ORYSJ29140 & 0.0 & 1.0 & nan & False & True\\
259 & ORYSJ29141 & 0.0 & 1.0 & nan & False & True\\
259 & ORYSJ29142 & 0.0 & 1.0 & nan & False & True\\
259 & ORYSJ29143 & 0.0 & 1.0 & nan & False & True\\
259 & ORYSJ29144 & 0.0 & 1.0 & nan & False & True\\
259 & ORYSJ29145 & 0.0 & 1.0 & nan & False & True\\
259 & ORYSJ29147 & 0.0 & 1.0 & nan & False & True\\
260 & ORYSJ22657 & 0.0015294386657101866 & 0.004755380200860832 & ORYSJ22674;ORYSJ22650;ORYSJ22651;ORYSJ22655;ORYSJ22657;ORYSJ22660 & False & False\\
260 & ORYSJ22674 & 0.0015294386657101866 & 0.004755380200860832 & ORYSJ22674;ORYSJ22650;ORYSJ22651;ORYSJ22655;ORYSJ22657;ORYSJ22660 & False & False\\
260 & ORYSJ22655 & 0.0015294386657101866 & 0.004755380200860832 & ORYSJ22674;ORYSJ22650;ORYSJ22651;ORYSJ22655;ORYSJ22657;ORYSJ22660 & False & False\\
260 & ORYSJ22660 & 0.0015294386657101866 & 0.004755380200860832 & ORYSJ22674;ORYSJ22650;ORYSJ22651;ORYSJ22655;ORYSJ22657;ORYSJ22660 & False & False\\
260 & ORYSJ22651 & 0.0015294386657101866 & 0.004755380200860832 & ORYSJ22674;ORYSJ22650;ORYSJ22651;ORYSJ22655;ORYSJ22657;ORYSJ22660 & False & False\\
260 & ORYSJ22650 & 0.0015294386657101866 & 0.004755380200860832 & ORYSJ22674;ORYSJ22650;ORYSJ22651;ORYSJ22655;ORYSJ22657;ORYSJ22660 & False & False\\
260 & ORYSJ22587 & 0.0011549722022955525 & 0.006438307030129125 & ORYSJ01551;ORYSJ22163;ORYSJ22452;ORYSJ21912;ORYSJ22587 & False & False\\
260 & ORYSJ22163 & 0.0011549722022955525 & 0.006438307030129125 & ORYSJ01551;ORYSJ22163;ORYSJ22452;ORYSJ21912;ORYSJ22587 & False & False\\
260 & ORYSJ01551 & 0.0011549722022955525 & 0.006438307030129125 & ORYSJ01551;ORYSJ22163;ORYSJ22452;ORYSJ21912;ORYSJ22587 & False & False\\
260 & ORYSJ21912 & 0.0011549722022955525 & 0.006438307030129125 & ORYSJ01551;ORYSJ22163;ORYSJ22452;ORYSJ21912;ORYSJ22587 & False & False\\
260 & ORYSJ22452 & 0.0011549722022955525 & 0.006438307030129125 & ORYSJ01551;ORYSJ22163;ORYSJ22452;ORYSJ21912;ORYSJ22587 & False & False\\
260 & ORYSJ01438 & 0.0007415578330834719 & 0.009781205164992826 & ORYSJ01416;ORYSJ01426;ORYSJ01427;ORYSJ01430;ORYSJ01431;ORYSJ01438;ORYSJ01439 & False & False\\
260 & ORYSJ01431 & 0.0005227201409043084 & 0.012154232424677187 & ORYSJ01416;ORYSJ01426;ORYSJ01427;ORYSJ01430;ORYSJ01431;ORYSJ01438;ORYSJ01439 & False & False\\
260 & ORYSJ01430 & 0.0005227201409043084 & 0.012154232424677187 & ORYSJ01416;ORYSJ01426;ORYSJ01427;ORYSJ01430;ORYSJ01431;ORYSJ01438;ORYSJ01439 & False & False\\
260 & ORYSJ01416 & 0.0005227201409043084 & 0.012154232424677187 & ORYSJ01416;ORYSJ01426;ORYSJ01427;ORYSJ01430;ORYSJ01431;ORYSJ01438;ORYSJ01439 & False & False\\
260 & ORYSJ22684 & 0.0004060392754662841 & 0.015487087517934003 & ORYSJ22689;ORYSJ22681;ORYSJ22684 & False & False\\
260 & ORYSJ22681 & 0.0004060392754662841 & 0.015487087517934003 & ORYSJ22689;ORYSJ22681;ORYSJ22684 & False & False\\
260 & ORYSJ22689 & 0.0004060392754662841 & 0.015487087517934003 & ORYSJ22689;ORYSJ22681;ORYSJ22684 & False & False\\
260 & ORYSJ21883 & 0.0002936993364418938 & 0.018226685796269727 & ORYSJ01510;ORYSJ21903;ORYSJ01461;ORYSJ21883;ORYSJ01500 & False & False\\
260 & ORYSJ01439 & 0.0001785978699525737 & 0.02055738880918221 & ORYSJ01416;ORYSJ01426;ORYSJ01427;ORYSJ01430;ORYSJ01431;ORYSJ01438;ORYSJ01439 & False & False\\
260 & ORYSJ01426 & 0.0001785978699525737 & 0.02055738880918221 & ORYSJ01416;ORYSJ01426;ORYSJ01427;ORYSJ01430;ORYSJ01431;ORYSJ01438;ORYSJ01439 & False & False\\
260 & ORYSJ01427 & 0.0001785978699525737 & 0.02055738880918221 & ORYSJ01416;ORYSJ01426;ORYSJ01427;ORYSJ01430;ORYSJ01431;ORYSJ01438;ORYSJ01439 & False & False\\
260 & ORYSJ01131 & 0.00017410879051963754 & 0.02065925394548063 & ORYSJ01109;ORYSJ01167;ORYSJ01131;ORYSJ01108 & False & False\\
260 & ORYSJ22281 & 0.00016989745557875646 & 0.02069010043041607 & ORYSJ22255;ORYSJ01536;ORYSJ22281;ORYSJ22140 & False & False\\
260 & ORYSJ22164 & 0.000153418747541658 & 0.0209103299856528 & ORYSJ01551;ORYSJ22163;ORYSJ22164;ORYSJ22452;ORYSJ21912;ORYSJ22587 & False & False\\
260 & ORYSJ01461 & 0.00014204041875896692 & 0.021896700143472024 & ORYSJ01510;ORYSJ21903;ORYSJ01461;ORYSJ21883;ORYSJ01500 & False & False\\
260 & ORYSJ21903 & 0.00014204041875896692 & 0.021896700143472024 & ORYSJ01510;ORYSJ21903;ORYSJ01461;ORYSJ21883;ORYSJ01500 & False & False\\
260 & ORYSJ01500 & 0.00012220000361748458 & 0.0226987087517934 & ORYSJ01510;ORYSJ21903;ORYSJ01461;ORYSJ21883;ORYSJ01500 & False & False\\
260 & ORYSJ01510 & 0.00012220000361748458 & 0.0226987087517934 & ORYSJ01510;ORYSJ21903;ORYSJ01461;ORYSJ21883;ORYSJ01500 & False & False\\
260 & ORYSJ01180 & 9.429594467360116e-05 & 0.02560401721664276 & ORYSJ01181;ORYSJ01183;ORYSJ01180 & False & False\\
260 & ORYSJ01181 & 9.429594467360116e-05 & 0.02560401721664276 & ORYSJ01181;ORYSJ01183;ORYSJ01180 & False & False\\
260 & ORYSJ01183 & 9.429594467360116e-05 & 0.02560401721664276 & ORYSJ01181;ORYSJ01183;ORYSJ01180 & False & False\\
260 & ORYSJ01167 & 4.0388454725049106e-05 & 0.027055236728837875 & ORYSJ01109;ORYSJ01167;ORYSJ01131;ORYSJ01108 & False & False\\
260 & ORYSJ22140 & 3.680882002530021e-05 & 0.02713558106169297 & ORYSJ22255;ORYSJ01536;ORYSJ22281;ORYSJ22140 & False & False\\
260 & ORYSJ01376 & 3.1572812051649985e-05 & 0.034943328550932566 & ORYSJ22622;ORYSJ01376 & False & False\\
260 & ORYSJ22653 & 3.1572812051649985e-05 & 0.034943328550932566 & ORYSJ22653;ORYSJ21970 & False & False\\
260 & ORYSJ21947 & 3.1572812051649985e-05 & 0.034943328550932566 & ORYSJ01546;ORYSJ21947 & False & False\\
260 & ORYSJ01546 & 3.1572812051649985e-05 & 0.034943328550932566 & ORYSJ01546;ORYSJ21947 & False & False\\
260 & ORYSJ22622 & 3.1572812051649985e-05 & 0.034943328550932566 & ORYSJ22622;ORYSJ01376 & False & False\\
260 & ORYSJ22621 & 3.1572812051649985e-05 & 0.034943328550932566 & ORYSJ22621;ORYSJ22610 & False & False\\
260 & ORYSJ21970 & 3.1572812051649985e-05 & 0.034943328550932566 & ORYSJ22653;ORYSJ21970 & False & False\\
260 & ORYSJ01269 & 3.1572812051649985e-05 & 0.034943328550932566 & ORYSJ01269;ORYSJ01263 & False & False\\
260 & ORYSJ22610 & 3.1572812051649985e-05 & 0.034943328550932566 & ORYSJ22621;ORYSJ22610 & False & False\\
260 & ORYSJ01263 & 3.1572812051649985e-05 & 0.034943328550932566 & ORYSJ01269;ORYSJ01263 & False & False\\
260 & ORYSJ22549 & 1.3130338728479162e-05 & 0.03572596843615495 & ORYSJ22557;ORYSJ22551;ORYSJ22549;ORYSJ22559 & False & False\\
260 & ORYSJ01432 & 0.0 & 1.0 & nan & False & True\\
260 & ORYSJ01113 & 0.0 & 1.0 & nan & False & True\\
261 & ORYSJ34842 & 0.1626457026923937 & 0.001287958115183246 & ARATH27240;ORYSJ34842 & False & False\\
261 & ORYSJ34907 & 0.0020704356429973826 & 0.016848167539267017 & ORYSJ34909;ORYSJ34913;ORYSJ34906;ORYSJ34907 & False & False\\
261 & ORYSJ34906 & 0.0020704356429973826 & 0.016848167539267017 & ORYSJ34909;ORYSJ34913;ORYSJ34906;ORYSJ34907 & False & False\\
261 & ORYSJ34913 & 0.0009745299824116494 & 0.020183246073298428 & ORYSJ34909;ORYSJ34913;ORYSJ34906;ORYSJ34907 & False & False\\
261 & ORYSJ34909 & 0.0009745299824116494 & 0.020183246073298428 & ORYSJ34909;ORYSJ34913;ORYSJ34906;ORYSJ34907 & False & False\\
261 & ORYSJ34859 & 0.00039202156822644007 & 0.0237434554973822 & ORYSJ34861;ORYSJ34857;ORYSJ34859 & False & False\\
261 & ORYSJ34857 & 0.00039202156822644007 & 0.0237434554973822 & ORYSJ34861;ORYSJ34857;ORYSJ34859 & False & False\\
261 & ORYSJ34895 & 0.0 & 1.0 & nan & False & True\\
261 & ORYSJ34784 & 0.0 & 1.0 & nan & False & True\\
261 & ORYSJ34778 & 0.0 & 1.0 & nan & False & True\\
261 & ORYSJ34776 & 0.0 & 1.0 & nan & False & True\\
262 & ORYSJ42455 & 0.0 & 1.0 & nan & True & False\\
263 & ORYSJ49229 & 0.0 & 1.0 & nan & False & True\\
263 & ORYSJ49235 & 0.0 & 1.0 & nan & True & False\\
265 & ORYSJ22452 & 0.00098374773960217 & 0.009632007233273057 & ORYSJ01551;ORYSJ21912;ORYSJ22163;ORYSJ22452 & False & False\\
265 & ORYSJ22163 & 0.00098374773960217 & 0.009632007233273057 & ORYSJ01551;ORYSJ21912;ORYSJ22163;ORYSJ22452 & False & False\\
265 & ORYSJ21912 & 0.00098374773960217 & 0.009632007233273057 & ORYSJ01551;ORYSJ21912;ORYSJ22163;ORYSJ22452 & False & False\\
265 & ORYSJ01551 & 0.00098374773960217 & 0.009632007233273057 & ORYSJ01551;ORYSJ21912;ORYSJ22163;ORYSJ22452 & False & False\\
265 & ORYSJ01438 & 0.0009346578836513193 & 0.009811030741410487 & ORYSJ01416;ORYSJ01426;ORYSJ01427;ORYSJ01430;ORYSJ01431;ORYSJ01438;ORYSJ01439 & False & False\\
265 & ORYSJ01416 & 0.0006588353313025363 & 0.011919529837251357 & ORYSJ01416;ORYSJ01426;ORYSJ01427;ORYSJ01430;ORYSJ01431;ORYSJ01438;ORYSJ01439 & False & False\\
265 & ORYSJ01430 & 0.0006588353313025363 & 0.011919529837251357 & ORYSJ01416;ORYSJ01426;ORYSJ01427;ORYSJ01430;ORYSJ01431;ORYSJ01438;ORYSJ01439 & False & False\\
265 & ORYSJ01431 & 0.0006588353313025363 & 0.011919529837251357 & ORYSJ01416;ORYSJ01426;ORYSJ01427;ORYSJ01430;ORYSJ01431;ORYSJ01438;ORYSJ01439 & False & False\\
265 & ORYSJ21883 & 0.0003701780063291138 & 0.01743851717902351 & ORYSJ01510;ORYSJ21903;ORYSJ01461;ORYSJ21883;ORYSJ01500 & False & False\\
265 & ORYSJ01426 & 0.00022510436773407535 & 0.019759493670886075 & ORYSJ01416;ORYSJ01426;ORYSJ01427;ORYSJ01430;ORYSJ01431;ORYSJ01438;ORYSJ01439 & False & False\\
265 & ORYSJ01439 & 0.00022510436773407535 & 0.019759493670886075 & ORYSJ01416;ORYSJ01426;ORYSJ01427;ORYSJ01430;ORYSJ01431;ORYSJ01438;ORYSJ01439 & False & False\\
265 & ORYSJ01427 & 0.00022510436773407535 & 0.019759493670886075 & ORYSJ01416;ORYSJ01426;ORYSJ01427;ORYSJ01430;ORYSJ01431;ORYSJ01438;ORYSJ01439 & False & False\\
265 & ORYSJ01131 & 0.00021944634175802443 & 0.01986528028933093 & ORYSJ01109;ORYSJ01167;ORYSJ01131;ORYSJ01108 & False & False\\
265 & ORYSJ22281 & 0.0002141383843370586 & 0.01988245931283906 & ORYSJ22255;ORYSJ01536;ORYSJ22281;ORYSJ22140 & False & False\\
265 & ORYSJ21903 & 0.00017902743557866182 & 0.021037974683544302 & ORYSJ01510;ORYSJ21903;ORYSJ01461;ORYSJ21883;ORYSJ01500 & False & False\\
265 & ORYSJ01461 & 0.00017902743557866182 & 0.021037974683544302 & ORYSJ01510;ORYSJ21903;ORYSJ01461;ORYSJ21883;ORYSJ01500 & False & False\\
265 & ORYSJ01500 & 0.00015402061938767943 & 0.021777576853526225 & ORYSJ01510;ORYSJ21903;ORYSJ01461;ORYSJ21883;ORYSJ01500 & False & False\\
265 & ORYSJ01510 & 0.00015402061938767943 & 0.021777576853526225 & ORYSJ01510;ORYSJ21903;ORYSJ01461;ORYSJ21883;ORYSJ01500 & False & False\\
265 & ORYSJ01180 & 0.0001188504040461122 & 0.02458860759493671 & ORYSJ01181;ORYSJ01183;ORYSJ01180 & False & False\\
265 & ORYSJ01181 & 0.0001188504040461122 & 0.02458860759493671 & ORYSJ01181;ORYSJ01183;ORYSJ01180 & False & False\\
265 & ORYSJ01183 & 0.0001188504040461122 & 0.02458860759493671 & ORYSJ01181;ORYSJ01183;ORYSJ01180 & False & False\\
265 & ORYSJ01167 & 5.0905520693235776e-05 & 0.026030741410488247 & ORYSJ01109;ORYSJ01167;ORYSJ01131;ORYSJ01108 & False & False\\
265 & ORYSJ22140 & 4.639375688541485e-05 & 0.02607956600361664 & ORYSJ22255;ORYSJ01536;ORYSJ22281;ORYSJ22140 & False & False\\
265 & ORYSJ22164 & 4.206373452392157e-05 & 0.02612567811934901 & ORYSJ01551;ORYSJ22163;ORYSJ22164;ORYSJ22452;ORYSJ21912 & False & False\\
265 & ORYSJ21947 & 3.9794303797468416e-05 & 0.03356871609403255 & ORYSJ01546;ORYSJ21947 & False & False\\
265 & ORYSJ01269 & 3.9794303797468416e-05 & 0.03356871609403255 & ORYSJ01269;ORYSJ01263 & False & False\\
265 & ORYSJ01546 & 3.9794303797468416e-05 & 0.03356871609403255 & ORYSJ01546;ORYSJ21947 & False & False\\
265 & ORYSJ01263 & 3.9794303797468416e-05 & 0.03356871609403255 & ORYSJ01269;ORYSJ01263 & False & False\\
265 & ORYSJ01113 & 0.0 & 1.0 & nan & False & True\\
265 & ORYSJ01432 & 0.0 & 1.0 & nan & False & True\\
266 & ORYSJ34842 & 0.15933225859613998 & 0.0009553571428571428 & ARATH27240;ORYSJ34842 & False & False\\
266 & ORYSJ34857 & 0.0006685367815290178 & 0.021473214285714286 & ORYSJ34861;ORYSJ34857;ORYSJ34859 & False & False\\
266 & ORYSJ34859 & 0.0006685367815290178 & 0.021473214285714286 & ORYSJ34861;ORYSJ34857;ORYSJ34859 & False & False\\
266 & ORYSJ34784 & 0.0 & 1.0 & nan & False & True\\
267 & ORYSJ51881 & 0.0 & 1.0 & nan & False & True\\
268 & ORYSJ18928 & 0.010241039726870078 & 0.007913385826771653 & ORYSJ18920;ORYSJ18921;ORYSJ18922;ORYSJ18923;ORYSJ18928;ORYSJ18911;ORYSJ18912;ORYSJ18913;ORYSJ18916 & False & False\\
268 & ORYSJ18923 & 0.007523781405634842 & 0.010070866141732285 & ORYSJ18920;ORYSJ18921;ORYSJ18922;ORYSJ18923;ORYSJ18928;ORYSJ18911;ORYSJ18912;ORYSJ18913;ORYSJ18916 & False & False\\
268 & ORYSJ18922 & 0.007523781405634842 & 0.010070866141732285 & ORYSJ18920;ORYSJ18921;ORYSJ18922;ORYSJ18923;ORYSJ18928;ORYSJ18911;ORYSJ18912;ORYSJ18913;ORYSJ18916 & False & False\\
268 & ORYSJ18921 & 0.007523781405634842 & 0.010070866141732285 & ORYSJ18920;ORYSJ18921;ORYSJ18922;ORYSJ18923;ORYSJ18928;ORYSJ18911;ORYSJ18912;ORYSJ18913;ORYSJ18916 & False & False\\
268 & ORYSJ18913 & 0.007523781405634842 & 0.010070866141732285 & ORYSJ18920;ORYSJ18921;ORYSJ18922;ORYSJ18923;ORYSJ18928;ORYSJ18911;ORYSJ18912;ORYSJ18913;ORYSJ18916 & False & False\\
268 & ORYSJ18920 & 0.007523781405634842 & 0.010070866141732285 & ORYSJ18920;ORYSJ18921;ORYSJ18922;ORYSJ18923;ORYSJ18928;ORYSJ18911;ORYSJ18912;ORYSJ18913;ORYSJ18916 & False & False\\
268 & ORYSJ18916 & 0.007523781405634842 & 0.010070866141732285 & ORYSJ18920;ORYSJ18921;ORYSJ18922;ORYSJ18923;ORYSJ18928;ORYSJ18911;ORYSJ18912;ORYSJ18913;ORYSJ18916 & False & False\\
268 & ORYSJ18911 & 0.0032641149227408857 & 0.0165748031496063 & ORYSJ18920;ORYSJ18921;ORYSJ18922;ORYSJ18923;ORYSJ18928;ORYSJ18911;ORYSJ18912;ORYSJ18913;ORYSJ18916 & False & False\\
268 & ORYSJ18912 & 0.0032641149227408857 & 0.0165748031496063 & ORYSJ18920;ORYSJ18921;ORYSJ18922;ORYSJ18923;ORYSJ18928;ORYSJ18911;ORYSJ18912;ORYSJ18913;ORYSJ18916 & False & False\\
269 & ORYSJ09598 & 0.0021369413412947987 & 0.010495515695067265 & ORYSJ09607;ORYSJ09598;ORYSJ09599;ORYSJ09600;ORYSJ09601;ORYSJ09602;ORYSJ09603;ORYSJ09604 & False & False\\
269 & ORYSJ09599 & 0.0021369413412947987 & 0.010495515695067265 & ORYSJ09607;ORYSJ09598;ORYSJ09599;ORYSJ09600;ORYSJ09601;ORYSJ09602;ORYSJ09603;ORYSJ09604 & False & False\\
269 & ORYSJ09600 & 0.0021369413412947987 & 0.010495515695067265 & ORYSJ09607;ORYSJ09598;ORYSJ09599;ORYSJ09600;ORYSJ09601;ORYSJ09602;ORYSJ09603;ORYSJ09604 & False & False\\
269 & ORYSJ09603 & 0.0021369413412947987 & 0.010495515695067265 & ORYSJ09607;ORYSJ09598;ORYSJ09599;ORYSJ09600;ORYSJ09601;ORYSJ09602;ORYSJ09603;ORYSJ09604 & False & False\\
269 & ORYSJ09607 & 0.0021369413412947987 & 0.010495515695067265 & ORYSJ09607;ORYSJ09598;ORYSJ09599;ORYSJ09600;ORYSJ09601;ORYSJ09602;ORYSJ09603;ORYSJ09604 & False & False\\
269 & ORYSJ09604 & 0.0009217428096684523 & 0.01698878923766816 & ORYSJ09607;ORYSJ09598;ORYSJ09599;ORYSJ09600;ORYSJ09601;ORYSJ09602;ORYSJ09603;ORYSJ09604 & False & False\\
269 & ORYSJ09602 & 0.0009217428096684523 & 0.01698878923766816 & ORYSJ09607;ORYSJ09598;ORYSJ09599;ORYSJ09600;ORYSJ09601;ORYSJ09602;ORYSJ09603;ORYSJ09604 & False & False\\
269 & ORYSJ09601 & 0.0009217428096684523 & 0.01698878923766816 & ORYSJ09607;ORYSJ09598;ORYSJ09599;ORYSJ09600;ORYSJ09601;ORYSJ09602;ORYSJ09603;ORYSJ09604 & False & False\\
269 & ORYSJ09710 & 0.0007061446099174635 & 0.01886322869955157 & ORYSJ09701;ORYSJ09703;ORYSJ09706;ORYSJ09707;ORYSJ09710;ORYSJ09697;ORYSJ09699 & True & True\\
269 & ORYSJ09963 & 0.0 & 1.0 & nan & False & True\\
269 & ORYSJ09697 & 0.0 & 1.0 & nan & False & True\\
269 & ORYSJ09699 & 0.0 & 1.0 & nan & False & True\\
269 & ORYSJ09701 & 0.0 & 1.0 & nan & False & True\\
269 & ORYSJ09707 & 0.0 & 1.0 & nan & False & True\\
269 & ORYSJ09706 & 0.0 & 1.0 & nan & False & True\\
269 & ORYSJ09703 & 0.0 & 1.0 & nan & False & True\\
269 & ORYSJ09702 & 0.0 & 1.0 & nan & False & True\\
270 & ORYSJ15155 & 0.22197507857862933 & 0.0009693779904306221 & ORYSJ16016;ORYSJ15155;ARATH18922;WHEAT35086;WHEAT77392 & False & True\\
270 & ORYSJ25278 & 0.0005807327646531103 & 0.012956937799043064 & ORYSJ25301;ORYSJ25278;ORYSJ25279;ORYSJ25285 & False & False\\
270 & ORYSJ24811 & 0.0005416447368421052 & 0.014891866028708131 & ORYSJ24990;ORYSJ24983;ORYSJ24811 & False & False\\
270 & ORYSJ24990 & 0.0005416447368421052 & 0.014891866028708131 & ORYSJ24990;ORYSJ24983;ORYSJ24811 & False & False\\
270 & ORYSJ24983 & 0.0005416447368421052 & 0.014891866028708131 & ORYSJ24990;ORYSJ24983;ORYSJ24811 & False & False\\
270 & ORYSJ25301 & 0.00035008218009868416 & 0.018266985645933008 & ORYSJ25301;ORYSJ25278;ORYSJ25279;ORYSJ25285 & False & False\\
270 & ORYSJ15315 & 0.0002644069677033492 & 0.019570334928229658 & ORYSJ15353;ORYSJ15330;ORYSJ15315 & False & False\\
270 & ORYSJ15450 & 0.00015613437948564597 & 0.02238373205741627 & ORYSJ15462;ORYSJ15450;ORYSJ15451 & False & False\\
270 & ORYSJ25246 & 0.0001257880831339713 & 0.024870813397129186 & ORYSJ25246;ORYSJ25233;ORYSJ25202 & False & False\\
270 & ORYSJ25202 & 0.0001257880831339713 & 0.024870813397129186 & ORYSJ25246;ORYSJ25233;ORYSJ25202 & False & False\\
270 & ORYSJ25233 & 0.0001257880831339713 & 0.024870813397129186 & ORYSJ25246;ORYSJ25233;ORYSJ25202 & False & False\\
270 & ORYSJ15502 & 7.16517890251195e-05 & 0.026183732057416267 & ORYSJ24800;ORYSJ15502;ORYSJ24799;ORYSJ15470 & False & False\\
270 & ORYSJ15470 & 7.16517890251195e-05 & 0.026183732057416267 & ORYSJ24800;ORYSJ15502;ORYSJ24799;ORYSJ15470 & False & False\\
270 & ORYSJ15462 & 4.211722488038281e-05 & 0.03397703349282297 & ORYSJ15462;ORYSJ15451 & False & False\\
270 & ORYSJ25279 & 4.211722488038281e-05 & 0.03397703349282297 & ORYSJ25285;ORYSJ25279 & False & False\\
270 & ORYSJ25305 & 4.211722488038281e-05 & 0.03397703349282297 & ORYSJ25309;ORYSJ25305 & False & False\\
270 & ORYSJ15384 & 4.211722488038281e-05 & 0.03397703349282297 & ORYSJ15384;ORYSJ15387 & False & False\\
270 & ORYSJ25181 & 4.211722488038281e-05 & 0.03397703349282297 & ORYSJ25181;ORYSJ25182 & False & False\\
270 & ORYSJ15451 & 4.211722488038281e-05 & 0.03397703349282297 & ORYSJ15462;ORYSJ15451 & False & False\\
270 & ORYSJ15387 & 4.211722488038281e-05 & 0.03397703349282297 & ORYSJ15384;ORYSJ15387 & False & False\\
270 & ORYSJ25182 & 4.211722488038281e-05 & 0.03397703349282297 & ORYSJ25181;ORYSJ25182 & False & False\\
270 & ORYSJ25309 & 4.211722488038281e-05 & 0.03397703349282297 & ORYSJ25309;ORYSJ25305 & False & False\\
270 & ORYSJ25285 & 4.211722488038281e-05 & 0.03397703349282297 & ORYSJ25285;ORYSJ25279 & False & False\\
270 & ORYSJ15156 & 0.0 & 1.0 & nan & False & True\\
270 & ORYSJ25392 & 0.0 & 1.0 & nan & False & True\\
271 & ORYSJ00562 & 0.00026354790419161767 & 0.028233532934131736 & ORYSJ00562;ORYSJ00571 & False & False\\
271 & ORYSJ00571 & 0.00026354790419161767 & 0.028233532934131736 & ORYSJ00562;ORYSJ00571 & False & False\\
271 & ORYSJ00635 & 0.00010960294723053824 & 0.029035928143712576 & ORYSJ00649;ORYSJ00635;ORYSJ00644 & False & False\\
271 & ORYSJ00618 & 0.0 & 1.0 & nan & False & True\\
272 & ORYSJ42455 & 0.0 & 1.0 & nan & True & False\\
273 & ORYSJ49258 & 3.763037495015823 & 6.707317073170732e-05 & SETIT19232;AEGTA07295;ORYSI03736;ORYSI03737;WHEAT61448;MUSAM30438;WHEAT53529;TRIUA32214;TRIUA16347;TRIUA16096;ORYGL20644;ORYSJ09995;ORYSJ09996;HORVD22146;AEGTA09147;TRIUA01529;SETIT04202;SETIT10099;AEGTA30415;MUSAM12598;SETIT33414;AEGTA19684;AEGTA24810;TRIUA22569;BRADI09460;BRADI15350;WHEAT87431;SETIT18616;BRADI12554;ORYSJ12392;TRIUA01101;ORYSJ49258;MUSAM15731;BRADI15635;SETIT28867;BRADI15637;SETIT28868;ORYSI03146;TRIUA20083;BRADI12084;AEGTA31804;AEGTA31805;ORYBR21788;WHEAT78282;WHEAT80843;SORBI32937;MUSAM15023;HORVD20510;TRIUA03219;ORYSI26478;TRIUA04755 & False & True\\
273 & ORYSJ49190 & 3.041631461833889 & 0.00025914634146341465 & SELML22363;SETIT18718;SETIT18719;ORYGL20591;BRADI12152;ORYGL02179;WHEAT66831;ORYSI03238;MUSAM01263;AEGTA31381;AEGTA31382;SOLLC02714;SOYBN22822;MUSAM33537;TRIUA01276;SOLTU14222;ORYSJ49190;ARATH24271;SORBI13117;ARATH10458;MEDTR04150;SOYBN17026;VITVI13477;AEGTA18684;ORYBR21724;MAIZE10744;SOLLC19989;SETIT10181;SOLLC26650;WHEAT74912;ORYSI26422;MAIZE72996;SOLTU22253;SOLTU31728;BRADI09524;SELML23846;SORBI07580;MEDTR09363;SOYBN11991;SORBI06575;ORYBR02608;HORVD12573;HORVD12574;ARATH26722 & False & True\\
273 & ORYSJ49240 & 2.2218347894553627 & 0.00045121951219512197 & ORYGL00105;MUSAM35158;POPTR24776;ORYSI00146;ORYSJ49240;MUSAM04831;POPTR18768;VITVI07600;AEGTA04103;BRADI09477;ORYBR02538;MUSAM21482;SOLTU26830;MAIZE28422;ARATH21901;ORYBR00117;MUSAM13050;ORYGL20630;SOYBN19881;AEGTA33442;SORBI32643;SOYBN45872;SOLLC20775;SORBI14354;WHEAT81205;ORYSI03161;SOLLC11972;ORYGL02114;ORYSI26465;BRADI07877;MAIZE10820;SETIT16635;TRIUA24085;SETIT10120;MAIZE00341;HORVD12848;WHEAT45424 & False & True\\
273 & ORYSJ49241 & 0.5819614519817072 & 0.0009054878048780488 & ORYSJ49241;ORYBR21773 & False & False\\
273 & ORYSJ49068 & 0.3768365066502982 & 0.0009664634146341463 & ORYSJ49068;ARATH26803;SOYBN46946;ARATH26525;ARATH00958;SOYBN20343 & False & True\\
273 & ORYSJ49086 & 0.0040390145061035155 & 0.005603658536585366 & ORYSJ49096;ORYSJ49097;ORYSJ49098;ORYSJ49099;ORYSJ49100;ORYSJ49086;ORYSJ49087 & False & False\\
273 & ORYSJ49099 & 0.0040390145061035155 & 0.005603658536585366 & ORYSJ49096;ORYSJ49097;ORYSJ49098;ORYSJ49099;ORYSJ49100;ORYSJ49086;ORYSJ49087 & False & False\\
273 & ORYSJ49098 & 0.0040390145061035155 & 0.005603658536585366 & ORYSJ49096;ORYSJ49097;ORYSJ49098;ORYSJ49099;ORYSJ49100;ORYSJ49086;ORYSJ49087 & False & False\\
273 & ORYSJ49096 & 0.002975845257017256 & 0.007875 & ORYSJ49096;ORYSJ49097;ORYSJ49098;ORYSJ49099;ORYSJ49100;ORYSJ49086;ORYSJ49087 & False & False\\
273 & ORYSJ49100 & 0.002975845257017256 & 0.007875 & ORYSJ49096;ORYSJ49097;ORYSJ49098;ORYSJ49099;ORYSJ49100;ORYSJ49086;ORYSJ49087 & False & False\\
273 & ORYSJ49087 & 0.002975845257017256 & 0.007875 & ORYSJ49096;ORYSJ49097;ORYSJ49098;ORYSJ49099;ORYSJ49100;ORYSJ49086;ORYSJ49087 & False & False\\
273 & ORYSJ49066 & 0.002839704649390244 & 0.00848170731707317 & ORYSJ49031;ORYSJ49066;ORYSJ49067;ORYSJ49036;ORYSJ49090 & False & False\\
273 & ORYSJ49067 & 0.002839704649390244 & 0.00848170731707317 & ORYSJ49031;ORYSJ49066;ORYSJ49067;ORYSJ49036;ORYSJ49090 & False & False\\
273 & ORYSJ49031 & 0.001956431878810975 & 0.010435975609756098 & ORYSJ49031;ORYSJ49066;ORYSJ49067;ORYSJ49036;ORYSJ49090 & False & False\\
273 & ORYSJ49036 & 0.001956431878810975 & 0.010435975609756098 & ORYSJ49031;ORYSJ49066;ORYSJ49067;ORYSJ49036;ORYSJ49090 & False & False\\
273 & ORYSJ49097 & 0.0013040116128291144 & 0.01466158536585366 & ORYSJ49096;ORYSJ49097;ORYSJ49098;ORYSJ49099;ORYSJ49100;ORYSJ49086;ORYSJ49087 & False & False\\
273 & ORYSJ49167 & 0.0004007577648628053 & 0.021884146341463413 & ORYSJ49166;ORYSJ49167;ORYSJ49162 & False & False\\
273 & ORYSJ49166 & 0.0004007577648628053 & 0.021884146341463413 & ORYSJ49166;ORYSJ49167;ORYSJ49162 & False & False\\
273 & ORYSJ49162 & 0.0004007577648628053 & 0.021884146341463413 & ORYSJ49166;ORYSJ49167;ORYSJ49162 & False & False\\
273 & ORYSJ49049 & 7.961500403129819e-05 & 0.02975 & ORYSJ49046;ORYSJ49048;ORYSJ49049 & False & False\\
273 & ORYSJ49076 & 0.0 & 1.0 & nan & False & True\\
273 & ORYSJ49155 & 0.0 & 1.0 & nan & False & True\\
274 & ORYSJ56351 & 1.9803619255199485 & 0.00011184210526315791 & SOYBN21884;ARATH15351;SOLLC22528;SOLLC30081;ARATH20487;ORYSJ20194;SOLTU28876;SOYBN51487;ORYSI08878;SOYBN24995;SOYBN24996;ORYSJ40690;SOYBN24997;ARATH03745;ARATH00176;SOLTU41474;SORBI02212;SORBI02213;SORBI02215;ORYSJ56351;ORYSJ56355;ORYSJ56358;ORYSJ56359;ORYSJ56362;SORBI13632 & False & True\\
274 & ORYSJ56362 & 1.4943108861875454 & 0.0001644736842105263 & ORYSJ56362;ORYSI08878;SORBI13632;SORBI02212;SORBI02213;SORBI02215 & True & True\\
274 & ORYSJ56359 & 0.6388527872864749 & 0.00044736842105263163 & SOYBN21884;ARATH15351;SOLLC22528;SOLTU41474;SORBI02212;SORBI02213;SOLLC30081;SORBI02215;ORYSJ56355;SOLTU28876;ORYSJ56358;ORYSJ56359;ORYSJ56362;SOYBN51487;ORYSI08878;SOYBN24995;SOYBN24996;ORYSJ40690;SOYBN24997;SORBI13632 & True & True\\
274 & ORYSJ56358 & 0.6388527872864749 & 0.00044736842105263163 & SOYBN21884;ARATH15351;SOLLC22528;SOLTU41474;SORBI02212;SORBI02213;SOLLC30081;SORBI02215;ORYSJ56355;SOLTU28876;ORYSJ56358;ORYSJ56359;ORYSJ56362;SOYBN51487;ORYSI08878;SOYBN24995;SOYBN24996;ORYSJ40690;SOYBN24997;SORBI13632 & False & True\\
274 & ORYSJ56355 & 0.5420380270882404 & 0.000493421052631579 & SOYBN21884;ARATH15351;SOLLC22528;SOLTU41474;SORBI02212;SORBI02213;SOLLC30081;SORBI02215;ORYSJ56355;SOLTU28876;ORYSJ56358;ORYSJ56359;ORYSJ56362;SOYBN51487;ORYSI08878;SOYBN24995;SOYBN24996;ORYSJ40690;SOYBN24997;SORBI13632 & False & True\\
274 & ORYSJ56352 & 0.0 & 1.0 & nan & False & True\\
274 & ORYSJ56307 & 0.0 & 1.0 & nan & False & True\\
275 & ORYSJ45033 & 0.0013879275490722655 & 0.0153375 & ORYSJ45038;ORYSJ45030;ORYSJ45033;ORYSJ45044 & False & False\\
275 & ORYSJ04668 & 0.0012794277343750006 & 0.01626875 & ORYSJ04677;ORYSJ04671;ORYSJ04668 & False & False\\
275 & ORYSJ45110 & 0.0012601976154602047 & 0.016328125 & ORYSJ45110;ORYSJ45112;ORYSJ45113;ORYSJ45108 & False & False\\
275 & ORYSJ04626 & 0.0010855207642822273 & 0.01685625 & ORYSJ04637;ORYSJ04638;ORYSJ04626;ORYSJ04628 & False & False\\
275 & ORYSJ04638 & 0.0010855207642822273 & 0.01685625 & ORYSJ04637;ORYSJ04638;ORYSJ04626;ORYSJ04628 & False & False\\
275 & ORYSJ45201 & 0.0008075203205383313 & 0.018375 & ORYSJ45205;ORYSJ45201;ORYSJ45202;ORYSJ45204 & False & False\\
275 & ORYSJ45202 & 0.0008075203205383313 & 0.018375 & ORYSJ45205;ORYSJ45201;ORYSJ45202;ORYSJ45204 & False & False\\
275 & ORYSJ04671 & 0.0006187635742187503 & 0.01969375 & ORYSJ04677;ORYSJ04671;ORYSJ04668 & False & False\\
275 & ORYSJ04677 & 0.0006187635742187503 & 0.01969375 & ORYSJ04677;ORYSJ04671;ORYSJ04668 & False & False\\
275 & ORYSJ04628 & 0.00045394264963989324 & 0.020515625 & ORYSJ04637;ORYSJ04638;ORYSJ04626;ORYSJ04628 & False & False\\
275 & ORYSJ45161 & 0.00041077670898437583 & 0.022884375 & ORYSJ45161;ORYSJ45162;ORYSJ45164 & False & False\\
275 & ORYSJ45164 & 0.00041077670898437583 & 0.022884375 & ORYSJ45161;ORYSJ45162;ORYSJ45164 & False & False\\
275 & ORYSJ45162 & 0.00041077670898437583 & 0.022884375 & ORYSJ45161;ORYSJ45162;ORYSJ45164 & False & False\\
275 & ORYSJ45030 & 0.00013559015420471204 & 0.029934375 & ORYSJ45038;ORYSJ45030;ORYSJ45033;ORYSJ45044 & False & False\\
275 & ORYSJ45147 & 5.719903808593803e-05 & 0.030653125 & ORYSJ45144;ORYSJ45137;ORYSJ45147 & False & False\\
275 & ORYSJ45108 & 4.3305277169997883e-05 & 0.0308 & ORYSJ45110;ORYSJ45112;ORYSJ45113;ORYSJ45108 & False & False\\
276 & ORYSJ29086 & 0.0029917533088235308 & 0.014523529411764706 & ORYSJ29072;ORYSJ29076;ORYSJ29081;ORYSJ29083;ORYSJ29086 & False & False\\
276 & ORYSJ29083 & 0.0029917533088235308 & 0.014523529411764706 & ORYSJ29072;ORYSJ29076;ORYSJ29081;ORYSJ29083;ORYSJ29086 & False & False\\
276 & ORYSJ29076 & 0.0029917533088235308 & 0.014523529411764706 & ORYSJ29072;ORYSJ29076;ORYSJ29081;ORYSJ29083;ORYSJ29086 & False & False\\
276 & ORYSJ29081 & 0.0029917533088235308 & 0.014523529411764706 & ORYSJ29072;ORYSJ29076;ORYSJ29081;ORYSJ29083;ORYSJ29086 & False & False\\
276 & ORYSJ29072 & 0.00035287142589384216 & 0.024752941176470592 & ORYSJ29072;ORYSJ29076;ORYSJ29081;ORYSJ29083;ORYSJ29086 & False & False\\
276 & ORYSJ29061 & 0.0002588970588235304 & 0.030276470588235294 & ORYSJ29061;ORYSJ29058 & False & False\\
276 & ORYSJ29058 & 0.0002588970588235304 & 0.030276470588235294 & ORYSJ29061;ORYSJ29058 & False & False\\
276 & ORYSJ29077 & 0.0 & 1.0 & nan & False & True\\
276 & ORYSJ29079 & 0.0 & 1.0 & nan & False & True\\
276 & ORYSJ29094 & 0.0 & 1.0 & nan & False & True\\
276 & ORYSJ29157 & 0.0 & 1.0 & nan & False & True\\
276 & ORYSJ29147 & 0.0 & 1.0 & nan & False & True\\
276 & ORYSJ29145 & 0.0 & 1.0 & nan & False & True\\
276 & ORYSJ29144 & 0.0 & 1.0 & nan & False & True\\
276 & ORYSJ29138 & 0.0 & 1.0 & nan & False & True\\
276 & ORYSJ29139 & 0.0 & 1.0 & nan & False & True\\
276 & ORYSJ29140 & 0.0 & 1.0 & nan & False & True\\
276 & ORYSJ29141 & 0.0 & 1.0 & nan & False & True\\
276 & ORYSJ29142 & 0.0 & 1.0 & nan & False & True\\
276 & ORYSJ29143 & 0.0 & 1.0 & nan & False & True\\
276 & ORYSJ29007 & 0.0 & 1.0 & nan & False & True\\
276 & ORYSJ29008 & 0.0 & 1.0 & nan & False & True\\
277 & ORYSJ08776 & 0.03271158489607723 & 0.003012345679012345 & ARATH11742;ORYSJ08776 & False & True\\
277 & ORYSJ08831 & 0.004099941585259207 & 0.010197530864197531 & ORYSJ08831;TRIUA29681 & False & False\\
277 & ORYSJ08812 & 0.0 & 1.0 & nan & False & True\\
277 & ORYSJ08811 & 0.0 & 1.0 & nan & False & True\\
277 & ORYSJ08827 & 0.0 & 1.0 & nan & False & True\\
277 & ORYSJ08713 & 0.0 & 1.0 & nan & False & True\\
284 & ORYSJ38200 & 0.001240080630896227 & 0.023150943396226416 & ORYSJ38200;ORYSJ38193;ORYSJ38195 & False & False\\
284 & ORYSJ38195 & 0.001240080630896227 & 0.023150943396226416 & ORYSJ38200;ORYSJ38193;ORYSJ38195 & False & False\\
284 & ORYSJ38193 & 0.001240080630896227 & 0.023150943396226416 & ORYSJ38200;ORYSJ38193;ORYSJ38195 & False & False\\
284 & ORYSJ38201 & 0.00041521226415094415 & 0.029924528301886792 & ORYSJ38198;ORYSJ38201 & False & False\\
284 & ORYSJ38198 & 0.00041521226415094415 & 0.029924528301886792 & ORYSJ38198;ORYSJ38201 & False & False\\
284 & ORYSJ38230 & 0.0 & 1.0 & nan & False & True\\
284 & ORYSJ38226 & 0.0 & 1.0 & nan & False & True\\
284 & ORYSJ38161 & 0.0 & 1.0 & nan & False & True\\
285 & ORYSJ49682 & 0.0 & 1.0 & nan & False & True\\
285 & ORYSJ49683 & 0.0 & 1.0 & nan & False & True\\
285 & ORYSJ49730 & 0.0 & 1.0 & nan & False & True\\
285 & ORYSJ49754 & 0.0 & 1.0 & nan & False & True\\
285 & ORYSJ49859 & 0.0 & 1.0 & nan & False & True\\
286 & ORYSJ42455 & 0.0 & 1.0 & nan & True & False\\
287 & ORYSJ54277 & 0.9476470588235294 & 0.0010070588235294117 & ORYSJ54277;BRADI20258 & False & True\\
287 & ORYSJ54248 & 0.003235596323529412 & 0.005917647058823529 & ORYSJ54248;ORYSJ54253;ORYSJ54096;ORYSJ54258;ORYSJ54171 & False & False\\
287 & ORYSJ54258 & 0.003235596323529412 & 0.005917647058823529 & ORYSJ54248;ORYSJ54253;ORYSJ54096;ORYSJ54258;ORYSJ54171 & False & False\\
287 & ORYSJ54048 & 0.0029715225735294113 & 0.006303529411764706 & ORYSJ54054;ORYSJ54087;ORYSJ54073;ORYSJ54075;ORYSJ54048;ORYSJ54052 & False & False\\
287 & ORYSJ54073 & 0.0029715225735294113 & 0.006303529411764706 & ORYSJ54054;ORYSJ54087;ORYSJ54073;ORYSJ54075;ORYSJ54048;ORYSJ54052 & False & False\\
287 & ORYSJ54075 & 0.0029715225735294113 & 0.006303529411764706 & ORYSJ54054;ORYSJ54087;ORYSJ54073;ORYSJ54075;ORYSJ54048;ORYSJ54052 & False & False\\
287 & ORYSJ54087 & 0.0029715225735294113 & 0.006303529411764706 & ORYSJ54054;ORYSJ54087;ORYSJ54073;ORYSJ54075;ORYSJ54048;ORYSJ54052 & False & False\\
287 & ORYSJ54054 & 0.0029715225735294113 & 0.006303529411764706 & ORYSJ54054;ORYSJ54087;ORYSJ54073;ORYSJ54075;ORYSJ54048;ORYSJ54052 & False & False\\
287 & ORYSJ54052 & 0.0029715225735294113 & 0.006303529411764706 & ORYSJ54054;ORYSJ54087;ORYSJ54073;ORYSJ54075;ORYSJ54048;ORYSJ54052 & False & False\\
287 & ORYSJ54085 & 0.002722233882904412 & 0.006882352941176471 & ORYSJ54085;ORYSJ54054;ORYSJ54087;ORYSJ54073;ORYSJ54075;ORYSJ54048;ORYSJ54052 & False & False\\
287 & ORYSJ54171 & 0.002397315698529412 & 0.007781176470588234 & ORYSJ54248;ORYSJ54253;ORYSJ54096;ORYSJ54258;ORYSJ54171 & False & False\\
287 & ORYSJ54096 & 0.002397315698529412 & 0.007781176470588234 & ORYSJ54248;ORYSJ54253;ORYSJ54096;ORYSJ54258;ORYSJ54171 & False & False\\
287 & ORYSJ54253 & 0.002397315698529412 & 0.007781176470588234 & ORYSJ54248;ORYSJ54253;ORYSJ54096;ORYSJ54258;ORYSJ54171 & False & False\\
287 & ORYSJ53994 & 0.002071675817628035 & 0.008905882352941177 & ORYSJ53991;ORYSJ53992;ORYSJ53994;ORYSJ53996;ORYSJ53997;ORYSJ53999;ORYSJ54000;ORYSJ53977;ORYSJ53980;ORYSJ53983;ORYSJ53986;ORYSJ53988 & False & False\\
287 & ORYSJ53991 & 0.0013453426032169113 & 0.011112941176470588 & ORYSJ53991;ORYSJ53992;ORYSJ53983;ORYSJ53986;ORYSJ53988 & False & False\\
287 & ORYSJ53992 & 0.0013453426032169113 & 0.011112941176470588 & ORYSJ53991;ORYSJ53992;ORYSJ53983;ORYSJ53986;ORYSJ53988 & False & False\\
287 & ORYSJ53988 & 0.0013318088235294116 & 0.012230588235294118 & ORYSJ53983;ORYSJ53986;ORYSJ53988 & False & False\\
287 & ORYSJ53986 & 0.0013318088235294116 & 0.012230588235294118 & ORYSJ53983;ORYSJ53986;ORYSJ53988 & False & False\\
287 & ORYSJ53983 & 0.0013318088235294116 & 0.012230588235294118 & ORYSJ53983;ORYSJ53986;ORYSJ53988 & False & False\\
287 & ORYSJ54000 & 0.0011967013235294115 & 0.013463529411764706 & ORYSJ53997;ORYSJ53999;ORYSJ54000;ORYSJ53996 & False & False\\
287 & ORYSJ53996 & 0.0011967013235294115 & 0.013463529411764706 & ORYSJ53997;ORYSJ53999;ORYSJ54000;ORYSJ53996 & False & False\\
287 & ORYSJ53997 & 0.0011967013235294115 & 0.013463529411764706 & ORYSJ53997;ORYSJ53999;ORYSJ54000;ORYSJ53996 & False & False\\
287 & ORYSJ53999 & 0.0011967013235294115 & 0.013463529411764706 & ORYSJ53997;ORYSJ53999;ORYSJ54000;ORYSJ53996 & False & False\\
287 & ORYSJ54003 & 0.0007447130000919119 & 0.01698117647058824 & ORYSJ54011;ORYSJ54007;ORYSJ54003 & False & False\\
287 & ORYSJ54007 & 0.0007447130000919119 & 0.01698117647058824 & ORYSJ54011;ORYSJ54007;ORYSJ54003 & False & False\\
287 & ORYSJ54340 & 0.0003617588517325367 & 0.020404705882352943 & ORYSJ54349;ORYSJ54148;ORYSJ54151;ORYSJ54340 & False & False\\
287 & ORYSJ54168 & 0.00010355882352941187 & 0.030875294117647063 & ORYSJ54168;ORYSJ54163 & False & False\\
287 & ORYSJ54163 & 0.00010355882352941187 & 0.030875294117647063 & ORYSJ54168;ORYSJ54163 & False & False\\
287 & ORYSJ54192 & 0.0 & 1.0 & nan & False & True\\
288 & ORYSJ18433 & 0.002043388989169676 & 0.011440433212996393 & ORYSJ18422;ORYSJ18432;ORYSJ18433;ORYSJ18436 & False & False\\
288 & ORYSJ18432 & 0.002043388989169676 & 0.011440433212996393 & ORYSJ18422;ORYSJ18432;ORYSJ18433;ORYSJ18436 & False & False\\
288 & ORYSJ18422 & 0.002043388989169676 & 0.011440433212996393 & ORYSJ18422;ORYSJ18432;ORYSJ18433;ORYSJ18436 & False & False\\
288 & ORYSJ18553 & 0.0018360940884476547 & 0.012848375451263536 & ORYSJ18551;ORYSJ18552;ORYSJ18553;ORYSJ18544 & False & False\\
288 & ORYSJ18552 & 0.0018360940884476547 & 0.012848375451263536 & ORYSJ18551;ORYSJ18552;ORYSJ18553;ORYSJ18544 & False & False\\
288 & ORYSJ18551 & 0.0018360940884476547 & 0.012848375451263536 & ORYSJ18551;ORYSJ18552;ORYSJ18553;ORYSJ18544 & False & False\\
288 & ORYSJ18544 & 0.0018360940884476547 & 0.012848375451263536 & ORYSJ18551;ORYSJ18552;ORYSJ18553;ORYSJ18544 & False & False\\
288 & ORYSJ18436 & 0.0007026032156757676 & 0.01892779783393501 & ORYSJ18422;ORYSJ18432;ORYSJ18433;ORYSJ18436 & False & False\\
288 & ORYSJ18520 & 0.0 & 1.0 & nan & False & True\\
288 & ORYSJ18521 & 0.0 & 1.0 & nan & False & True\\
288 & ORYSJ18474 & 0.0 & 1.0 & nan & False & True\\
289 & ORYSJ42455 & 0.0 & 1.0 & nan & True & False\\
290 & ORYSJ18422 & 0.0044922123015873035 & 0.012150793650793652 & ORYSJ18422;ORYSJ18432;ORYSJ18433;ORYSJ18436 & False & False\\
290 & ORYSJ18432 & 0.0044922123015873035 & 0.012150793650793652 & ORYSJ18422;ORYSJ18432;ORYSJ18433;ORYSJ18436 & False & False\\
290 & ORYSJ18433 & 0.0044922123015873035 & 0.012150793650793652 & ORYSJ18422;ORYSJ18432;ORYSJ18433;ORYSJ18436 & False & False\\
290 & ORYSJ18436 & 0.0015446118312872018 & 0.018341269841269842 & ORYSJ18422;ORYSJ18432;ORYSJ18433;ORYSJ18436 & False & False\\
290 & ORYSJ18474 & 0.0 & 1.0 & nan & False & True\\
291 & ORYSJ16053 & 0.20329237567884653 & 0.0012524271844660195 & ORYSJ16053;ARATH06865;ARATH01571 & False & True\\
291 & ORYSJ15726 & 0.005639546310205554 & 0.0033762135922330103 & ORYSJ15720;ORYSJ15721;ORYSJ15726;ORYSJ15727;ORYSJ15728;ORYSJ15735;ORYSJ15710;ORYSJ15711;ORYSJ15713 & False & False\\
291 & ORYSJ15721 & 0.005639546310205554 & 0.0033762135922330103 & ORYSJ15720;ORYSJ15721;ORYSJ15726;ORYSJ15727;ORYSJ15728;ORYSJ15735;ORYSJ15710;ORYSJ15711;ORYSJ15713 & False & False\\
291 & ORYSJ15720 & 0.004429536693771808 & 0.00420631067961165 & ORYSJ15720;ORYSJ15721;ORYSJ15726;ORYSJ15727;ORYSJ15728;ORYSJ15735;ORYSJ15710;ORYSJ15711;ORYSJ15713 & False & False\\
291 & ORYSJ15735 & 0.0034010285198031237 & 0.005924757281553398 & ORYSJ15720;ORYSJ15721;ORYSJ15726;ORYSJ15727;ORYSJ15728;ORYSJ15735;ORYSJ15710;ORYSJ15711;ORYSJ15713 & False & False\\
291 & ORYSJ15879 & 0.0033077538148086703 & 0.006092233009708738 & ORYSJ15878;ORYSJ15879;ORYSJ15880;ORYSJ15881;ORYSJ15882;ORYSJ15883;ORYSJ15885;ORYSJ15888 & False & False\\
291 & ORYSJ15880 & 0.0033077538148086703 & 0.006092233009708738 & ORYSJ15878;ORYSJ15879;ORYSJ15880;ORYSJ15881;ORYSJ15882;ORYSJ15883;ORYSJ15885;ORYSJ15888 & False & False\\
291 & ORYSJ15713 & 0.002526796571929743 & 0.007844660194174758 & ORYSJ15720;ORYSJ15721;ORYSJ15726;ORYSJ15727;ORYSJ15728;ORYSJ15735;ORYSJ15710;ORYSJ15711;ORYSJ15713 & False & False\\
291 & ORYSJ15710 & 0.002526796571929743 & 0.007844660194174758 & ORYSJ15720;ORYSJ15721;ORYSJ15726;ORYSJ15727;ORYSJ15728;ORYSJ15735;ORYSJ15710;ORYSJ15711;ORYSJ15713 & False & False\\
291 & ORYSJ15883 & 0.002447513072684457 & 0.008118932038834951 & ORYSJ15878;ORYSJ15879;ORYSJ15880;ORYSJ15881;ORYSJ15882;ORYSJ15883;ORYSJ15885;ORYSJ15888 & False & False\\
291 & ORYSJ15881 & 0.002447513072684457 & 0.008118932038834951 & ORYSJ15878;ORYSJ15879;ORYSJ15880;ORYSJ15881;ORYSJ15882;ORYSJ15883;ORYSJ15885;ORYSJ15888 & False & False\\
291 & ORYSJ15693 & 0.0021549566218522455 & 0.009109223300970876 & ORYSJ15685;ORYSJ15692;ORYSJ15693;ORYSJ15681;ORYSJ15683 & False & False\\
291 & ORYSJ15711 & 0.0017836994162373691 & 0.0099126213592233 & ORYSJ15720;ORYSJ15721;ORYSJ15726;ORYSJ15727;ORYSJ15728;ORYSJ15735;ORYSJ15710;ORYSJ15711;ORYSJ15713 & False & False\\
291 & ORYSJ15727 & 0.0017836994162373691 & 0.0099126213592233 & ORYSJ15720;ORYSJ15721;ORYSJ15726;ORYSJ15727;ORYSJ15728;ORYSJ15735;ORYSJ15710;ORYSJ15711;ORYSJ15713 & False & False\\
291 & ORYSJ15728 & 0.0017836994162373691 & 0.0099126213592233 & ORYSJ15720;ORYSJ15721;ORYSJ15726;ORYSJ15727;ORYSJ15728;ORYSJ15735;ORYSJ15710;ORYSJ15711;ORYSJ15713 & False & False\\
291 & ORYSJ15878 & 0.0017163084418788759 & 0.010339805825242718 & ORYSJ15878;ORYSJ15879;ORYSJ15880;ORYSJ15881;ORYSJ15882;ORYSJ15883;ORYSJ15885;ORYSJ15888 & False & False\\
291 & ORYSJ15692 & 0.001467635458671496 & 0.011148058252427184 & ORYSJ15685;ORYSJ15692;ORYSJ15693;ORYSJ15681;ORYSJ15683 & False & False\\
291 & ORYSJ15791 & 0.0012679882609460335 & 0.01299757281553398 & ORYSJ15814;ORYSJ15791;ORYSJ15824;ORYSJ15793;ORYSJ15799 & False & False\\
291 & ORYSJ15851 & 0.0012344613167475727 & 0.013968446601941749 & ORYSJ15849;ORYSJ15850;ORYSJ15851;ORYSJ15852 & False & False\\
291 & ORYSJ15849 & 0.0012344613167475727 & 0.013968446601941749 & ORYSJ15849;ORYSJ15850;ORYSJ15851;ORYSJ15852 & False & False\\
291 & ORYSJ15852 & 0.0012344613167475727 & 0.013968446601941749 & ORYSJ15849;ORYSJ15850;ORYSJ15851;ORYSJ15852 & False & False\\
291 & ORYSJ15850 & 0.0012344613167475727 & 0.013968446601941749 & ORYSJ15849;ORYSJ15850;ORYSJ15851;ORYSJ15852 & False & False\\
291 & ORYSJ15885 & 0.001094784505694132 & 0.015075242718446603 & ORYSJ15878;ORYSJ15879;ORYSJ15880;ORYSJ15881;ORYSJ15882;ORYSJ15883;ORYSJ15885;ORYSJ15888 & False & False\\
291 & ORYSJ15888 & 0.001094784505694132 & 0.015075242718446603 & ORYSJ15878;ORYSJ15879;ORYSJ15880;ORYSJ15881;ORYSJ15882;ORYSJ15883;ORYSJ15885;ORYSJ15888 & False & False\\
291 & ORYSJ15882 & 0.001094784505694132 & 0.015075242718446603 & ORYSJ15878;ORYSJ15879;ORYSJ15880;ORYSJ15881;ORYSJ15882;ORYSJ15883;ORYSJ15885;ORYSJ15888 & False & False\\
291 & ORYSJ15745 & 0.000993730279126214 & 0.015936893203883494 & ORYSJ15742;ORYSJ15744;ORYSJ15745 & False & False\\
291 & ORYSJ15873 & 0.000993730279126214 & 0.015936893203883494 & ORYSJ15871;ORYSJ15872;ORYSJ15873 & False & False\\
291 & ORYSJ15681 & 0.000883412469967859 & 0.01665533980582524 & ORYSJ15685;ORYSJ15692;ORYSJ15693;ORYSJ15681;ORYSJ15683 & False & False\\
291 & ORYSJ15814 & 0.0007137123519012161 & 0.017565533980582526 & ORYSJ15814;ORYSJ15791;ORYSJ15824;ORYSJ15793;ORYSJ15799 & False & False\\
291 & ORYSJ15824 & 0.0007137123519012161 & 0.017565533980582526 & ORYSJ15814;ORYSJ15791;ORYSJ15824;ORYSJ15793;ORYSJ15799 & False & False\\
291 & ORYSJ15742 & 0.0004805930673543691 & 0.019526699029126213 & ORYSJ15742;ORYSJ15744;ORYSJ15745 & False & False\\
291 & ORYSJ15871 & 0.0004805930673543691 & 0.019526699029126213 & ORYSJ15871;ORYSJ15872;ORYSJ15873 & False & False\\
291 & ORYSJ15872 & 0.0004805930673543691 & 0.019526699029126213 & ORYSJ15871;ORYSJ15872;ORYSJ15873 & False & False\\
291 & ORYSJ15744 & 0.0004805930673543691 & 0.019526699029126213 & ORYSJ15742;ORYSJ15744;ORYSJ15745 & False & False\\
291 & ORYSJ15793 & 0.00024257782921312124 & 0.022934466019417475 & ORYSJ15814;ORYSJ15791;ORYSJ15824;ORYSJ15793;ORYSJ15799 & False & False\\
291 & ORYSJ15764 & 0.00021835461202973291 & 0.023390776699029125 & ORYSJ15758;ORYSJ15761;ORYSJ15762;ORYSJ15764 & False & False\\
291 & ORYSJ15761 & 0.00021835461202973291 & 0.023390776699029125 & ORYSJ15758;ORYSJ15761;ORYSJ15762;ORYSJ15764 & False & False\\
291 & ORYSJ15758 & 0.00021835461202973291 & 0.023390776699029125 & ORYSJ15758;ORYSJ15761;ORYSJ15762;ORYSJ15764 & False & False\\
291 & ORYSJ15762 & 0.00021835461202973291 & 0.023390776699029125 & ORYSJ15758;ORYSJ15761;ORYSJ15762;ORYSJ15764 & False & False\\
291 & ORYSJ15955 & 0.00010682645631067976 & 0.0305 & ORYSJ15778;ORYSJ15955 & False & False\\
291 & ORYSJ15778 & 0.00010682645631067976 & 0.0305 & ORYSJ15778;ORYSJ15955 & False & False\\
291 & ORYSJ15802 & 0.00010682645631067976 & 0.0305 & ORYSJ15816;ORYSJ15802 & False & False\\
291 & ORYSJ15816 & 0.00010682645631067976 & 0.0305 & ORYSJ15816;ORYSJ15802 & False & False\\
291 & ORYSJ15784 & 0.0 & 1.0 & nan & False & True\\
291 & ORYSJ15828 & 0.0 & 1.0 & nan & False & True\\
297 & ORYSJ49229 & 0.0 & 1.0 & nan & False & True\\
297 & ORYSJ49235 & 0.0 & 1.0 & nan & True & False\\
297 & ORYSJ49304 & 0.0 & 1.0 & nan & False & True\\
298 & ORYSJ06052 & 0.0115216352229282 & 0.00539873417721519 & ORYSJ06059;ORYSJ06061;ORYSJ06065;ORYSJ06068;ORYSJ06073;ORYSJ06043;ORYSJ06046;ORYSJ06048;ORYSJ06052 & False & False\\
298 & ORYSJ06043 & 0.0115216352229282 & 0.00539873417721519 & ORYSJ06059;ORYSJ06061;ORYSJ06065;ORYSJ06068;ORYSJ06073;ORYSJ06043;ORYSJ06046;ORYSJ06048;ORYSJ06052 & False & False\\
298 & ORYSJ06068 & 0.008844022850881376 & 0.007221518987341772 & ORYSJ06059;ORYSJ06061;ORYSJ06065;ORYSJ06068;ORYSJ06073;ORYSJ06043;ORYSJ06046;ORYSJ06048;ORYSJ06052 & False & False\\
298 & ORYSJ06059 & 0.008844022850881376 & 0.007221518987341772 & ORYSJ06059;ORYSJ06061;ORYSJ06065;ORYSJ06068;ORYSJ06073;ORYSJ06043;ORYSJ06046;ORYSJ06048;ORYSJ06052 & False & False\\
298 & ORYSJ06048 & 0.008844022850881376 & 0.007221518987341772 & ORYSJ06059;ORYSJ06061;ORYSJ06065;ORYSJ06068;ORYSJ06073;ORYSJ06043;ORYSJ06046;ORYSJ06048;ORYSJ06052 & False & False\\
298 & ORYSJ06046 & 0.008844022850881376 & 0.007221518987341772 & ORYSJ06059;ORYSJ06061;ORYSJ06065;ORYSJ06068;ORYSJ06073;ORYSJ06043;ORYSJ06046;ORYSJ06048;ORYSJ06052 & False & False\\
298 & ORYSJ06073 & 0.008844022850881376 & 0.007221518987341772 & ORYSJ06059;ORYSJ06061;ORYSJ06065;ORYSJ06068;ORYSJ06073;ORYSJ06043;ORYSJ06046;ORYSJ06048;ORYSJ06052 & False & False\\
298 & ORYSJ06061 & 0.004633477395837744 & 0.011183544303797468 & ORYSJ06059;ORYSJ06061;ORYSJ06065;ORYSJ06068;ORYSJ06073;ORYSJ06043;ORYSJ06046;ORYSJ06048;ORYSJ06052 & False & False\\
298 & ORYSJ06065 & 0.004633477395837744 & 0.011183544303797468 & ORYSJ06059;ORYSJ06061;ORYSJ06065;ORYSJ06068;ORYSJ06073;ORYSJ06043;ORYSJ06046;ORYSJ06048;ORYSJ06052 & False & False\\
298 & ORYSJ06097 & 0.003047706232619661 & 0.015411392405063291 & ORYSJ06094;ORYSJ06097;ORYSJ06099;ORYSJ06103;ORYSJ06105 & False & False\\
298 & ORYSJ06103 & 0.0016411832091191162 & 0.018873417721518987 & ORYSJ06094;ORYSJ06097;ORYSJ06099;ORYSJ06103;ORYSJ06105 & False & False\\
298 & ORYSJ06094 & 0.0016411832091191162 & 0.018873417721518987 & ORYSJ06094;ORYSJ06097;ORYSJ06099;ORYSJ06103;ORYSJ06105 & False & False\\
298 & ORYSJ05986 & 0.00027856012658227815 & 0.030765822784810125 & ORYSJ05986;ORYSJ05988 & False & False\\
298 & ORYSJ05988 & 0.00027856012658227815 & 0.030765822784810125 & ORYSJ05986;ORYSJ05988 & False & False\\
298 & ORYSJ06009 & 0.0 & 1.0 & nan & False & True\\
300 & ORYSJ42455 & 0.0 & 1.0 & nan & True & False\\
301 & ORYSJ00952 & 2.8500753109798502 & 0.00042236024844720496 & TRIUA03114;MUSAM04947;SOYBN07937;SELML28648;MUSAM33244;ARATH05499;BRADI03839;SOLLC25610;BRADI10762;SOYBN21785;ORYBR23669;VITVI01857;WHEAT88738;SOLTU12643;SETIT09680;ORYGL22307;ORYBR20111;ORYGL19115;HORVD06271;SOYBN13373;AEGTA22457;SOLLC23863;SORBI14239;HORVD08345;ORYSI24432;ORYSJ00952;SETIT15248;TRIUA14755;SELML00467 & False & True\\
301 & ORYSJ00876 & 0.003158994177018634 & 0.011453416149068323 & ORYSJ00885;ORYSJ00886;ORYSJ00881;ORYSJ00876 & False & False\\
301 & ORYSJ00886 & 0.003158994177018634 & 0.011453416149068323 & ORYSJ00885;ORYSJ00886;ORYSJ00881;ORYSJ00876 & False & False\\
301 & ORYSJ00885 & 0.003158994177018634 & 0.011453416149068323 & ORYSJ00885;ORYSJ00886;ORYSJ00881;ORYSJ00876 & False & False\\
301 & ORYSJ00881 & 0.003158994177018634 & 0.011453416149068323 & ORYSJ00885;ORYSJ00886;ORYSJ00881;ORYSJ00876 & False & False\\
301 & ORYSJ00904 & 0.001973054107198405 & 0.013993788819875777 & ORYSJ00904;ORYSJ00876;ORYSJ00881;ORYSJ00883;ORYSJ00885;ORYSJ00886;ORYSJ00897;ORYSJ00900 & False & False\\
301 & ORYSJ00883 & 0.0018112117309637048 & 0.014385093167701863 & ORYSJ00876;ORYSJ00881;ORYSJ00883;ORYSJ00885;ORYSJ00886;ORYSJ00900 & False & False\\
301 & ORYSJ00897 & 0.0007454189724851033 & 0.019509316770186337 & ORYSJ00904;ORYSJ00876;ORYSJ00881;ORYSJ00883;ORYSJ00885;ORYSJ00886;ORYSJ00897;ORYSJ00900 & False & False\\
301 & ORYSJ00900 & 0.0006078529526856091 & 0.01980745341614907 & ORYSJ00876;ORYSJ00881;ORYSJ00883;ORYSJ00885;ORYSJ00886;ORYSJ00900 & False & False\\
302 & ORYSJ49682 & 0.0 & 1.0 & nan & False & True\\
302 & ORYSJ49683 & 0.0 & 1.0 & nan & False & True\\
302 & ORYSJ49730 & 0.0 & 1.0 & nan & False & True\\
302 & ORYSJ49754 & 0.0 & 1.0 & nan & False & True\\
302 & ORYSJ49859 & 0.0 & 1.0 & nan & False & True\\
303 & ORYSJ38200 & 0.0007105326858108107 & 0.023783783783783784 & ORYSJ38200;ORYSJ38193;ORYSJ38195 & False & False\\
303 & ORYSJ38195 & 0.0007105326858108107 & 0.023783783783783784 & ORYSJ38200;ORYSJ38193;ORYSJ38195 & False & False\\
303 & ORYSJ38193 & 0.0007105326858108107 & 0.023783783783783784 & ORYSJ38200;ORYSJ38193;ORYSJ38195 & False & False\\
303 & ORYSJ38273 & 0.00023790540540540551 & 0.030864864864864863 & ORYSJ38273;ORYSJ38196 & False & False\\
303 & ORYSJ38312 & 0.00023790540540540551 & 0.030864864864864863 & ORYSJ38312;ORYSJ38300 & False & False\\
303 & ORYSJ38201 & 0.00023790540540540551 & 0.030864864864864863 & ORYSJ38198;ORYSJ38201 & False & False\\
303 & ORYSJ38198 & 0.00023790540540540551 & 0.030864864864864863 & ORYSJ38198;ORYSJ38201 & False & False\\
303 & ORYSJ38196 & 0.00023790540540540551 & 0.030864864864864863 & ORYSJ38273;ORYSJ38196 & False & False\\
303 & ORYSJ38300 & 0.00023790540540540551 & 0.030864864864864863 & ORYSJ38312;ORYSJ38300 & False & False\\
303 & ORYSJ38161 & 0.0 & 1.0 & nan & False & True\\
303 & ORYSJ38226 & 0.0 & 1.0 & nan & False & True\\
303 & ORYSJ38230 & 0.0 & 1.0 & nan & False & True\\
304 & ORYSJ34486 & 0.0065361662587313935 & 0.004869080779944289 & ORYSJ34480;ORYSJ34482;ORYSJ34485;ORYSJ34486;ORYSJ34487;ORYSJ34488;ORYSJ34489;ORYSJ34490;ORYSJ34491;ORYSJ34492 & False & False\\
304 & ORYSJ34356 & 0.004484766713091924 & 0.0066100278551532035 & ORYSJ34383;ORYSJ34386;ORYSJ34356;ORYSJ34389;ORYSJ34358 & False & False\\
304 & ORYSJ34358 & 0.004484766713091924 & 0.0066100278551532035 & ORYSJ34383;ORYSJ34386;ORYSJ34356;ORYSJ34389;ORYSJ34358 & False & False\\
304 & ORYSJ34383 & 0.004484766713091924 & 0.0066100278551532035 & ORYSJ34383;ORYSJ34386;ORYSJ34356;ORYSJ34389;ORYSJ34358 & False & False\\
304 & ORYSJ34389 & 0.004484766713091924 & 0.0066100278551532035 & ORYSJ34383;ORYSJ34386;ORYSJ34356;ORYSJ34389;ORYSJ34358 & False & False\\
304 & ORYSJ34386 & 0.004484766713091924 & 0.0066100278551532035 & ORYSJ34383;ORYSJ34386;ORYSJ34356;ORYSJ34389;ORYSJ34358 & False & False\\
304 & ORYSJ34490 & 0.0039493996205406745 & 0.00724233983286908 & ORYSJ34480;ORYSJ34482;ORYSJ34485;ORYSJ34486;ORYSJ34487;ORYSJ34488;ORYSJ34489;ORYSJ34490;ORYSJ34491;ORYSJ34492 & False & False\\
304 & ORYSJ34492 & 0.0039493996205406745 & 0.00724233983286908 & ORYSJ34480;ORYSJ34482;ORYSJ34485;ORYSJ34486;ORYSJ34487;ORYSJ34488;ORYSJ34489;ORYSJ34490;ORYSJ34491;ORYSJ34492 & False & False\\
304 & ORYSJ34488 & 0.0039493996205406745 & 0.00724233983286908 & ORYSJ34480;ORYSJ34482;ORYSJ34485;ORYSJ34486;ORYSJ34487;ORYSJ34488;ORYSJ34489;ORYSJ34490;ORYSJ34491;ORYSJ34492 & False & False\\
304 & ORYSJ34491 & 0.0039493996205406745 & 0.00724233983286908 & ORYSJ34480;ORYSJ34482;ORYSJ34485;ORYSJ34486;ORYSJ34487;ORYSJ34488;ORYSJ34489;ORYSJ34490;ORYSJ34491;ORYSJ34492 & False & False\\
304 & ORYSJ34489 & 0.0039493996205406745 & 0.00724233983286908 & ORYSJ34480;ORYSJ34482;ORYSJ34485;ORYSJ34486;ORYSJ34487;ORYSJ34488;ORYSJ34489;ORYSJ34490;ORYSJ34491;ORYSJ34492 & False & False\\
304 & ORYSJ34318 & 0.002594493384401116 & 0.010242339832869079 & ORYSJ34318;ORYSJ34311;ORYSJ34314;ORYSJ34322 & False & False\\
304 & ORYSJ34322 & 0.002594493384401116 & 0.010242339832869079 & ORYSJ34318;ORYSJ34311;ORYSJ34314;ORYSJ34322 & False & False\\
304 & ORYSJ34480 & 0.002080460724447879 & 0.01125348189415042 & ORYSJ34480;ORYSJ34482;ORYSJ34485;ORYSJ34486;ORYSJ34487;ORYSJ34488;ORYSJ34489;ORYSJ34490;ORYSJ34491;ORYSJ34492 & False & False\\
304 & ORYSJ34485 & 0.002080460724447879 & 0.01125348189415042 & ORYSJ34480;ORYSJ34482;ORYSJ34485;ORYSJ34486;ORYSJ34487;ORYSJ34488;ORYSJ34489;ORYSJ34490;ORYSJ34491;ORYSJ34492 & False & False\\
304 & ORYSJ34359 & 0.0018369299965181067 & 0.01207799442896936 & ORYSJ34380;ORYSJ34384;ORYSJ34385;ORYSJ34387;ORYSJ34359 & False & False\\
304 & ORYSJ34313 & 0.0017982553951043493 & 0.012167130919220056 & ORYSJ34311;ORYSJ34313;ORYSJ34314;ORYSJ34316;ORYSJ34318;ORYSJ34320;ORYSJ34322;ORYSJ34325 & False & False\\
304 & ORYSJ34314 & 0.0017874920786908085 & 0.012267409470752088 & ORYSJ34318;ORYSJ34311;ORYSJ34314;ORYSJ34322 & False & False\\
304 & ORYSJ34311 & 0.0017874920786908085 & 0.012267409470752088 & ORYSJ34318;ORYSJ34311;ORYSJ34314;ORYSJ34322 & False & False\\
304 & ORYSJ34425 & 0.0014167076949860732 & 0.015434540389972143 & ORYSJ34422;ORYSJ34423;ORYSJ34425;ORYSJ34427;ORYSJ34429 & False & False\\
304 & ORYSJ34427 & 0.0014167076949860732 & 0.015434540389972143 & ORYSJ34422;ORYSJ34423;ORYSJ34425;ORYSJ34427;ORYSJ34429 & False & False\\
304 & ORYSJ34423 & 0.0014167076949860732 & 0.015434540389972143 & ORYSJ34422;ORYSJ34423;ORYSJ34425;ORYSJ34427;ORYSJ34429 & False & False\\
304 & ORYSJ34422 & 0.0014167076949860732 & 0.015434540389972143 & ORYSJ34422;ORYSJ34423;ORYSJ34425;ORYSJ34427;ORYSJ34429 & False & False\\
304 & ORYSJ34460 & 0.0012445544368006292 & 0.016473537604456825 & ORYSJ34440;ORYSJ34513;ORYSJ34460;ORYSJ34461;ORYSJ34464 & False & False\\
304 & ORYSJ34384 & 0.0011435631989902511 & 0.01696100278551532 & ORYSJ34380;ORYSJ34384;ORYSJ34385;ORYSJ34387;ORYSJ34359 & False & False\\
304 & ORYSJ34387 & 0.0011435631989902511 & 0.01696100278551532 & ORYSJ34380;ORYSJ34384;ORYSJ34385;ORYSJ34387;ORYSJ34359 & False & False\\
304 & ORYSJ34385 & 0.0011435631989902511 & 0.01696100278551532 & ORYSJ34380;ORYSJ34384;ORYSJ34385;ORYSJ34387;ORYSJ34359 & False & False\\
304 & ORYSJ34380 & 0.0011435631989902511 & 0.01696100278551532 & ORYSJ34380;ORYSJ34384;ORYSJ34385;ORYSJ34387;ORYSJ34359 & False & False\\
304 & ORYSJ34316 & 0.001110689787788558 & 0.0175041782729805 & ORYSJ34311;ORYSJ34313;ORYSJ34314;ORYSJ34316;ORYSJ34318;ORYSJ34320;ORYSJ34322;ORYSJ34325 & False & False\\
304 & ORYSJ34482 & 0.0007301523720208351 & 0.01923398328690808 & ORYSJ34480;ORYSJ34482;ORYSJ34485;ORYSJ34486;ORYSJ34487;ORYSJ34488;ORYSJ34489;ORYSJ34490;ORYSJ34491;ORYSJ34492 & False & False\\
304 & ORYSJ34487 & 0.0007301523720208351 & 0.01923398328690808 & ORYSJ34480;ORYSJ34482;ORYSJ34485;ORYSJ34486;ORYSJ34487;ORYSJ34488;ORYSJ34489;ORYSJ34490;ORYSJ34491;ORYSJ34492 & False & False\\
304 & ORYSJ34440 & 0.0006400439732303954 & 0.019715877437325904 & ORYSJ34440;ORYSJ34513;ORYSJ34460;ORYSJ34461;ORYSJ34464 & False & False\\
304 & ORYSJ34513 & 0.0006400439732303954 & 0.019715877437325904 & ORYSJ34440;ORYSJ34513;ORYSJ34460;ORYSJ34461;ORYSJ34464 & False & False\\
304 & ORYSJ34251 & 0.00032054000924878215 & 0.02384679665738161 & ORYSJ34245;ORYSJ34253;ORYSJ34251 & False & False\\
304 & ORYSJ34330 & 0.0002085685780814769 & 0.025005571030640668 & ORYSJ34335;ORYSJ34329;ORYSJ34330 & False & False\\
304 & ORYSJ34329 & 0.0002085685780814769 & 0.025005571030640668 & ORYSJ34335;ORYSJ34329;ORYSJ34330 & False & False\\
304 & ORYSJ34236 & 0.00012259749303621201 & 0.03149303621169917 & ORYSJ34235;ORYSJ34236 & False & False\\
304 & ORYSJ34235 & 0.00012259749303621201 & 0.03149303621169917 & ORYSJ34235;ORYSJ34236 & False & False\\
304 & ORYSJ34320 & 0.00012259749303621201 & 0.03149303621169917 & ORYSJ34325;ORYSJ34320 & False & False\\
304 & ORYSJ34360 & 0.00012259749303621201 & 0.03149303621169917 & ORYSJ34360;ORYSJ34353 & False & False\\
304 & ORYSJ34325 & 0.00012259749303621201 & 0.03149303621169917 & ORYSJ34325;ORYSJ34320 & False & False\\
304 & ORYSJ34353 & 0.00012259749303621201 & 0.03149303621169917 & ORYSJ34360;ORYSJ34353 & False & False\\
304 & ORYSJ34452 & 0.0 & 1.0 & nan & False & True\\
304 & ORYSJ34409 & 0.0 & 1.0 & nan & False & True\\
305 & ORYSJ49086 & 0.0040390145061035155 & 0.008009146341463415 & ORYSJ49096;ORYSJ49097;ORYSJ49098;ORYSJ49099;ORYSJ49100;ORYSJ49086;ORYSJ49087 & False & False\\
305 & ORYSJ49099 & 0.0040390145061035155 & 0.008009146341463415 & ORYSJ49096;ORYSJ49097;ORYSJ49098;ORYSJ49099;ORYSJ49100;ORYSJ49086;ORYSJ49087 & False & False\\
305 & ORYSJ49098 & 0.0040390145061035155 & 0.008009146341463415 & ORYSJ49096;ORYSJ49097;ORYSJ49098;ORYSJ49099;ORYSJ49100;ORYSJ49086;ORYSJ49087 & False & False\\
305 & ORYSJ49087 & 0.002975845257017256 & 0.010140243902439023 & ORYSJ49096;ORYSJ49097;ORYSJ49098;ORYSJ49099;ORYSJ49100;ORYSJ49086;ORYSJ49087 & False & False\\
305 & ORYSJ49096 & 0.002975845257017256 & 0.010140243902439023 & ORYSJ49096;ORYSJ49097;ORYSJ49098;ORYSJ49099;ORYSJ49100;ORYSJ49086;ORYSJ49087 & False & False\\
305 & ORYSJ49100 & 0.002975845257017256 & 0.010140243902439023 & ORYSJ49096;ORYSJ49097;ORYSJ49098;ORYSJ49099;ORYSJ49100;ORYSJ49086;ORYSJ49087 & False & False\\
305 & ORYSJ49067 & 0.002839704649390244 & 0.010557926829268292 & ORYSJ49031;ORYSJ49066;ORYSJ49067;ORYSJ49036;ORYSJ49090 & False & False\\
305 & ORYSJ49066 & 0.002839704649390244 & 0.010557926829268292 & ORYSJ49031;ORYSJ49066;ORYSJ49067;ORYSJ49036;ORYSJ49090 & False & False\\
305 & ORYSJ49031 & 0.001956431878810975 & 0.01226219512195122 & ORYSJ49031;ORYSJ49066;ORYSJ49067;ORYSJ49036;ORYSJ49090 & False & False\\
305 & ORYSJ49036 & 0.001956431878810975 & 0.01226219512195122 & ORYSJ49031;ORYSJ49066;ORYSJ49067;ORYSJ49036;ORYSJ49090 & False & False\\
305 & ORYSJ49097 & 0.0013040116128291144 & 0.01649390243902439 & ORYSJ49096;ORYSJ49097;ORYSJ49098;ORYSJ49099;ORYSJ49100;ORYSJ49086;ORYSJ49087 & False & False\\
305 & ORYSJ49166 & 0.0004007577648628053 & 0.02363719512195122 & ORYSJ49166;ORYSJ49167;ORYSJ49162 & False & False\\
305 & ORYSJ49167 & 0.0004007577648628053 & 0.02363719512195122 & ORYSJ49166;ORYSJ49167;ORYSJ49162 & False & False\\
305 & ORYSJ49162 & 0.0004007577648628053 & 0.02363719512195122 & ORYSJ49166;ORYSJ49167;ORYSJ49162 & False & False\\
305 & ORYSJ49049 & 7.961500403129819e-05 & 0.03125609756097561 & ORYSJ49046;ORYSJ49048;ORYSJ49049 & False & False\\
305 & ORYSJ49304 & 0.0 & 1.0 & nan & False & True\\
305 & ORYSJ49229 & 0.0 & 1.0 & nan & False & True\\
305 & ORYSJ49235 & 0.0 & 1.0 & nan & True & False\\
306 & ORYSJ08776 & 0.03519674096623502 & 0.003305454545454545 & ARATH11742;ORYSJ08776 & False & True\\
306 & ORYSJ08831 & 0.006538104839747416 & 0.006007272727272727 & ORYSJ08831;TRIUA29681 & False & False\\
306 & ORYSJ08872 & 0.0026346042188920464 & 0.012192727272727272 & ORYSJ08870;ORYSJ08872;ORYSJ08873;ORYSJ08874;ORYSJ08875 & False & False\\
306 & ORYSJ08873 & 0.0026346042188920464 & 0.012192727272727272 & ORYSJ08870;ORYSJ08872;ORYSJ08873;ORYSJ08874;ORYSJ08875 & False & False\\
306 & ORYSJ08874 & 0.0026346042188920464 & 0.012192727272727272 & ORYSJ08870;ORYSJ08872;ORYSJ08873;ORYSJ08874;ORYSJ08875 & False & False\\
306 & ORYSJ08875 & 0.0016939590406036939 & 0.016723636363636364 & ORYSJ08870;ORYSJ08872;ORYSJ08873;ORYSJ08874;ORYSJ08875 & False & False\\
306 & ORYSJ08870 & 0.0008944106390585943 & 0.020734545454545453 & ORYSJ08870;ORYSJ08872;ORYSJ08873;ORYSJ08874;ORYSJ08875 & False & False\\
306 & ORYSJ08861 & 0.0 & 1.0 & nan & False & True\\
306 & ORYSJ08812 & 0.0 & 1.0 & nan & False & True\\
306 & ORYSJ08827 & 0.0 & 1.0 & nan & False & True\\
306 & ORYSJ08811 & 0.0 & 1.0 & nan & False & True\\
306 & ORYSJ08713 & 0.0 & 1.0 & nan & False & True\\
307 & ORYSJ49229 & 0.0 & 1.0 & nan & False & True\\
307 & ORYSJ49235 & 0.0 & 1.0 & nan & True & False\\
307 & ORYSJ49304 & 0.0 & 1.0 & nan & False & True\\
308 & ORYSJ18928 & 0.010241039726870078 & 0.008700787401574803 & ORYSJ18920;ORYSJ18921;ORYSJ18922;ORYSJ18923;ORYSJ18928;ORYSJ18911;ORYSJ18912;ORYSJ18913;ORYSJ18916 & False & False\\
308 & ORYSJ18923 & 0.007523781405634842 & 0.011118110236220472 & ORYSJ18920;ORYSJ18921;ORYSJ18922;ORYSJ18923;ORYSJ18928;ORYSJ18911;ORYSJ18912;ORYSJ18913;ORYSJ18916 & False & False\\
308 & ORYSJ18922 & 0.007523781405634842 & 0.011118110236220472 & ORYSJ18920;ORYSJ18921;ORYSJ18922;ORYSJ18923;ORYSJ18928;ORYSJ18911;ORYSJ18912;ORYSJ18913;ORYSJ18916 & False & False\\
308 & ORYSJ18921 & 0.007523781405634842 & 0.011118110236220472 & ORYSJ18920;ORYSJ18921;ORYSJ18922;ORYSJ18923;ORYSJ18928;ORYSJ18911;ORYSJ18912;ORYSJ18913;ORYSJ18916 & False & False\\
308 & ORYSJ18913 & 0.007523781405634842 & 0.011118110236220472 & ORYSJ18920;ORYSJ18921;ORYSJ18922;ORYSJ18923;ORYSJ18928;ORYSJ18911;ORYSJ18912;ORYSJ18913;ORYSJ18916 & False & False\\
308 & ORYSJ18920 & 0.007523781405634842 & 0.011118110236220472 & ORYSJ18920;ORYSJ18921;ORYSJ18922;ORYSJ18923;ORYSJ18928;ORYSJ18911;ORYSJ18912;ORYSJ18913;ORYSJ18916 & False & False\\
308 & ORYSJ18916 & 0.007523781405634842 & 0.011118110236220472 & ORYSJ18920;ORYSJ18921;ORYSJ18922;ORYSJ18923;ORYSJ18928;ORYSJ18911;ORYSJ18912;ORYSJ18913;ORYSJ18916 & False & False\\
308 & ORYSJ18911 & 0.0032641149227408857 & 0.017952755905511812 & ORYSJ18920;ORYSJ18921;ORYSJ18922;ORYSJ18923;ORYSJ18928;ORYSJ18911;ORYSJ18912;ORYSJ18913;ORYSJ18916 & False & False\\
308 & ORYSJ18912 & 0.0032641149227408857 & 0.017952755905511812 & ORYSJ18920;ORYSJ18921;ORYSJ18922;ORYSJ18923;ORYSJ18928;ORYSJ18911;ORYSJ18912;ORYSJ18913;ORYSJ18916 & False & False\\
309 & ORYSJ35599 & 0.021746513248892 & 0.003449056603773585 & ORYSJ35557;ORYSJ35559;ORYSJ35561;ORYSJ35569;ORYSJ35570;ORYSJ35571;ORYSJ35579;ORYSJ35580;ORYSJ35583;ORYSJ35587;ORYSJ35589;ORYSJ35590;ORYSJ35591;ORYSJ35592;ORYSJ35593;ORYSJ35595;ORYSJ35597;ORYSJ35598;ORYSJ35599;ORYSJ35600;ORYSJ35601;ORYSJ35602;ORYSJ35606 & False & False\\
309 & ORYSJ35600 & 0.021746513248892 & 0.003449056603773585 & ORYSJ35557;ORYSJ35559;ORYSJ35561;ORYSJ35569;ORYSJ35570;ORYSJ35571;ORYSJ35579;ORYSJ35580;ORYSJ35583;ORYSJ35587;ORYSJ35589;ORYSJ35590;ORYSJ35591;ORYSJ35592;ORYSJ35593;ORYSJ35595;ORYSJ35597;ORYSJ35598;ORYSJ35599;ORYSJ35600;ORYSJ35601;ORYSJ35602;ORYSJ35606 & False & False\\
309 & ORYSJ35598 & 0.021746513248892 & 0.003449056603773585 & ORYSJ35557;ORYSJ35559;ORYSJ35561;ORYSJ35569;ORYSJ35570;ORYSJ35571;ORYSJ35579;ORYSJ35580;ORYSJ35583;ORYSJ35587;ORYSJ35589;ORYSJ35590;ORYSJ35591;ORYSJ35592;ORYSJ35593;ORYSJ35595;ORYSJ35597;ORYSJ35598;ORYSJ35599;ORYSJ35600;ORYSJ35601;ORYSJ35602;ORYSJ35606 & False & False\\
309 & ORYSJ35557 & 0.021746513248892 & 0.003449056603773585 & ORYSJ35557;ORYSJ35559;ORYSJ35561;ORYSJ35569;ORYSJ35570;ORYSJ35571;ORYSJ35579;ORYSJ35580;ORYSJ35583;ORYSJ35587;ORYSJ35589;ORYSJ35590;ORYSJ35591;ORYSJ35592;ORYSJ35593;ORYSJ35595;ORYSJ35597;ORYSJ35598;ORYSJ35599;ORYSJ35600;ORYSJ35601;ORYSJ35602;ORYSJ35606 & False & False\\
309 & ORYSJ35561 & 0.021746513248892 & 0.003449056603773585 & ORYSJ35557;ORYSJ35559;ORYSJ35561;ORYSJ35569;ORYSJ35570;ORYSJ35571;ORYSJ35579;ORYSJ35580;ORYSJ35583;ORYSJ35587;ORYSJ35589;ORYSJ35590;ORYSJ35591;ORYSJ35592;ORYSJ35593;ORYSJ35595;ORYSJ35597;ORYSJ35598;ORYSJ35599;ORYSJ35600;ORYSJ35601;ORYSJ35602;ORYSJ35606 & False & True\\
309 & ORYSJ35587 & 0.021746513248892 & 0.003449056603773585 & ORYSJ35557;ORYSJ35559;ORYSJ35561;ORYSJ35569;ORYSJ35570;ORYSJ35571;ORYSJ35579;ORYSJ35580;ORYSJ35583;ORYSJ35587;ORYSJ35589;ORYSJ35590;ORYSJ35591;ORYSJ35592;ORYSJ35593;ORYSJ35595;ORYSJ35597;ORYSJ35598;ORYSJ35599;ORYSJ35600;ORYSJ35601;ORYSJ35602;ORYSJ35606 & False & True\\
309 & ORYSJ35606 & 0.021746513248892 & 0.003449056603773585 & ORYSJ35557;ORYSJ35559;ORYSJ35561;ORYSJ35569;ORYSJ35570;ORYSJ35571;ORYSJ35579;ORYSJ35580;ORYSJ35583;ORYSJ35587;ORYSJ35589;ORYSJ35590;ORYSJ35591;ORYSJ35592;ORYSJ35593;ORYSJ35595;ORYSJ35597;ORYSJ35598;ORYSJ35599;ORYSJ35600;ORYSJ35601;ORYSJ35602;ORYSJ35606 & False & False\\
309 & ORYSJ35601 & 0.021746513248892 & 0.003449056603773585 & ORYSJ35557;ORYSJ35559;ORYSJ35561;ORYSJ35569;ORYSJ35570;ORYSJ35571;ORYSJ35579;ORYSJ35580;ORYSJ35583;ORYSJ35587;ORYSJ35589;ORYSJ35590;ORYSJ35591;ORYSJ35592;ORYSJ35593;ORYSJ35595;ORYSJ35597;ORYSJ35598;ORYSJ35599;ORYSJ35600;ORYSJ35601;ORYSJ35602;ORYSJ35606 & False & False\\
309 & ORYSJ35597 & 0.021746513248892 & 0.003449056603773585 & ORYSJ35557;ORYSJ35559;ORYSJ35561;ORYSJ35569;ORYSJ35570;ORYSJ35571;ORYSJ35579;ORYSJ35580;ORYSJ35583;ORYSJ35587;ORYSJ35589;ORYSJ35590;ORYSJ35591;ORYSJ35592;ORYSJ35593;ORYSJ35595;ORYSJ35597;ORYSJ35598;ORYSJ35599;ORYSJ35600;ORYSJ35601;ORYSJ35602;ORYSJ35606 & False & False\\
309 & ORYSJ35602 & 0.021746513248892 & 0.003449056603773585 & ORYSJ35557;ORYSJ35559;ORYSJ35561;ORYSJ35569;ORYSJ35570;ORYSJ35571;ORYSJ35579;ORYSJ35580;ORYSJ35583;ORYSJ35587;ORYSJ35589;ORYSJ35590;ORYSJ35591;ORYSJ35592;ORYSJ35593;ORYSJ35595;ORYSJ35597;ORYSJ35598;ORYSJ35599;ORYSJ35600;ORYSJ35601;ORYSJ35602;ORYSJ35606 & False & False\\
309 & ORYSJ35570 & 0.014386630876326653 & 0.0038566037735849054 & ORYSJ35589;ORYSJ35590;ORYSJ35559;ORYSJ35591;ORYSJ35593;ORYSJ35592;ORYSJ35595;ORYSJ35569;ORYSJ35570;ORYSJ35571;ORYSJ35579;ORYSJ35580;ORYSJ35583 & False & False\\
309 & ORYSJ35580 & 0.014386630876326653 & 0.0038566037735849054 & ORYSJ35589;ORYSJ35590;ORYSJ35559;ORYSJ35591;ORYSJ35593;ORYSJ35592;ORYSJ35595;ORYSJ35569;ORYSJ35570;ORYSJ35571;ORYSJ35579;ORYSJ35580;ORYSJ35583 & False & True\\
309 & ORYSJ35591 & 0.011662598509028595 & 0.003988679245283019 & ORYSJ35589;ORYSJ35590;ORYSJ35559;ORYSJ35591;ORYSJ35593;ORYSJ35592;ORYSJ35595;ORYSJ35569;ORYSJ35570;ORYSJ35571;ORYSJ35579;ORYSJ35580;ORYSJ35583 & False & False\\
309 & ORYSJ35592 & 0.011662598509028595 & 0.003988679245283019 & ORYSJ35589;ORYSJ35590;ORYSJ35559;ORYSJ35591;ORYSJ35593;ORYSJ35592;ORYSJ35595;ORYSJ35569;ORYSJ35570;ORYSJ35571;ORYSJ35579;ORYSJ35580;ORYSJ35583 & False & False\\
309 & ORYSJ35583 & 0.011662598509028595 & 0.003988679245283019 & ORYSJ35589;ORYSJ35590;ORYSJ35559;ORYSJ35591;ORYSJ35593;ORYSJ35592;ORYSJ35595;ORYSJ35569;ORYSJ35570;ORYSJ35571;ORYSJ35579;ORYSJ35580;ORYSJ35583 & False & True\\
309 & ORYSJ35593 & 0.00934717099682525 & 0.004430188679245283 & ORYSJ35589;ORYSJ35590;ORYSJ35559;ORYSJ35591;ORYSJ35593;ORYSJ35592;ORYSJ35595;ORYSJ35569;ORYSJ35570;ORYSJ35571;ORYSJ35579;ORYSJ35580;ORYSJ35583 & False & False\\
309 & ORYSJ35595 & 0.00934717099682525 & 0.004430188679245283 & ORYSJ35589;ORYSJ35590;ORYSJ35559;ORYSJ35591;ORYSJ35593;ORYSJ35592;ORYSJ35595;ORYSJ35569;ORYSJ35570;ORYSJ35571;ORYSJ35579;ORYSJ35580;ORYSJ35583 & False & False\\
309 & ORYSJ35590 & 0.0073790576114524066 & 0.004811320754716982 & ORYSJ35589;ORYSJ35590;ORYSJ35559;ORYSJ35591;ORYSJ35593;ORYSJ35592;ORYSJ35595;ORYSJ35569;ORYSJ35570;ORYSJ35571;ORYSJ35579;ORYSJ35580;ORYSJ35583 & False & False\\
309 & ORYSJ35589 & 0.0057061612338854895 & 0.006588679245283019 & ORYSJ35589;ORYSJ35590;ORYSJ35559;ORYSJ35591;ORYSJ35593;ORYSJ35592;ORYSJ35595;ORYSJ35569;ORYSJ35570;ORYSJ35571;ORYSJ35579;ORYSJ35580;ORYSJ35583 & False & False\\
309 & ORYSJ35571 & 0.0057061612338854895 & 0.006588679245283019 & ORYSJ35589;ORYSJ35590;ORYSJ35559;ORYSJ35591;ORYSJ35593;ORYSJ35592;ORYSJ35595;ORYSJ35569;ORYSJ35570;ORYSJ35571;ORYSJ35579;ORYSJ35580;ORYSJ35583 & False & False\\
309 & ORYSJ35569 & 0.0057061612338854895 & 0.006588679245283019 & ORYSJ35589;ORYSJ35590;ORYSJ35559;ORYSJ35591;ORYSJ35593;ORYSJ35592;ORYSJ35595;ORYSJ35569;ORYSJ35570;ORYSJ35571;ORYSJ35579;ORYSJ35580;ORYSJ35583 & False & False\\
309 & ORYSJ35579 & 0.0057061612338854895 & 0.006588679245283019 & ORYSJ35589;ORYSJ35590;ORYSJ35559;ORYSJ35591;ORYSJ35593;ORYSJ35592;ORYSJ35595;ORYSJ35569;ORYSJ35570;ORYSJ35571;ORYSJ35579;ORYSJ35580;ORYSJ35583 & False & False\\
309 & ORYSJ35559 & 0.0057061612338854895 & 0.006588679245283019 & ORYSJ35589;ORYSJ35590;ORYSJ35559;ORYSJ35591;ORYSJ35593;ORYSJ35592;ORYSJ35595;ORYSJ35569;ORYSJ35570;ORYSJ35571;ORYSJ35579;ORYSJ35580;ORYSJ35583 & False & False\\
309 & ORYSJ39177 & 0.003972623872446264 & 0.008645283018867925 & ORYSJ39173;ORYSJ39177;ORYSJ39179;ORYSJ39181;ORYSJ39184;ORYSJ39185;ORYSJ39186;ORYSJ39187;ORYSJ39154 & False & True\\
309 & ORYSJ39186 & 0.0028106925557302683 & 0.010698113207547169 & ORYSJ39173;ORYSJ39177;ORYSJ39179;ORYSJ39181;ORYSJ39184;ORYSJ39185;ORYSJ39186;ORYSJ39187;ORYSJ39154 & False & True\\
309 & ORYSJ39181 & 0.0027020011173349056 & 0.0110188679245283 & ORYSJ39173;ORYSJ39179;ORYSJ39181;ORYSJ39184;ORYSJ39185;ORYSJ39187 & False & True\\
309 & ORYSJ39179 & 0.0027020011173349056 & 0.0110188679245283 & ORYSJ39173;ORYSJ39179;ORYSJ39181;ORYSJ39184;ORYSJ39185;ORYSJ39187 & False & True\\
309 & ORYSJ39098 & 0.002691149173724941 & 0.011064150943396226 & ORYSJ39095;ORYSJ39096;ORYSJ39097;ORYSJ39098;ORYSJ39103;ORYSJ39104 & False & False\\
309 & ORYSJ39097 & 0.0021359198113207554 & 0.013177358490566038 & ORYSJ39095;ORYSJ39096;ORYSJ39097 & False & False\\
309 & ORYSJ39095 & 0.0021359198113207554 & 0.013177358490566038 & ORYSJ39095;ORYSJ39096;ORYSJ39097 & False & False\\
309 & ORYSJ39096 & 0.0021359198113207554 & 0.013177358490566038 & ORYSJ39095;ORYSJ39096;ORYSJ39097 & False & False\\
309 & ORYSJ39187 & 0.0017306632138856127 & 0.0152 & ORYSJ39173;ORYSJ39179;ORYSJ39181;ORYSJ39184;ORYSJ39185;ORYSJ39187 & False & True\\
309 & ORYSJ39173 & 0.0017306632138856127 & 0.0152 & ORYSJ39173;ORYSJ39179;ORYSJ39181;ORYSJ39184;ORYSJ39185;ORYSJ39187 & False & True\\
309 & ORYSJ39185 & 0.0017306632138856127 & 0.0152 & ORYSJ39173;ORYSJ39179;ORYSJ39181;ORYSJ39184;ORYSJ39185;ORYSJ39187 & False & True\\
309 & ORYSJ39103 & 0.0017214390618171436 & 0.01529433962264151 & ORYSJ39095;ORYSJ39096;ORYSJ39097;ORYSJ39098;ORYSJ39103;ORYSJ39104 & False & False\\
309 & ORYSJ39104 & 0.0017214390618171436 & 0.01529433962264151 & ORYSJ39095;ORYSJ39096;ORYSJ39097;ORYSJ39098;ORYSJ39103;ORYSJ39104 & False & False\\
309 & ORYSJ39154 & 0.0002699844903161523 & 0.024626415094339615 & ORYSJ39173;ORYSJ39177;ORYSJ39179;ORYSJ39181;ORYSJ39184;ORYSJ39185;ORYSJ39186;ORYSJ39187;ORYSJ39154 & False & False\\
309 & ORYSJ39122 & 0.00016608490566037782 & 0.030713207547169805 & ORYSJ39175;ORYSJ39122 & False & False\\
309 & ORYSJ39175 & 0.00016608490566037782 & 0.030713207547169805 & ORYSJ39175;ORYSJ39122 & False & False\\
309 & ORYSJ39163 & 0.0 & 1.0 & nan & False & True\\
309 & ORYSJ39170 & 0.0 & 1.0 & nan & False & True\\
309 & ORYSJ39172 & 0.0 & 1.0 & nan & False & True\\
309 & ORYSJ39178 & 0.0 & 1.0 & nan & False & True\\
309 & ORYSJ39184 & 0.0 & 1.0 & nan & False & True\\
309 & ORYSJ35534 & 0.0 & 1.0 & nan & False & True\\
309 & ORYSJ35535 & 0.0 & 1.0 & nan & False & True\\
311 & ORYSJ09710 & 0.005726190836785248 & 0.014618181818181818 & ORYSJ09701;ORYSJ09703;ORYSJ09706;ORYSJ09707;ORYSJ09710;ORYSJ09697;ORYSJ09699 & True & True\\
311 & ORYSJ09707 & 0.0 & 1.0 & nan & False & True\\
311 & ORYSJ09697 & 0.0 & 1.0 & nan & False & True\\
311 & ORYSJ09699 & 0.0 & 1.0 & nan & False & True\\
311 & ORYSJ09701 & 0.0 & 1.0 & nan & False & True\\
311 & ORYSJ09702 & 0.0 & 1.0 & nan & False & True\\
311 & ORYSJ09703 & 0.0 & 1.0 & nan & False & True\\
311 & ORYSJ09706 & 0.0 & 1.0 & nan & False & True\\
312 & ORYSJ49229 & 0.0 & 1.0 & nan & False & True\\
312 & ORYSJ49235 & 0.0 & 1.0 & nan & True & False\\
312 & ORYSJ49304 & 0.0 & 1.0 & nan & False & True\\
313 & ORYSJ18669 & 0.004215212413072182 & 0.015661971830985916 & ORYSJ18661;ORYSJ18669;ORYSJ18649;ORYSJ18650 & False & False\\
313 & ORYSJ18649 & 0.004215212413072182 & 0.015661971830985916 & ORYSJ18661;ORYSJ18669;ORYSJ18649;ORYSJ18650 & False & False\\
313 & ORYSJ18651 & 0.00256816611656416 & 0.017704225352112676 & ORYSJ18661;ORYSJ18662;ORYSJ18669;ORYSJ18649;ORYSJ18650;ORYSJ18651 & False & False\\
313 & ORYSJ18661 & 0.000619894366197183 & 0.02687323943661972 & ORYSJ18661;ORYSJ18669;ORYSJ18649;ORYSJ18650 & False & False\\
313 & ORYSJ18650 & 0.000619894366197183 & 0.02687323943661972 & ORYSJ18661;ORYSJ18669;ORYSJ18649;ORYSJ18650 & False & False\\
313 & ORYSJ18662 & 7.026514274150776e-05 & 0.027774647887323943 & ORYSJ18661;ORYSJ18662;ORYSJ18669;ORYSJ18649;ORYSJ18650;ORYSJ18651 & False & False\\
314 & ORYSJ30504 & 0.00014919491525423748 & 0.03109152542372881 & ORYSJ30504;ORYSJ30513 & False & False\\
314 & ORYSJ30513 & 0.00014919491525423748 & 0.03109152542372881 & ORYSJ30504;ORYSJ30513 & False & False\\
314 & ORYSJ30471 & 0.0 & 1.0 & nan & False & True\\
315 & ORYSJ09710 & 0.0012113096000891882 & 0.016323076923076926 & ORYSJ09701;ORYSJ09703;ORYSJ09706;ORYSJ09707;ORYSJ09710;ORYSJ09697;ORYSJ09699 & True & True\\
315 & ORYSJ09697 & 0.0 & 1.0 & nan & False & True\\
315 & ORYSJ09699 & 0.0 & 1.0 & nan & False & True\\
315 & ORYSJ09701 & 0.0 & 1.0 & nan & False & True\\
315 & ORYSJ09702 & 0.0 & 1.0 & nan & False & True\\
315 & ORYSJ09703 & 0.0 & 1.0 & nan & False & True\\
315 & ORYSJ09706 & 0.0 & 1.0 & nan & False & True\\
315 & ORYSJ09707 & 0.0 & 1.0 & nan & False & True\\
316 & ORYSJ49162 & 0.0007966578598484848 & 0.02355151515151516 & ORYSJ49166;ORYSJ49167;ORYSJ49162 & False & False\\
316 & ORYSJ49166 & 0.0007966578598484848 & 0.02355151515151516 & ORYSJ49166;ORYSJ49167;ORYSJ49162 & False & False\\
316 & ORYSJ49167 & 0.0007966578598484848 & 0.02355151515151516 & ORYSJ49166;ORYSJ49167;ORYSJ49162 & False & False\\
316 & ORYSJ49235 & 0.0 & 1.0 & nan & True & False\\
316 & ORYSJ49229 & 0.0 & 1.0 & nan & False & True\\
317 & ORYSJ55836 & 0.14168644412753173 & 0.0012590909090909091 & ORYSJ55562;ORYSJ55567;ARATH05879;ORYSJ55570;ORYSJ55579;ORYSJ55836;ORYSJ55841;ORYSJ55845;ORYSJ55553 & False & False\\
317 & ORYSJ55845 & 0.08657469318163863 & 0.0016045454545454544 & ORYSJ55562;ORYSJ55567;ARATH05879;ORYSJ55570;ORYSJ55579;ORYSJ55836;ORYSJ55841;ORYSJ55845;ORYSJ55553 & False & False\\
317 & ORYSJ55841 & 0.07341803465893827 & 0.0017386363636363634 & ORYSJ55562;ORYSJ55567;ARATH05879;ORYSJ55570;ORYSJ55579;ORYSJ55836;ORYSJ55841;ORYSJ55845;ORYSJ55553 & False & False\\
317 & ORYSJ55562 & 0.044649356216738635 & 0.0026204545454545447 & ORYSJ55562;ORYSJ55567;ARATH05879;ORYSJ55570;ORYSJ55579;ORYSJ55836;ORYSJ55841;ORYSJ55845;ORYSJ55553 & False & False\\
317 & ORYSJ55553 & 0.044649356216738635 & 0.0026204545454545447 & ORYSJ55562;ORYSJ55567;ARATH05879;ORYSJ55570;ORYSJ55579;ORYSJ55836;ORYSJ55841;ORYSJ55845;ORYSJ55553 & False & False\\
317 & ORYSJ55567 & 0.037781498238773296 & 0.002842045454545455 & ORYSJ55562;ORYSJ55567;ARATH05879;ORYSJ55570;ORYSJ55579;ORYSJ55836;ORYSJ55841;ORYSJ55845;ORYSJ55553 & False & False\\
317 & ORYSJ55579 & 0.037781498238773296 & 0.002842045454545455 & ORYSJ55562;ORYSJ55567;ARATH05879;ORYSJ55570;ORYSJ55579;ORYSJ55836;ORYSJ55841;ORYSJ55845;ORYSJ55553 & False & False\\
317 & ORYSJ55570 & 0.037781498238773296 & 0.002842045454545455 & ORYSJ55562;ORYSJ55567;ARATH05879;ORYSJ55570;ORYSJ55579;ORYSJ55836;ORYSJ55841;ORYSJ55845;ORYSJ55553 & False & False\\
317 & ORYSJ55791 & 0.0011474137073863636 & 0.010247727272727271 & ORYSJ55789;ORYSJ55791;ORYSJ55776;ORYSJ55779 & False & False\\
317 & ORYSJ55776 & 0.0011474137073863636 & 0.010247727272727271 & ORYSJ55789;ORYSJ55791;ORYSJ55776;ORYSJ55779 & False & False\\
317 & ORYSJ55779 & 0.0011474137073863636 & 0.010247727272727271 & ORYSJ55789;ORYSJ55791;ORYSJ55776;ORYSJ55779 & False & False\\
317 & ORYSJ55789 & 0.0008048471058238634 & 0.012442045454545454 & ORYSJ55789;ORYSJ55791;ORYSJ55776;ORYSJ55779 & False & False\\
317 & ORYSJ55596 & 0.00028400072553488994 & 0.02028636363636364 & ORYSJ55606;ORYSJ55603;ORYSJ55611;ORYSJ55596 & False & False\\
317 & ORYSJ55611 & 7.094607125011096e-05 & 0.02672272727272728 & ORYSJ55606;ORYSJ55603;ORYSJ55611;ORYSJ55596 & False & False\\
317 & ORYSJ55603 & 7.094607125011096e-05 & 0.02672272727272728 & ORYSJ55606;ORYSJ55603;ORYSJ55611;ORYSJ55596 & False & False\\
317 & ORYSJ55781 & 5.001420454545471e-05 & 0.03392159090909092 & ORYSJ55781;ORYSJ55784 & False & False\\
317 & ORYSJ55651 & 5.001420454545471e-05 & 0.03392159090909092 & ORYSJ55657;ORYSJ55651 & False & False\\
317 & ORYSJ55657 & 5.001420454545471e-05 & 0.03392159090909092 & ORYSJ55657;ORYSJ55651 & False & False\\
317 & ORYSJ55784 & 5.001420454545471e-05 & 0.03392159090909092 & ORYSJ55781;ORYSJ55784 & False & False\\
317 & ORYSJ55717 & 0.0 & 1.0 & nan & False & True\\
317 & ORYSJ55810 & 0.0 & 1.0 & nan & False & True\\
317 & ORYSJ55813 & 0.0 & 1.0 & nan & True & True\\
317 & ORYSJ55632 & 0.0 & 1.0 & nan & False & True\\
317 & ORYSJ55848 & 0.0 & 1.0 & nan & True & True\\
317 & ORYSJ55565 & 0.0 & 1.0 & nan & False & True\\
318 & ORYSJ44025 & 0.0016237909367859866 & 0.004946686976389947 & ORYSJ44132;ORYSJ16582;ORYSJ44025;ORYSJ43774;ORYSJ16450;ORYSJ44030 & False & False\\
318 & ORYSJ44132 & 0.0016237909367859866 & 0.004946686976389947 & ORYSJ44132;ORYSJ16582;ORYSJ44025;ORYSJ43774;ORYSJ16450;ORYSJ44030 & False & False\\
318 & ORYSJ16582 & 0.0016237909367859866 & 0.004946686976389947 & ORYSJ44132;ORYSJ16582;ORYSJ44025;ORYSJ43774;ORYSJ16450;ORYSJ44030 & False & False\\
318 & ORYSJ43774 & 0.0016237909367859866 & 0.004946686976389947 & ORYSJ44132;ORYSJ16582;ORYSJ44025;ORYSJ43774;ORYSJ16450;ORYSJ44030 & False & False\\
318 & ORYSJ44030 & 0.0016237909367859866 & 0.004946686976389947 & ORYSJ44132;ORYSJ16582;ORYSJ44025;ORYSJ43774;ORYSJ16450;ORYSJ44030 & False & False\\
318 & ORYSJ16450 & 0.0016237909367859866 & 0.004946686976389947 & ORYSJ44132;ORYSJ16582;ORYSJ44025;ORYSJ43774;ORYSJ16450;ORYSJ44030 & False & False\\
318 & ORYSJ43928 & 0.0011008901597010664 & 0.007256664127951256 & ORYSJ16582;ORYSJ44030;ORYSJ43928;ORYSJ44025;ORYSJ43774;ORYSJ16450;ORYSJ44132 & False & False\\
318 & ORYSJ16717 & 0.0004872138114414003 & 0.01262909367859863 & ORYSJ16711;ORYSJ16714;ORYSJ16715;ORYSJ16717;ORYSJ16726;ORYSJ16703;ORYSJ16707 & False & False\\
318 & ORYSJ16714 & 0.0004872138114414003 & 0.01262909367859863 & ORYSJ16711;ORYSJ16714;ORYSJ16715;ORYSJ16717;ORYSJ16726;ORYSJ16703;ORYSJ16707 & False & False\\
318 & ORYSJ16707 & 0.0004872138114414003 & 0.01262909367859863 & ORYSJ16711;ORYSJ16714;ORYSJ16715;ORYSJ16717;ORYSJ16726;ORYSJ16703;ORYSJ16707 & False & False\\
318 & ORYSJ43948 & 0.00043108815689261255 & 0.01509063214013709 & ORYSJ43942;ORYSJ43947;ORYSJ43948 & False & False\\
318 & ORYSJ43947 & 0.00043108815689261255 & 0.01509063214013709 & ORYSJ43942;ORYSJ43947;ORYSJ43948 & False & False\\
318 & ORYSJ43942 & 0.00043108815689261255 & 0.01509063214013709 & ORYSJ43942;ORYSJ43947;ORYSJ43948 & False & False\\
318 & ORYSJ16556 & 0.00037145301789794376 & 0.016351865955826352 & ORYSJ16486;ORYSJ43826;ORYSJ16556 & False & False\\
318 & ORYSJ43826 & 0.00037145301789794376 & 0.016351865955826352 & ORYSJ16486;ORYSJ43826;ORYSJ16556 & False & False\\
318 & ORYSJ16902 & 0.00031181787890327496 & 0.01781797410510282 & ORYSJ16901;ORYSJ16902;ORYSJ16906 & False & False\\
318 & ORYSJ43805 & 0.00031181787890327496 & 0.01781797410510282 & ORYSJ43805;ORYSJ43806;ORYSJ43804 & False & False\\
318 & ORYSJ16703 & 0.00029988954627507613 & 0.018127951256664127 & ORYSJ16711;ORYSJ16714;ORYSJ16715;ORYSJ16717;ORYSJ16726;ORYSJ16703;ORYSJ16707 & False & False\\
318 & ORYSJ16486 & 0.000201492871763138 & 0.019788271134805788 & ORYSJ16486;ORYSJ43826;ORYSJ16556 & False & False\\
318 & ORYSJ43804 & 0.0001508030036176694 & 0.021502665651180503 & ORYSJ43805;ORYSJ43806;ORYSJ43804 & False & False\\
318 & ORYSJ16901 & 0.0001508030036176694 & 0.021502665651180503 & ORYSJ16901;ORYSJ16902;ORYSJ16906 & False & False\\
318 & ORYSJ16906 & 0.0001508030036176694 & 0.021502665651180503 & ORYSJ16901;ORYSJ16902;ORYSJ16906 & False & False\\
318 & ORYSJ43806 & 0.0001508030036176694 & 0.021502665651180503 & ORYSJ43805;ORYSJ43806;ORYSJ43804 & False & False\\
318 & ORYSJ16711 & 0.00014066392088370042 & 0.0219009900990099 & ORYSJ16711;ORYSJ16714;ORYSJ16715;ORYSJ16717;ORYSJ16726;ORYSJ16703;ORYSJ16707 & False & False\\
318 & ORYSJ16715 & 0.00014066392088370042 & 0.0219009900990099 & ORYSJ16711;ORYSJ16714;ORYSJ16715;ORYSJ16717;ORYSJ16726;ORYSJ16703;ORYSJ16707 & False & False\\
318 & ORYSJ16726 & 0.00014066392088370042 & 0.0219009900990099 & ORYSJ16711;ORYSJ16714;ORYSJ16715;ORYSJ16717;ORYSJ16726;ORYSJ16703;ORYSJ16707 & False & False\\
318 & ORYSJ16971 & 0.00010011313547220092 & 0.02503808073115004 & ORYSJ16976;ORYSJ16977;ORYSJ16971 & False & False\\
318 & ORYSJ16977 & 0.00010011313547220092 & 0.02503808073115004 & ORYSJ16976;ORYSJ16977;ORYSJ16971 & False & False\\
318 & ORYSJ16976 & 0.00010011313547220092 & 0.02503808073115004 & ORYSJ16976;ORYSJ16977;ORYSJ16971 & False & False\\
318 & ORYSJ16456 & 5.702674754855295e-05 & 0.02634196496572734 & ORYSJ16438;ORYSJ16456;ORYSJ16457 & False & False\\
318 & ORYSJ16438 & 5.702674754855295e-05 & 0.02634196496572734 & ORYSJ16438;ORYSJ16456;ORYSJ16457 & False & False\\
318 & ORYSJ16625 & 3.3520563594821085e-05 & 0.03450647372429552 & ORYSJ16629;ORYSJ16625 & False & False\\
318 & ORYSJ17017 & 3.3520563594821085e-05 & 0.03450647372429552 & ORYSJ17017;ORYSJ16514 & False & False\\
318 & ORYSJ43946 & 3.3520563594821085e-05 & 0.03450647372429552 & ORYSJ43936;ORYSJ43946 & False & False\\
318 & ORYSJ43936 & 3.3520563594821085e-05 & 0.03450647372429552 & ORYSJ43936;ORYSJ43946 & False & False\\
318 & ORYSJ44250 & 3.3520563594821085e-05 & 0.03450647372429552 & ORYSJ44237;ORYSJ44250 & False & False\\
318 & ORYSJ16514 & 3.3520563594821085e-05 & 0.03450647372429552 & ORYSJ17017;ORYSJ16514 & False & False\\
318 & ORYSJ44251 & 3.3520563594821085e-05 & 0.03450647372429552 & ORYSJ44238;ORYSJ44251 & False & False\\
318 & ORYSJ44238 & 3.3520563594821085e-05 & 0.03450647372429552 & ORYSJ44238;ORYSJ44251 & False & False\\
318 & ORYSJ16519 & 3.3520563594821085e-05 & 0.03450647372429552 & ORYSJ16494;ORYSJ16519 & False & False\\
318 & ORYSJ44237 & 3.3520563594821085e-05 & 0.03450647372429552 & ORYSJ44237;ORYSJ44250 & False & False\\
318 & ORYSJ16494 & 3.3520563594821085e-05 & 0.03450647372429552 & ORYSJ16494;ORYSJ16519 & False & False\\
318 & ORYSJ16629 & 3.3520563594821085e-05 & 0.03450647372429552 & ORYSJ16629;ORYSJ16625 & False & False\\
318 & ORYSJ43797 & 1.3940359624904773e-05 & 0.0353000761614623 & ORYSJ43797;ORYSJ43790;ORYSJ43794 & False & False\\
318 & ORYSJ16921 & 0.0 & 1.0 & nan & False & True\\
318 & ORYSJ43869 & 0.0 & 1.0 & nan & False & True\\
318 & ORYSJ16953 & 0.0 & 1.0 & nan & False & True\\
318 & ORYSJ16455 & 0.0 & 1.0 & nan & False & True\\
319 & ORYSJ49229 & 0.0 & 1.0 & nan & False & True\\
319 & ORYSJ49235 & 0.0 & 1.0 & nan & True & False\\
319 & ORYSJ49304 & 0.0 & 1.0 & nan & False & True\\
320 & ORYSJ15155 & 0.22214136484254604 & 0.0008526234567901237 & ORYSJ16016;ORYSJ15155;ARATH18922;WHEAT35086;WHEAT77392 & False & True\\
320 & ORYSJ25278 & 0.00046826060112847216 & 0.012500771604938272 & ORYSJ25301;ORYSJ25278;ORYSJ25279;ORYSJ25285 & False & False\\
320 & ORYSJ24983 & 0.00043674286265432097 & 0.014501543209876544 & ORYSJ24990;ORYSJ24983;ORYSJ24811 & False & False\\
320 & ORYSJ24811 & 0.00043674286265432097 & 0.014501543209876544 & ORYSJ24990;ORYSJ24983;ORYSJ24811 & False & False\\
320 & ORYSJ24990 & 0.00043674286265432097 & 0.014501543209876544 & ORYSJ24990;ORYSJ24983;ORYSJ24811 & False & False\\
320 & ORYSJ25301 & 0.00028228077021846067 & 0.01756712962962963 & ORYSJ25301;ORYSJ25278;ORYSJ25279;ORYSJ25285 & False & False\\
320 & ORYSJ15315 & 0.00021319851948302469 & 0.01883719135802469 & ORYSJ15353;ORYSJ15330;ORYSJ15315 & False & False\\
320 & ORYSJ15450 & 0.00012589539086612657 & 0.021599537037037042 & ORYSJ15462;ORYSJ15450;ORYSJ15451 & False & False\\
320 & ORYSJ25539 & 0.00012589539086612657 & 0.021599537037037042 & ORYSJ25651;ORYSJ15370;ORYSJ25539 & False & False\\
320 & ORYSJ25246 & 0.00010142634789737654 & 0.0242391975308642 & ORYSJ25246;ORYSJ25233;ORYSJ25202 & False & False\\
320 & ORYSJ25202 & 0.00010142634789737654 & 0.0242391975308642 & ORYSJ25246;ORYSJ25233;ORYSJ25202 & False & False\\
320 & ORYSJ25233 & 0.00010142634789737654 & 0.0242391975308642 & ORYSJ25246;ORYSJ25233;ORYSJ25202 & False & False\\
320 & ORYSJ15470 & 5.777478358892749e-05 & 0.02545293209876543 & ORYSJ24800;ORYSJ15502;ORYSJ24799;ORYSJ15470 & False & False\\
320 & ORYSJ15502 & 5.777478358892749e-05 & 0.02545293209876543 & ORYSJ24800;ORYSJ15502;ORYSJ24799;ORYSJ15470 & False & False\\
320 & ORYSJ25181 & 3.396026234567901e-05 & 0.033485339506172836 & ORYSJ25181;ORYSJ25182 & False & False\\
320 & ORYSJ25182 & 3.396026234567901e-05 & 0.033485339506172836 & ORYSJ25181;ORYSJ25182 & False & False\\
320 & ORYSJ15387 & 3.396026234567901e-05 & 0.033485339506172836 & ORYSJ15384;ORYSJ15387 & False & False\\
320 & ORYSJ15370 & 3.396026234567901e-05 & 0.033485339506172836 & ORYSJ15370;ORYSJ25651 & False & False\\
320 & ORYSJ15462 & 3.396026234567901e-05 & 0.033485339506172836 & ORYSJ15462;ORYSJ15451 & False & False\\
320 & ORYSJ25279 & 3.396026234567901e-05 & 0.033485339506172836 & ORYSJ25285;ORYSJ25279 & False & False\\
320 & ORYSJ15384 & 3.396026234567901e-05 & 0.033485339506172836 & ORYSJ15384;ORYSJ15387 & False & False\\
320 & ORYSJ25285 & 3.396026234567901e-05 & 0.033485339506172836 & ORYSJ25285;ORYSJ25279 & False & False\\
320 & ORYSJ15451 & 3.396026234567901e-05 & 0.033485339506172836 & ORYSJ15462;ORYSJ15451 & False & False\\
320 & ORYSJ25651 & 3.396026234567901e-05 & 0.033485339506172836 & ORYSJ15370;ORYSJ25651 & False & False\\
320 & ORYSJ25305 & 3.396026234567901e-05 & 0.033485339506172836 & ORYSJ25309;ORYSJ25305 & False & False\\
320 & ORYSJ25309 & 3.396026234567901e-05 & 0.033485339506172836 & ORYSJ25309;ORYSJ25305 & False & False\\
320 & ORYSJ25472 & 1.1069428594066323e-05 & 0.034467592592592584 & ORYSJ25509;ORYSJ25472;ORYSJ25513;ORYSJ25476 & False & False\\
320 & ORYSJ25513 & 1.1069428594066323e-05 & 0.034467592592592584 & ORYSJ25509;ORYSJ25472;ORYSJ25513;ORYSJ25476 & False & False\\
320 & ORYSJ25509 & 1.1069428594066323e-05 & 0.034467592592592584 & ORYSJ25509;ORYSJ25472;ORYSJ25513;ORYSJ25476 & False & False\\
320 & ORYSJ15156 & 0.0 & 1.0 & nan & False & True\\
320 & ORYSJ25392 & 0.0 & 1.0 & nan & False & True\\
321 & ORYSJ09710 & 0.000957265945359238 & 0.01931914893617021 & ORYSJ09701;ORYSJ09703;ORYSJ09706;ORYSJ09707;ORYSJ09710;ORYSJ09697;ORYSJ09699 & True & True\\
321 & ORYSJ09707 & 0.0 & 1.0 & nan & False & True\\
321 & ORYSJ09706 & 0.0 & 1.0 & nan & False & True\\
321 & ORYSJ09703 & 0.0 & 1.0 & nan & False & True\\
321 & ORYSJ09702 & 0.0 & 1.0 & nan & False & True\\
321 & ORYSJ09701 & 0.0 & 1.0 & nan & False & True\\
321 & ORYSJ09699 & 0.0 & 1.0 & nan & False & True\\
321 & ORYSJ09697 & 0.0 & 1.0 & nan & False & True\\
322 & ORYSJ46009 & 1.3708157640232108 & 0.0002572533849129594 & ORYSJ46009;ORYGL15662 & False & True\\
322 & ORYSJ45899 & 0.118020063409869 & 0.0013597678916827851 & ARATH03667;ARATH07356;ORYSJ45899 & False & True\\
322 & ORYSJ45648 & 0.0021835048144342364 & 0.008500967117988395 & ORYSJ45639;ORYSJ45645;ORYSJ45646;ORYSJ45648;ORYSJ45650 & False & False\\
322 & ORYSJ45646 & 0.0021835048144342364 & 0.008500967117988395 & ORYSJ45639;ORYSJ45645;ORYSJ45646;ORYSJ45648;ORYSJ45650 & False & False\\
322 & ORYSJ45650 & 0.0015658436957507256 & 0.011239845261121857 & ORYSJ45639;ORYSJ45645;ORYSJ45646;ORYSJ45648;ORYSJ45650 & False & False\\
322 & ORYSJ45645 & 0.0005945715866209053 & 0.018721470019342358 & ORYSJ45639;ORYSJ45645;ORYSJ45646;ORYSJ45648;ORYSJ45650 & False & False\\
322 & ORYSJ45639 & 0.0005945715866209053 & 0.018721470019342358 & ORYSJ45639;ORYSJ45645;ORYSJ45646;ORYSJ45648;ORYSJ45650 & False & False\\
322 & ORYSJ45803 & 3.5403659937137096e-05 & 0.03248549323017408 & ORYSJ45801;ORYSJ45802;ORYSJ45803 & False & False\\
322 & ORYSJ45867 & 0.0 & 1.0 & nan & False & True\\
322 & ORYSJ45997 & 0.0 & 1.0 & nan & False & True\\
322 & ORYSJ45990 & 0.0 & 1.0 & nan & False & True\\
322 & ORYSJ45930 & 0.0 & 1.0 & nan & False & True\\
322 & ORYSJ46088 & 0.0 & 1.0 & nan & False & True\\
322 & ORYSJ45625 & 0.0 & 1.0 & nan & False & True\\
323 & ORYSJ38930 & 0.3430540979977198 & 0.000974264705882353 & SOYBN21884;ARATH15351;SOLLC22528;SOLLC30081;ARATH20487;ORYSJ20194;SOLTU28876;SOYBN51487;ORYSI08878;SOYBN24995;SOYBN24996;ORYSJ40690;SOYBN24997;ARATH03745;ARATH00176;ORYSJ38930;SOLTU41474;SORBI02212;SORBI02213;SORBI02215;ORYSJ56362;SORBI13632 & False & True\\
323 & ORYSJ38899 & 0.0 & 1.0 & nan & False & True\\
323 & ORYSJ38872 & 0.0 & 1.0 & nan & False & True\\
324 & ORYSJ18585 & 0.07309721112449652 & 0.0017397260273972605 & ARATH04502;ORYSJ18585;ORYSJ18592 & False & True\\
324 & ORYSJ18592 & 0.02632607750560475 & 0.003375 & ARATH04502;ORYSJ18592 & False & True\\
324 & ORYSJ18829 & 0.005161947181814534 & 0.004409246575342466 & ORYSJ18826;ORYSJ18828;ORYSJ18829;ORYSJ18798;ORYSJ18796;ORYSJ18768;ORYSJ18833;ORYSJ18769;ORYSJ18770;ORYSJ18771;ORYSJ18777;ORYSJ18815 & False & False\\
324 & ORYSJ18796 & 0.004130805789473861 & 0.005011986301369864 & ORYSJ18826;ORYSJ18828;ORYSJ18829;ORYSJ18798;ORYSJ18796;ORYSJ18768;ORYSJ18833;ORYSJ18769;ORYSJ18770;ORYSJ18771;ORYSJ18777;ORYSJ18815 & False & False\\
324 & ORYSJ18771 & 0.004130805789473861 & 0.005011986301369864 & ORYSJ18826;ORYSJ18828;ORYSJ18829;ORYSJ18798;ORYSJ18796;ORYSJ18768;ORYSJ18833;ORYSJ18769;ORYSJ18770;ORYSJ18771;ORYSJ18777;ORYSJ18815 & False & False\\
324 & ORYSJ18815 & 0.0032543356059842885 & 0.00561472602739726 & ORYSJ18826;ORYSJ18828;ORYSJ18829;ORYSJ18798;ORYSJ18796;ORYSJ18768;ORYSJ18833;ORYSJ18769;ORYSJ18770;ORYSJ18771;ORYSJ18777;ORYSJ18815 & False & False\\
324 & ORYSJ18828 & 0.0025093359500181524 & 0.007327054794520549 & ORYSJ18826;ORYSJ18828;ORYSJ18829;ORYSJ18798;ORYSJ18796;ORYSJ18768;ORYSJ18833;ORYSJ18769;ORYSJ18770;ORYSJ18771;ORYSJ18777;ORYSJ18815 & False & False\\
324 & ORYSJ18928 & 0.0022270754200556502 & 0.007863013698630137 & ORYSJ18920;ORYSJ18921;ORYSJ18922;ORYSJ18923;ORYSJ18928;ORYSJ18911;ORYSJ18912;ORYSJ18913;ORYSJ18916 & False & False\\
324 & ORYSJ18798 & 0.001876086242446936 & 0.008758561643835617 & ORYSJ18826;ORYSJ18828;ORYSJ18829;ORYSJ18798;ORYSJ18796;ORYSJ18768;ORYSJ18833;ORYSJ18769;ORYSJ18770;ORYSJ18771;ORYSJ18777;ORYSJ18815 & False & False\\
324 & ORYSJ18768 & 0.001876086242446936 & 0.008758561643835617 & ORYSJ18826;ORYSJ18828;ORYSJ18829;ORYSJ18798;ORYSJ18796;ORYSJ18768;ORYSJ18833;ORYSJ18769;ORYSJ18770;ORYSJ18771;ORYSJ18777;ORYSJ18815 & False & False\\
324 & ORYSJ18769 & 0.001876086242446936 & 0.008758561643835617 & ORYSJ18826;ORYSJ18828;ORYSJ18829;ORYSJ18798;ORYSJ18796;ORYSJ18768;ORYSJ18833;ORYSJ18769;ORYSJ18770;ORYSJ18771;ORYSJ18777;ORYSJ18815 & False & False\\
324 & ORYSJ18770 & 0.001876086242446936 & 0.008758561643835617 & ORYSJ18826;ORYSJ18828;ORYSJ18829;ORYSJ18798;ORYSJ18796;ORYSJ18768;ORYSJ18833;ORYSJ18769;ORYSJ18770;ORYSJ18771;ORYSJ18777;ORYSJ18815 & False & False\\
324 & ORYSJ18833 & 0.001876086242446936 & 0.008758561643835617 & ORYSJ18826;ORYSJ18828;ORYSJ18829;ORYSJ18798;ORYSJ18796;ORYSJ18768;ORYSJ18833;ORYSJ18769;ORYSJ18770;ORYSJ18771;ORYSJ18777;ORYSJ18815 & False & False\\
324 & ORYSJ18777 & 0.001876086242446936 & 0.008758561643835617 & ORYSJ18826;ORYSJ18828;ORYSJ18829;ORYSJ18798;ORYSJ18796;ORYSJ18768;ORYSJ18833;ORYSJ18769;ORYSJ18770;ORYSJ18771;ORYSJ18777;ORYSJ18815 & False & False\\
324 & ORYSJ18826 & 0.001876086242446936 & 0.008758561643835617 & ORYSJ18826;ORYSJ18828;ORYSJ18829;ORYSJ18798;ORYSJ18796;ORYSJ18768;ORYSJ18833;ORYSJ18769;ORYSJ18770;ORYSJ18771;ORYSJ18777;ORYSJ18815 & False & False\\
324 & ORYSJ18913 & 0.0016361647919788096 & 0.01033219178082192 & ORYSJ18920;ORYSJ18921;ORYSJ18922;ORYSJ18923;ORYSJ18928;ORYSJ18911;ORYSJ18912;ORYSJ18913;ORYSJ18916 & False & False\\
324 & ORYSJ18920 & 0.0016361647919788096 & 0.01033219178082192 & ORYSJ18920;ORYSJ18921;ORYSJ18922;ORYSJ18923;ORYSJ18928;ORYSJ18911;ORYSJ18912;ORYSJ18913;ORYSJ18916 & False & False\\
324 & ORYSJ18921 & 0.0016361647919788096 & 0.01033219178082192 & ORYSJ18920;ORYSJ18921;ORYSJ18922;ORYSJ18923;ORYSJ18928;ORYSJ18911;ORYSJ18912;ORYSJ18913;ORYSJ18916 & False & False\\
324 & ORYSJ18922 & 0.0016361647919788096 & 0.01033219178082192 & ORYSJ18920;ORYSJ18921;ORYSJ18922;ORYSJ18923;ORYSJ18928;ORYSJ18911;ORYSJ18912;ORYSJ18913;ORYSJ18916 & False & False\\
324 & ORYSJ18923 & 0.0016361647919788096 & 0.01033219178082192 & ORYSJ18920;ORYSJ18921;ORYSJ18922;ORYSJ18923;ORYSJ18928;ORYSJ18911;ORYSJ18912;ORYSJ18913;ORYSJ18916 & False & False\\
324 & ORYSJ18916 & 0.0016361647919788096 & 0.01033219178082192 & ORYSJ18920;ORYSJ18921;ORYSJ18922;ORYSJ18923;ORYSJ18928;ORYSJ18911;ORYSJ18912;ORYSJ18913;ORYSJ18916 & False & False\\
324 & ORYSJ18552 & 0.0008708870933219178 & 0.01543664383561644 & ORYSJ18551;ORYSJ18552;ORYSJ18553;ORYSJ18544 & False & False\\
324 & ORYSJ18553 & 0.0008708870933219178 & 0.01543664383561644 & ORYSJ18551;ORYSJ18552;ORYSJ18553;ORYSJ18544 & False & False\\
324 & ORYSJ18551 & 0.0008708870933219178 & 0.01543664383561644 & ORYSJ18551;ORYSJ18552;ORYSJ18553;ORYSJ18544 & False & False\\
324 & ORYSJ18544 & 0.0008708870933219178 & 0.01543664383561644 & ORYSJ18551;ORYSJ18552;ORYSJ18553;ORYSJ18544 & False & False\\
324 & ORYSJ18912 & 0.0007098332109385138 & 0.016642123287671232 & ORYSJ18920;ORYSJ18921;ORYSJ18922;ORYSJ18923;ORYSJ18928;ORYSJ18911;ORYSJ18912;ORYSJ18913;ORYSJ18916 & False & False\\
324 & ORYSJ18911 & 0.0007098332109385138 & 0.016642123287671232 & ORYSJ18920;ORYSJ18921;ORYSJ18922;ORYSJ18923;ORYSJ18928;ORYSJ18911;ORYSJ18912;ORYSJ18913;ORYSJ18916 & False & False\\
324 & ORYSJ18651 & 0.0006493393811931127 & 0.01776712328767123 & ORYSJ18661;ORYSJ18662;ORYSJ18476;ORYSJ18669;ORYSJ18481;ORYSJ18649;ORYSJ18650;ORYSJ18651;ORYSJ18717 & False & False\\
324 & ORYSJ18669 & 0.000512465892685146 & 0.018876712328767125 & ORYSJ18661;ORYSJ18669;ORYSJ18649;ORYSJ18650 & False & False\\
324 & ORYSJ18649 & 0.000512465892685146 & 0.018876712328767125 & ORYSJ18661;ORYSJ18669;ORYSJ18649;ORYSJ18650 & False & False\\
324 & ORYSJ18662 & 0.00029508915894565276 & 0.021296232876712333 & ORYSJ18661;ORYSJ18662;ORYSJ18476;ORYSJ18669;ORYSJ18481;ORYSJ18649;ORYSJ18650;ORYSJ18651;ORYSJ18717 & False & False\\
324 & ORYSJ18739 & 0.00025234932356960364 & 0.021679794520547944 & ORYSJ18772;ORYSJ18745;ORYSJ18739;ORYSJ18748 & False & False\\
324 & ORYSJ18433 & 7.536386986301382e-05 & 0.031916095890410966 & ORYSJ18432;ORYSJ18433;ORYSJ18436 & False & False\\
324 & ORYSJ18748 & 7.536386986301382e-05 & 0.031916095890410966 & ORYSJ18745;ORYSJ18748 & False & False\\
324 & ORYSJ18745 & 7.536386986301382e-05 & 0.031916095890410966 & ORYSJ18745;ORYSJ18748 & False & False\\
324 & ORYSJ18432 & 7.536386986301382e-05 & 0.031916095890410966 & ORYSJ18432;ORYSJ18433;ORYSJ18436 & False & False\\
324 & ORYSJ18650 & 7.536386986301382e-05 & 0.031916095890410966 & ORYSJ18661;ORYSJ18669;ORYSJ18649;ORYSJ18650 & False & False\\
324 & ORYSJ18661 & 7.536386986301382e-05 & 0.031916095890410966 & ORYSJ18661;ORYSJ18669;ORYSJ18649;ORYSJ18650 & False & False\\
324 & ORYSJ18986 & 0.0 & 1.0 & nan & False & True\\
324 & ORYSJ18466 & 0.0 & 1.0 & nan & False & True\\
324 & ORYSJ18589 & 0.0 & 1.0 & nan & False & True\\
334 & ORYSJ49229 & 0.0 & 1.0 & nan & False & True\\
334 & ORYSJ49235 & 0.0 & 1.0 & nan & True & False\\
336 & ORYSJ34842 & 0.1603879698100087 & 0.0009457364341085273 & ARATH27240;ORYSJ34842 & False & False\\
336 & ORYSJ34857 & 0.0005804350351259705 & 0.02532558139534884 & ORYSJ34861;ORYSJ34857;ORYSJ34859 & False & False\\
336 & ORYSJ34859 & 0.0005804350351259705 & 0.02532558139534884 & ORYSJ34861;ORYSJ34857;ORYSJ34859 & False & False\\
336 & ORYSJ34895 & 0.0 & 1.0 & nan & False & True\\
336 & ORYSJ34784 & 0.0 & 1.0 & nan & False & True\\
337 & ORYSJ01089 & 0.4586494579085091 & 0.0007778523489932888 & SOYBN21884;ARATH15351;SOLLC22528;SOLLC30081;ARATH20487;ORYSJ20194;SOLTU28876;SOYBN51487;ORYSI08878;SOYBN24995;SOYBN24996;ORYSJ40690;SOYBN24997;ARATH03745;ARATH00176;SOLTU41474;SORBI02212;SORBI02213;SORBI02215;ORYSJ56362;SORBI13632;ORYSJ01086;ORYSJ01087;ORYSJ01089;ORYSJ01092 & False & True\\
337 & ORYSJ01087 & 0.4586494579085091 & 0.0007778523489932888 & SOYBN21884;ARATH15351;SOLLC22528;SOLLC30081;ARATH20487;ORYSJ20194;SOLTU28876;SOYBN51487;ORYSI08878;SOYBN24995;SOYBN24996;ORYSJ40690;SOYBN24997;ARATH03745;ARATH00176;SOLTU41474;SORBI02212;SORBI02213;SORBI02215;ORYSJ56362;SORBI13632;ORYSJ01086;ORYSJ01087;ORYSJ01089;ORYSJ01092 & False & True\\
337 & ORYSJ01092 & 0.4586494579085091 & 0.0007778523489932888 & SOYBN21884;ARATH15351;SOLLC22528;SOLLC30081;ARATH20487;ORYSJ20194;SOLTU28876;SOYBN51487;ORYSI08878;SOYBN24995;SOYBN24996;ORYSJ40690;SOYBN24997;ARATH03745;ARATH00176;SOLTU41474;SORBI02212;SORBI02213;SORBI02215;ORYSJ56362;SORBI13632;ORYSJ01086;ORYSJ01087;ORYSJ01089;ORYSJ01092 & False & True\\
337 & ORYSJ01086 & 0.4586494579085091 & 0.0007778523489932888 & SOYBN21884;ARATH15351;SOLLC22528;SOLLC30081;ARATH20487;ORYSJ20194;SOLTU28876;SOYBN51487;ORYSI08878;SOYBN24995;SOYBN24996;ORYSJ40690;SOYBN24997;ARATH03745;ARATH00176;SOLTU41474;SORBI02212;SORBI02213;SORBI02215;ORYSJ56362;SORBI13632;ORYSJ01086;ORYSJ01087;ORYSJ01089;ORYSJ01092 & False & True\\
337 & ORYSJ22660 & 0.0014308976510067116 & 0.004798657718120806 & ORYSJ22674;ORYSJ22650;ORYSJ22651;ORYSJ22655;ORYSJ22657;ORYSJ22660 & False & False\\
337 & ORYSJ22650 & 0.0014308976510067116 & 0.004798657718120806 & ORYSJ22674;ORYSJ22650;ORYSJ22651;ORYSJ22655;ORYSJ22657;ORYSJ22660 & False & False\\
337 & ORYSJ22655 & 0.0014308976510067116 & 0.004798657718120806 & ORYSJ22674;ORYSJ22650;ORYSJ22651;ORYSJ22655;ORYSJ22657;ORYSJ22660 & False & False\\
337 & ORYSJ22657 & 0.0014308976510067116 & 0.004798657718120806 & ORYSJ22674;ORYSJ22650;ORYSJ22651;ORYSJ22655;ORYSJ22657;ORYSJ22660 & False & False\\
337 & ORYSJ22651 & 0.0014308976510067116 & 0.004798657718120806 & ORYSJ22674;ORYSJ22650;ORYSJ22651;ORYSJ22655;ORYSJ22657;ORYSJ22660 & False & False\\
337 & ORYSJ22674 & 0.0014308976510067116 & 0.004798657718120806 & ORYSJ22674;ORYSJ22650;ORYSJ22651;ORYSJ22655;ORYSJ22657;ORYSJ22660 & False & False\\
337 & ORYSJ21912 & 0.0010805578859060402 & 0.006419463087248322 & ORYSJ01551;ORYSJ22163;ORYSJ22452;ORYSJ21912;ORYSJ22587 & False & False\\
337 & ORYSJ22452 & 0.0010805578859060402 & 0.006419463087248322 & ORYSJ01551;ORYSJ22163;ORYSJ22452;ORYSJ21912;ORYSJ22587 & False & False\\
337 & ORYSJ22163 & 0.0010805578859060402 & 0.006419463087248322 & ORYSJ01551;ORYSJ22163;ORYSJ22452;ORYSJ21912;ORYSJ22587 & False & False\\
337 & ORYSJ22587 & 0.0010805578859060402 & 0.006419463087248322 & ORYSJ01551;ORYSJ22163;ORYSJ22452;ORYSJ21912;ORYSJ22587 & False & False\\
337 & ORYSJ01551 & 0.0010805578859060402 & 0.006419463087248322 & ORYSJ01551;ORYSJ22163;ORYSJ22452;ORYSJ21912;ORYSJ22587 & False & False\\
337 & ORYSJ01438 & 0.0006937796102807781 & 0.009611409395973157 & ORYSJ01416;ORYSJ01426;ORYSJ01427;ORYSJ01430;ORYSJ01431;ORYSJ01438;ORYSJ01439 & False & False\\
337 & ORYSJ01416 & 0.0004890415277990642 & 0.011781879194630872 & ORYSJ01416;ORYSJ01426;ORYSJ01427;ORYSJ01430;ORYSJ01431;ORYSJ01438;ORYSJ01439 & False & False\\
337 & ORYSJ01430 & 0.0004890415277990642 & 0.011781879194630872 & ORYSJ01416;ORYSJ01426;ORYSJ01427;ORYSJ01430;ORYSJ01431;ORYSJ01438;ORYSJ01439 & False & False\\
337 & ORYSJ01431 & 0.0004890415277990642 & 0.011781879194630872 & ORYSJ01416;ORYSJ01426;ORYSJ01427;ORYSJ01430;ORYSJ01431;ORYSJ01438;ORYSJ01439 & False & False\\
337 & ORYSJ22809 & 0.00040729244232382553 & 0.012800671140939598 & ORYSJ22781;ORYSJ22619;ORYSJ22809;ORYSJ22819 & False & False\\
337 & ORYSJ22684 & 0.000379878355704698 & 0.014882550335570469 & ORYSJ22689;ORYSJ22681;ORYSJ22684 & False & False\\
337 & ORYSJ22689 & 0.000379878355704698 & 0.014882550335570469 & ORYSJ22689;ORYSJ22681;ORYSJ22684 & False & False\\
337 & ORYSJ22681 & 0.000379878355704698 & 0.014882550335570469 & ORYSJ22689;ORYSJ22681;ORYSJ22684 & False & False\\
337 & ORYSJ21883 & 0.00027477642617449664 & 0.01761006711409396 & ORYSJ01510;ORYSJ21903;ORYSJ01461;ORYSJ21883;ORYSJ01500 & False & False\\
337 & ORYSJ22619 & 0.0002455274350356544 & 0.0181 & ORYSJ22781;ORYSJ22619;ORYSJ22809;ORYSJ22819 & False & False\\
337 & ORYSJ01427 & 0.00016709089309656862 & 0.01996510067114094 & ORYSJ01416;ORYSJ01426;ORYSJ01427;ORYSJ01430;ORYSJ01431;ORYSJ01438;ORYSJ01439 & False & False\\
337 & ORYSJ01439 & 0.00016709089309656862 & 0.01996510067114094 & ORYSJ01416;ORYSJ01426;ORYSJ01427;ORYSJ01430;ORYSJ01431;ORYSJ01438;ORYSJ01439 & False & False\\
337 & ORYSJ01426 & 0.00016709089309656862 & 0.01996510067114094 & ORYSJ01416;ORYSJ01426;ORYSJ01427;ORYSJ01430;ORYSJ01431;ORYSJ01438;ORYSJ01439 & False & False\\
337 & ORYSJ01131 & 0.0001628910429425334 & 0.020103355704697987 & ORYSJ01109;ORYSJ01167;ORYSJ01131;ORYSJ01108 & False & False\\
337 & ORYSJ22281 & 0.00015895104233341385 & 0.02013221476510068 & ORYSJ22255;ORYSJ01536;ORYSJ22281;ORYSJ22140 & False & False\\
337 & ORYSJ22164 & 0.00014353404971347068 & 0.020369127516778524 & ORYSJ01551;ORYSJ22163;ORYSJ22164;ORYSJ22452;ORYSJ21912;ORYSJ22587 & False & False\\
337 & ORYSJ21903 & 0.00013288882130872487 & 0.021348322147651 & ORYSJ01510;ORYSJ21903;ORYSJ01461;ORYSJ21883;ORYSJ01500 & False & False\\
337 & ORYSJ01461 & 0.00013288882130872487 & 0.021348322147651 & ORYSJ01510;ORYSJ21903;ORYSJ01461;ORYSJ21883;ORYSJ01500 & False & False\\
337 & ORYSJ01510 & 0.00011432671479380747 & 0.0221503355704698 & ORYSJ01510;ORYSJ21903;ORYSJ01461;ORYSJ21883;ORYSJ01500 & False & False\\
337 & ORYSJ01500 & 0.00011432671479380747 & 0.0221503355704698 & ORYSJ01510;ORYSJ21903;ORYSJ01461;ORYSJ21883;ORYSJ01500 & False & False\\
337 & ORYSJ01180 & 8.822050125838913e-05 & 0.024973825503355702 & ORYSJ01181;ORYSJ01183;ORYSJ01180 & False & False\\
337 & ORYSJ01181 & 8.822050125838913e-05 & 0.024973825503355702 & ORYSJ01181;ORYSJ01183;ORYSJ01180 & False & False\\
337 & ORYSJ01183 & 8.822050125838913e-05 & 0.024973825503355702 & ORYSJ01181;ORYSJ01183;ORYSJ01180 & False & False\\
337 & ORYSJ01167 & 3.7786245561556055e-05 & 0.02647046979865772 & ORYSJ01109;ORYSJ01167;ORYSJ01131;ORYSJ01108 & False & False\\
337 & ORYSJ22140 & 3.4437245043804484e-05 & 0.026547651006711408 & ORYSJ22255;ORYSJ01536;ORYSJ22281;ORYSJ22140 & False & False\\
337 & ORYSJ01269 & 2.953859060402691e-05 & 0.03455570469798658 & ORYSJ01269;ORYSJ01263 & False & False\\
337 & ORYSJ01263 & 2.953859060402691e-05 & 0.03455570469798658 & ORYSJ01269;ORYSJ01263 & False & False\\
337 & ORYSJ22610 & 2.953859060402691e-05 & 0.03455570469798658 & ORYSJ22621;ORYSJ22610 & False & False\\
337 & ORYSJ22653 & 2.953859060402691e-05 & 0.03455570469798658 & ORYSJ22653;ORYSJ21970 & False & False\\
337 & ORYSJ21947 & 2.953859060402691e-05 & 0.03455570469798658 & ORYSJ01546;ORYSJ21947 & False & False\\
337 & ORYSJ01376 & 2.953859060402691e-05 & 0.03455570469798658 & ORYSJ22622;ORYSJ01376 & False & False\\
337 & ORYSJ21970 & 2.953859060402691e-05 & 0.03455570469798658 & ORYSJ22653;ORYSJ21970 & False & False\\
337 & ORYSJ01546 & 2.953859060402691e-05 & 0.03455570469798658 & ORYSJ01546;ORYSJ21947 & False & False\\
337 & ORYSJ22622 & 2.953859060402691e-05 & 0.03455570469798658 & ORYSJ22622;ORYSJ01376 & False & False\\
337 & ORYSJ22781 & 2.953859060402691e-05 & 0.03455570469798658 & ORYSJ22781;ORYSJ22819 & False & False\\
337 & ORYSJ22819 & 2.953859060402691e-05 & 0.03455570469798658 & ORYSJ22781;ORYSJ22819 & False & False\\
337 & ORYSJ22621 & 2.953859060402691e-05 & 0.03455570469798658 & ORYSJ22621;ORYSJ22610 & False & False\\
337 & ORYSJ22549 & 1.2284357172818765e-05 & 0.03539463087248322 & ORYSJ22557;ORYSJ22551;ORYSJ22549;ORYSJ22559 & False & False\\
337 & ORYSJ01113 & 0.0 & 1.0 & nan & False & True\\
337 & ORYSJ01432 & 0.0 & 1.0 & nan & False & True\\
338 & ORYSJ18928 & 0.010241039726870078 & 0.006503937007874015 & ORYSJ18920;ORYSJ18921;ORYSJ18922;ORYSJ18923;ORYSJ18928;ORYSJ18911;ORYSJ18912;ORYSJ18913;ORYSJ18916 & False & False\\
338 & ORYSJ18923 & 0.007523781405634842 & 0.00874015748031496 & ORYSJ18920;ORYSJ18921;ORYSJ18922;ORYSJ18923;ORYSJ18928;ORYSJ18911;ORYSJ18912;ORYSJ18913;ORYSJ18916 & False & False\\
338 & ORYSJ18922 & 0.007523781405634842 & 0.00874015748031496 & ORYSJ18920;ORYSJ18921;ORYSJ18922;ORYSJ18923;ORYSJ18928;ORYSJ18911;ORYSJ18912;ORYSJ18913;ORYSJ18916 & False & False\\
338 & ORYSJ18921 & 0.007523781405634842 & 0.00874015748031496 & ORYSJ18920;ORYSJ18921;ORYSJ18922;ORYSJ18923;ORYSJ18928;ORYSJ18911;ORYSJ18912;ORYSJ18913;ORYSJ18916 & False & False\\
338 & ORYSJ18913 & 0.007523781405634842 & 0.00874015748031496 & ORYSJ18920;ORYSJ18921;ORYSJ18922;ORYSJ18923;ORYSJ18928;ORYSJ18911;ORYSJ18912;ORYSJ18913;ORYSJ18916 & False & False\\
338 & ORYSJ18920 & 0.007523781405634842 & 0.00874015748031496 & ORYSJ18920;ORYSJ18921;ORYSJ18922;ORYSJ18923;ORYSJ18928;ORYSJ18911;ORYSJ18912;ORYSJ18913;ORYSJ18916 & False & False\\
338 & ORYSJ18916 & 0.007523781405634842 & 0.00874015748031496 & ORYSJ18920;ORYSJ18921;ORYSJ18922;ORYSJ18923;ORYSJ18928;ORYSJ18911;ORYSJ18912;ORYSJ18913;ORYSJ18916 & False & False\\
338 & ORYSJ18911 & 0.0032641149227408857 & 0.014708661417322834 & ORYSJ18920;ORYSJ18921;ORYSJ18922;ORYSJ18923;ORYSJ18928;ORYSJ18911;ORYSJ18912;ORYSJ18913;ORYSJ18916 & False & False\\
338 & ORYSJ18912 & 0.0032641149227408857 & 0.014708661417322834 & ORYSJ18920;ORYSJ18921;ORYSJ18922;ORYSJ18923;ORYSJ18928;ORYSJ18911;ORYSJ18912;ORYSJ18913;ORYSJ18916 & False & False\\
343 & ORYSJ52972 & 0.13814552300447322 & 0.000247787610619469 & ARATH01153;ORYSJ52972 & False & True\\
343 & ORYSJ52762 & 0.0008930711293297158 & 0.017110619469026547 & ORYSJ52762;ORYSJ52763;ORYSJ52766;ORYSJ52769;ORYSJ52771 & False & False\\
343 & ORYSJ52949 & 0.0001947455752212392 & 0.027995575221238942 & ORYSJ52949;ORYSJ52950;ORYSJ52951 & False & False\\
343 & ORYSJ52950 & 0.0001947455752212392 & 0.027995575221238942 & ORYSJ52949;ORYSJ52950;ORYSJ52951 & False & False\\
343 & ORYSJ52771 & 9.539364577096626e-05 & 0.02820353982300885 & ORYSJ52762;ORYSJ52763;ORYSJ52766;ORYSJ52769;ORYSJ52771 & False & False\\
415 & ORYSJ42699 & 0.0022605559488472053 & 0.007290488431876606 & ORYSJ42699;ORYSJ42707;ORYSJ42708;ORYSJ42709;ORYSJ42712 & False & False\\
415 & ORYSJ42707 & 0.001535868443409584 & 0.00916452442159383 & ORYSJ42699;ORYSJ42707;ORYSJ42708;ORYSJ42709;ORYSJ42712 & False & False\\
415 & ORYSJ42709 & 0.001253773296915167 & 0.012365038560411313 & ORYSJ42709;ORYSJ42712;ORYSJ42708 & False & False\\
415 & ORYSJ42712 & 0.001253773296915167 & 0.012365038560411313 & ORYSJ42709;ORYSJ42712;ORYSJ42708 & False & False\\
415 & ORYSJ42733 & 0.0007475429748754817 & 0.015794344473007708 & ORYSJ42733;ORYSJ42734;ORYSJ42735;ORYSJ42737 & False & False\\
415 & ORYSJ42708 & 0.0006801031892673523 & 0.016133676092544992 & ORYSJ42709;ORYSJ42712;ORYSJ42708 & False & False\\
415 & ORYSJ42584 & 0.00039282425096387377 & 0.018845758354755784 & ORYSJ42577;ORYSJ42578;ORYSJ42580;ORYSJ42581;ORYSJ42582;ORYSJ42584 & False & False\\
415 & ORYSJ42735 & 0.00024980741553361956 & 0.02120822622107969 & ORYSJ42733;ORYSJ42734;ORYSJ42735;ORYSJ42737 & False & False\\
415 & ORYSJ42734 & 0.00024980741553361956 & 0.02120822622107969 & ORYSJ42733;ORYSJ42734;ORYSJ42735;ORYSJ42737 & False & False\\
415 & ORYSJ42830 & 0.00011314267352185124 & 0.028511568123393317 & ORYSJ42830;ORYSJ42839;ORYSJ42840;ORYSJ42841;ORYSJ42842;ORYSJ42843 & False & False\\
415 & ORYSJ42827 & 0.00011314267352185124 & 0.028511568123393317 & ORYSJ42833;ORYSJ42827 & False & False\\
415 & ORYSJ42833 & 0.00011314267352185124 & 0.028511568123393317 & ORYSJ42833;ORYSJ42827 & False & False\\
415 & ORYSJ42829 & 0.00011314267352185124 & 0.028511568123393317 & ORYSJ42829;ORYSJ42838 & False & False\\
415 & ORYSJ42835 & 0.00011314267352185124 & 0.028511568123393317 & ORYSJ42835;ORYSJ42756 & False & False\\
415 & ORYSJ42756 & 0.00011314267352185124 & 0.028511568123393317 & ORYSJ42835;ORYSJ42756 & False & False\\
415 & ORYSJ42838 & 0.00011314267352185124 & 0.028511568123393317 & ORYSJ42829;ORYSJ42838 & False & False\\
415 & ORYSJ42839 & 0.00011314267352185124 & 0.028511568123393317 & ORYSJ42830;ORYSJ42839;ORYSJ42840;ORYSJ42841;ORYSJ42842;ORYSJ42843 & False & False\\
415 & ORYSJ42577 & 0.00011314267352185124 & 0.028511568123393317 & ORYSJ42581;ORYSJ42577 & False & False\\
415 & ORYSJ42581 & 0.00011314267352185124 & 0.028511568123393317 & ORYSJ42581;ORYSJ42577 & False & False\\
415 & ORYSJ42779 & 0.00011314267352185124 & 0.028511568123393317 & ORYSJ42786;ORYSJ42779 & False & False\\
415 & ORYSJ42786 & 0.00011314267352185124 & 0.028511568123393317 & ORYSJ42786;ORYSJ42779 & False & False\\
415 & ORYSJ42566 & 4.705319328406152e-05 & 0.029208226221079693 & ORYSJ42566;ORYSJ42563;ORYSJ42564 & False & False\\
443 & ORYSJ31752 & 0.002636051227331711 & 0.01073972602739726 & ORYSJ31781;ORYSJ31749;ORYSJ31752;ORYSJ31762;ORYSJ31767;ORYSJ31774 & False & False\\
443 & ORYSJ31774 & 0.002636051227331711 & 0.01073972602739726 & ORYSJ31781;ORYSJ31749;ORYSJ31752;ORYSJ31762;ORYSJ31767;ORYSJ31774 & False & False\\
443 & ORYSJ31749 & 0.001726944913094967 & 0.014763698630136988 & ORYSJ31781;ORYSJ31749;ORYSJ31752;ORYSJ31762;ORYSJ31767;ORYSJ31774 & False & False\\
443 & ORYSJ31837 & 0.0009462509631849313 & 0.0186027397260274 & ORYSJ31837;ORYSJ31846;ORYSJ31847 & False & False\\
443 & ORYSJ31767 & 0.0004501662564212333 & 0.02337671232876712 & ORYSJ31781;ORYSJ31749;ORYSJ31752;ORYSJ31762;ORYSJ31767;ORYSJ31774 & False & False\\
443 & ORYSJ31781 & 0.0004501662564212333 & 0.02337671232876712 & ORYSJ31781;ORYSJ31749;ORYSJ31752;ORYSJ31762;ORYSJ31767;ORYSJ31774 & False & False\\
443 & ORYSJ31762 & 0.0004501662564212333 & 0.02337671232876712 & ORYSJ31781;ORYSJ31749;ORYSJ31752;ORYSJ31762;ORYSJ31767;ORYSJ31774 & False & False\\
443 & ORYSJ31852 & 0.00025642506688784315 & 0.02481849315068493 & ORYSJ31854;ORYSJ31849;ORYSJ31852 & False & False\\
443 & ORYSJ31854 & 0.00025642506688784315 & 0.02481849315068493 & ORYSJ31854;ORYSJ31849;ORYSJ31852 & False & False\\
443 & ORYSJ31810 & 0.00015072773972602763 & 0.031075342465753424 & ORYSJ31810;ORYSJ31876 & False & False\\
443 & ORYSJ31876 & 0.00015072773972602763 & 0.031075342465753424 & ORYSJ31810;ORYSJ31876 & False & False\\
443 & ORYSJ31907 & 0.0 & 1.0 & nan & False & True\\
443 & ORYSJ31823 & 0.0 & 1.0 & nan & False & True\\
445 & ORYSJ25409 & 0.9490875912408758 & 0.0008485401459854015 & ORYSJ25409 & False & True\\
445 & ORYSJ25278 & 0.000553709615932938 & 0.01189963503649635 & ORYSJ25301;ORYSJ25278;ORYSJ25279;ORYSJ25285 & False & False\\
445 & ORYSJ24811 & 0.0005164404653284676 & 0.01383485401459854 & ORYSJ24990;ORYSJ24983;ORYSJ24811 & False & False\\
445 & ORYSJ24983 & 0.0005164404653284676 & 0.01383485401459854 & ORYSJ24990;ORYSJ24983;ORYSJ24811 & False & False\\
445 & ORYSJ24990 & 0.0005164404653284676 & 0.01383485401459854 & ORYSJ24990;ORYSJ24983;ORYSJ24811 & False & False\\
445 & ORYSJ25301 & 0.00033379185967438415 & 0.017212591240875912 & ORYSJ25301;ORYSJ25278;ORYSJ25279;ORYSJ25285 & False & False\\
445 & ORYSJ15315 & 0.00025210335880474443 & 0.01861861313868613 & ORYSJ15353;ORYSJ15330;ORYSJ15315 & False & False\\
445 & ORYSJ15450 & 0.00014886900233804755 & 0.021308394160583943 & ORYSJ15462;ORYSJ15450;ORYSJ15451 & False & False\\
445 & ORYSJ25539 & 0.00014886900233804755 & 0.021308394160583943 & ORYSJ25651;ORYSJ15370;ORYSJ25539 & False & False\\
445 & ORYSJ25246 & 0.0001199348055428832 & 0.02394434306569343 & ORYSJ25246;ORYSJ25233;ORYSJ25202 & False & False\\
445 & ORYSJ25202 & 0.0001199348055428832 & 0.02394434306569343 & ORYSJ25246;ORYSJ25233;ORYSJ25202 & False & False\\
445 & ORYSJ25233 & 0.0001199348055428832 & 0.02394434306569343 & ORYSJ25246;ORYSJ25233;ORYSJ25202 & False & False\\
445 & ORYSJ15502 & 6.831762730953464e-05 & 0.025314781021897808 & ORYSJ24800;ORYSJ15502;ORYSJ24799;ORYSJ15470 & False & False\\
445 & ORYSJ15470 & 6.831762730953464e-05 & 0.025314781021897808 & ORYSJ24800;ORYSJ15502;ORYSJ24799;ORYSJ15470 & False & False\\
445 & ORYSJ15370 & 4.015739051094907e-05 & 0.03303467153284671 & ORYSJ15370;ORYSJ25651 & False & False\\
445 & ORYSJ15451 & 4.015739051094907e-05 & 0.03303467153284671 & ORYSJ15462;ORYSJ15451 & False & False\\
445 & ORYSJ15387 & 4.015739051094907e-05 & 0.03303467153284671 & ORYSJ15384;ORYSJ15387 & False & False\\
445 & ORYSJ25181 & 4.015739051094907e-05 & 0.03303467153284671 & ORYSJ25181;ORYSJ25182 & False & False\\
445 & ORYSJ25695 & 4.015739051094907e-05 & 0.03303467153284671 & ORYSJ25695;ORYSJ24826 & False & False\\
445 & ORYSJ15384 & 4.015739051094907e-05 & 0.03303467153284671 & ORYSJ15384;ORYSJ15387 & False & False\\
445 & ORYSJ25651 & 4.015739051094907e-05 & 0.03303467153284671 & ORYSJ15370;ORYSJ25651 & False & False\\
445 & ORYSJ25279 & 4.015739051094907e-05 & 0.03303467153284671 & ORYSJ25285;ORYSJ25279 & False & False\\
445 & ORYSJ24826 & 4.015739051094907e-05 & 0.03303467153284671 & ORYSJ25695;ORYSJ24826 & False & False\\
445 & ORYSJ25305 & 4.015739051094907e-05 & 0.03303467153284671 & ORYSJ25309;ORYSJ25305 & False & False\\
445 & ORYSJ25285 & 4.015739051094907e-05 & 0.03303467153284671 & ORYSJ25285;ORYSJ25279 & False & False\\
445 & ORYSJ25309 & 4.015739051094907e-05 & 0.03303467153284671 & ORYSJ25309;ORYSJ25305 & False & False\\
445 & ORYSJ25182 & 4.015739051094907e-05 & 0.03303467153284671 & ORYSJ25181;ORYSJ25182 & False & False\\
445 & ORYSJ15462 & 4.015739051094907e-05 & 0.03303467153284671 & ORYSJ15462;ORYSJ15451 & False & False\\
445 & ORYSJ25472 & 1.30893973156116e-05 & 0.033951642335766426 & ORYSJ25509;ORYSJ25472;ORYSJ25513;ORYSJ25476 & False & False\\
445 & ORYSJ25509 & 1.30893973156116e-05 & 0.033951642335766426 & ORYSJ25509;ORYSJ25472;ORYSJ25513;ORYSJ25476 & False & False\\
445 & ORYSJ25513 & 1.30893973156116e-05 & 0.033951642335766426 & ORYSJ25509;ORYSJ25472;ORYSJ25513;ORYSJ25476 & False & False\\
445 & ORYSJ25658 & 0.0 & 1.0 & nan & False & True\\
446 & ORYSJ09239 & 1.7017059268062982 & 0.00032203389830508467 & SOYBN41726;PHYPA16627;BRADI12154;SOLLC25998;SOYBN19234;ARATH01815;SOYBN21287;ORYSJ49141;BRADI12185;SOYBN31790;SOLLC14633;SOLLC14634;SORBI14348;SOLLC14636;SORBI01940;ARATH18227;ORYSJ09239;ORYSJ12576;POPTR33826;BRADI09558;BRADI26330;VITVI11148 & False & True\\
446 & ORYSJ09237 & 0.9471751412429378 & 0.0008672316384180791 & ORYSJ09237 & False & True\\
446 & ORYSJ09349 & 0.13962664721028525 & 0.001562146892655367 & ORYSJ09349;ARATH02366 & False & True\\
446 & ORYSJ09326 & 0.001436717690677966 & 0.014302259887005647 & ORYSJ09325;ORYSJ09326;ORYSJ09322;ORYSJ09324 & False & False\\
446 & ORYSJ09325 & 0.001436717690677966 & 0.014302259887005647 & ORYSJ09325;ORYSJ09326;ORYSJ09322;ORYSJ09324 & False & False\\
446 & ORYSJ09324 & 0.001436717690677966 & 0.014302259887005647 & ORYSJ09325;ORYSJ09326;ORYSJ09322;ORYSJ09324 & False & False\\
446 & ORYSJ09322 & 0.001436717690677966 & 0.014302259887005647 & ORYSJ09325;ORYSJ09326;ORYSJ09322;ORYSJ09324 & False & False\\
446 & ORYSJ09540 & 0.001254623773172669 & 0.01539265536723164 & ORYSJ09541;ORYSJ09546;ORYSJ09535;ORYSJ09536;ORYSJ09539;ORYSJ09540 & False & False\\
446 & ORYSJ09345 & 0.0003713235787429375 & 0.022813559322033897 & ORYSJ09343;ORYSJ09344;ORYSJ09345 & False & False\\
446 & ORYSJ09343 & 0.0003713235787429375 & 0.022813559322033897 & ORYSJ09343;ORYSJ09344;ORYSJ09345 & False & False\\
446 & ORYSJ09344 & 0.0003713235787429375 & 0.022813559322033897 & ORYSJ09343;ORYSJ09344;ORYSJ09345 & False & False\\
446 & ORYSJ09475 & 0.00012432909604519812 & 0.02983333333333333 & ORYSJ09401;ORYSJ09475 & False & False\\
446 & ORYSJ09401 & 0.00012432909604519812 & 0.02983333333333333 & ORYSJ09401;ORYSJ09475 & False & False\\
446 & ORYSJ09539 & 0.0001225673710325073 & 0.02985593220338983 & ORYSJ09541;ORYSJ09546;ORYSJ09535;ORYSJ09536;ORYSJ09539;ORYSJ09540 & False & False\\
446 & ORYSJ09521 & 0.0 & 1.0 & nan & False & True\\
447 & ORYSJ39055 & 0.16337214071339282 & 0.0014768518518518518 & SOLLC26660;ORYSJ39055 & False & True\\
447 & ORYSJ39177 & 0.004873820954621575 & 0.008587962962962962 & ORYSJ39173;ORYSJ39177;ORYSJ39179;ORYSJ39181;ORYSJ39184;ORYSJ39185;ORYSJ39186;ORYSJ39187;ORYSJ39154 & False & False\\
447 & ORYSJ39186 & 0.0034483033669838944 & 0.010444444444444444 & ORYSJ39173;ORYSJ39177;ORYSJ39179;ORYSJ39181;ORYSJ39184;ORYSJ39185;ORYSJ39186;ORYSJ39187;ORYSJ39154 & False & False\\
447 & ORYSJ39181 & 0.0033149550745081025 & 0.010791666666666666 & ORYSJ39173;ORYSJ39179;ORYSJ39181;ORYSJ39184;ORYSJ39185;ORYSJ39187 & False & False\\
447 & ORYSJ39179 & 0.0033149550745081025 & 0.010791666666666666 & ORYSJ39173;ORYSJ39179;ORYSJ39181;ORYSJ39184;ORYSJ39185;ORYSJ39187 & False & False\\
447 & ORYSJ39098 & 0.003301641347394025 & 0.010837962962962962 & ORYSJ39095;ORYSJ39096;ORYSJ39097;ORYSJ39098;ORYSJ39103;ORYSJ39104 & False & False\\
447 & ORYSJ39096 & 0.002620457175925927 & 0.013009259259259259 & ORYSJ39095;ORYSJ39096;ORYSJ39097 & False & False\\
447 & ORYSJ39097 & 0.002620457175925927 & 0.013009259259259259 & ORYSJ39095;ORYSJ39096;ORYSJ39097 & False & False\\
447 & ORYSJ39095 & 0.002620457175925927 & 0.013009259259259259 & ORYSJ39095;ORYSJ39096;ORYSJ39097 & False & False\\
447 & ORYSJ39173 & 0.002123267368887442 & 0.015120370370370369 & ORYSJ39173;ORYSJ39179;ORYSJ39181;ORYSJ39184;ORYSJ39185;ORYSJ39187 & False & False\\
447 & ORYSJ39187 & 0.002123267368887442 & 0.015120370370370369 & ORYSJ39173;ORYSJ39179;ORYSJ39181;ORYSJ39184;ORYSJ39185;ORYSJ39187 & False & False\\
447 & ORYSJ39185 & 0.002123267368887442 & 0.015120370370370369 & ORYSJ39173;ORYSJ39179;ORYSJ39181;ORYSJ39184;ORYSJ39185;ORYSJ39187 & False & False\\
447 & ORYSJ39103 & 0.0021119507008404764 & 0.015189814814814812 & ORYSJ39095;ORYSJ39096;ORYSJ39097;ORYSJ39098;ORYSJ39103;ORYSJ39104 & False & False\\
447 & ORYSJ39104 & 0.0021119507008404764 & 0.015189814814814812 & ORYSJ39095;ORYSJ39096;ORYSJ39097;ORYSJ39098;ORYSJ39103;ORYSJ39104 & False & False\\
447 & ORYSJ39065 & 0.0018954484953703718 & 0.016277777777777776 & ORYSJ39063;ORYSJ39065;ORYSJ39066 & False & False\\
447 & ORYSJ39013 & 0.001889954389029339 & 0.0162962962962963 & ORYSJ39013;ORYSJ39054;ORYSJ39014;ORYSJ39034 & False & False\\
447 & ORYSJ39054 & 0.001889954389029339 & 0.0162962962962963 & ORYSJ39013;ORYSJ39054;ORYSJ39014;ORYSJ39034 & False & False\\
447 & ORYSJ39063 & 0.0009166867766203713 & 0.019712962962962963 & ORYSJ39063;ORYSJ39065;ORYSJ39066 & False & False\\
447 & ORYSJ39066 & 0.0009166867766203713 & 0.019712962962962963 & ORYSJ39063;ORYSJ39065;ORYSJ39066 & False & False\\
447 & ORYSJ39045 & 0.0006085580873842589 & 0.022393518518518517 & ORYSJ39045;ORYSJ39046;ORYSJ39047;ORYSJ39041 & False & False\\
447 & ORYSJ39046 & 0.0006085580873842589 & 0.022393518518518517 & ORYSJ39045;ORYSJ39046;ORYSJ39047;ORYSJ39041 & False & False\\
447 & ORYSJ39047 & 0.0006085580873842589 & 0.022393518518518517 & ORYSJ39045;ORYSJ39046;ORYSJ39047;ORYSJ39041 & False & False\\
447 & ORYSJ39154 & 0.0003312309719156505 & 0.02375 & ORYSJ39173;ORYSJ39177;ORYSJ39179;ORYSJ39181;ORYSJ39184;ORYSJ39185;ORYSJ39186;ORYSJ39187;ORYSJ39154 & False & False\\
447 & ORYSJ39175 & 0.00020376157407407496 & 0.029375 & ORYSJ39175;ORYSJ39122 & False & False\\
447 & ORYSJ39122 & 0.00020376157407407496 & 0.029375 & ORYSJ39175;ORYSJ39122 & False & False\\
447 & ORYSJ39178 & 0.0 & 1.0 & nan & False & True\\
448 & ORYSJ40804 & 0.9492779783393499 & 0.0008555956678700361 & ORYSJ53895;ARATH11949;ARATH06318;ARATH20755;ORYSJ45744;ORYSJ45745;ARATH16099;ORYSJ40801;ORYSJ40804 & False & True\\
448 & ORYSJ40801 & 0.2120182433327835 & 0.0011530685920577615 & ORYSJ53895;ARATH11949;ARATH06318;ARATH20755;ORYSJ45744;ORYSJ45745;ARATH16099;ORYSJ40801;ORYSJ40804 & False & True\\
448 & ORYSJ20225 & 0.1891877663571773 & 0.0013335740072202163 & ARATH06002;ARATH01767;ARATH01339;ARATH16349;ARATH17888;MAIZE24351;ORYSJ20225 & False & True\\
448 & ORYSJ41301 & 0.00078557761732852 & 0.00944404332129964 & ORYSJ41301;ORYSJ41302;ORYSJ41325;ORYSJ41324 & False & False\\
448 & ORYSJ41302 & 0.00078557761732852 & 0.00944404332129964 & ORYSJ41301;ORYSJ41302;ORYSJ41325;ORYSJ41324 & False & False\\
448 & ORYSJ41324 & 0.00078557761732852 & 0.00944404332129964 & ORYSJ41301;ORYSJ41302;ORYSJ41325;ORYSJ41324 & False & False\\
448 & ORYSJ41325 & 0.00078557761732852 & 0.00944404332129964 & ORYSJ41301;ORYSJ41302;ORYSJ41325;ORYSJ41324 & False & False\\
448 & ORYSJ20186 & 0.00047614286552346544 & 0.012353790613718413 & ORYSJ20200;ORYSJ20183;ORYSJ20186;ORYSJ20188;ORYSJ20191 & False & False\\
448 & ORYSJ20235 & 0.0004086777978339352 & 0.014971841155234656 & ORYSJ20237;ORYSJ20235;ORYSJ20236 & False & False\\
448 & ORYSJ41119 & 0.0004086777978339352 & 0.014971841155234656 & ORYSJ41119;ORYSJ20424;ORYSJ20203 & False & False\\
448 & ORYSJ41003 & 0.0004086777978339352 & 0.014971841155234656 & ORYSJ41327;ORYSJ40810;ORYSJ41003 & False & False\\
448 & ORYSJ41327 & 0.0004086777978339352 & 0.014971841155234656 & ORYSJ41327;ORYSJ40810;ORYSJ41003 & False & False\\
448 & ORYSJ40810 & 0.0004086777978339352 & 0.014971841155234656 & ORYSJ41327;ORYSJ40810;ORYSJ41003 & False & False\\
448 & ORYSJ20424 & 0.0004086777978339352 & 0.014971841155234656 & ORYSJ41119;ORYSJ20424;ORYSJ20203 & False & False\\
448 & ORYSJ20237 & 0.0004086777978339352 & 0.014971841155234656 & ORYSJ20237;ORYSJ20235;ORYSJ20236 & False & False\\
448 & ORYSJ20236 & 0.0004086777978339352 & 0.014971841155234656 & ORYSJ20237;ORYSJ20235;ORYSJ20236 & False & False\\
448 & ORYSJ20203 & 0.0004086777978339352 & 0.014971841155234656 & ORYSJ41119;ORYSJ20424;ORYSJ20203 & False & False\\
448 & ORYSJ20183 & 0.0002964181865974727 & 0.017493862815884473 & ORYSJ20200;ORYSJ20183;ORYSJ20186;ORYSJ20188;ORYSJ20191 & False & False\\
448 & ORYSJ20188 & 0.0002964181865974727 & 0.017493862815884473 & ORYSJ20200;ORYSJ20183;ORYSJ20186;ORYSJ20188;ORYSJ20191 & False & False\\
448 & ORYSJ20191 & 0.0002964181865974727 & 0.017493862815884473 & ORYSJ20200;ORYSJ20183;ORYSJ20186;ORYSJ20188;ORYSJ20191 & False & False\\
448 & ORYSJ20200 & 0.0002964181865974727 & 0.017493862815884473 & ORYSJ20200;ORYSJ20183;ORYSJ20186;ORYSJ20188;ORYSJ20191 & False & False\\
448 & ORYSJ40851 & 0.00024608208647677746 & 0.018792779783393502 & ORYSJ40741;ORYSJ40841;ORYSJ20428;ORYSJ40846;ORYSJ40850;ORYSJ40851;ORYSJ40735 & False & False\\
448 & ORYSJ40741 & 0.0001994983980144405 & 0.01979783393501805 & ORYSJ40741;ORYSJ40735;ORYSJ20428 & False & False\\
448 & ORYSJ20201 & 0.00011780536213898917 & 0.02255595667870036 & ORYSJ41117;ORYSJ20201;ORYSJ41315 & False & False\\
448 & ORYSJ41483 & 9.49086981046933e-05 & 0.02512996389891697 & ORYSJ41486;ORYSJ41489;ORYSJ41483;ORYSJ41484 & False & False\\
448 & ORYSJ41484 & 9.49086981046933e-05 & 0.02512996389891697 & ORYSJ41486;ORYSJ41489;ORYSJ41483;ORYSJ41484 & False & False\\
448 & ORYSJ41486 & 9.49086981046933e-05 & 0.02512996389891697 & ORYSJ41486;ORYSJ41489;ORYSJ41483;ORYSJ41484 & False & False\\
448 & ORYSJ20500 & 6.470176775070244e-05 & 0.02596028880866426 & ORYSJ20501;ORYSJ20499;ORYSJ20500 & False & False\\
448 & ORYSJ20501 & 6.470176775070244e-05 & 0.02596028880866426 & ORYSJ20501;ORYSJ20499;ORYSJ20500 & False & False\\
448 & ORYSJ41192 & 3.1777978339350265e-05 & 0.034687364620938625 & ORYSJ41190;ORYSJ41192 & False & False\\
448 & ORYSJ41383 & 3.1777978339350265e-05 & 0.034687364620938625 & ORYSJ20358;ORYSJ41383 & False & False\\
448 & ORYSJ20358 & 3.1777978339350265e-05 & 0.034687364620938625 & ORYSJ20358;ORYSJ41383 & False & False\\
448 & ORYSJ41190 & 3.1777978339350265e-05 & 0.034687364620938625 & ORYSJ41190;ORYSJ41192 & False & False\\
448 & ORYSJ41008 & 3.1777978339350265e-05 & 0.034687364620938625 & ORYSJ41008;ORYSJ41409 & False & False\\
448 & ORYSJ41183 & 3.1777978339350265e-05 & 0.034687364620938625 & ORYSJ41197;ORYSJ41183 & False & False\\
448 & ORYSJ40698 & 3.1777978339350265e-05 & 0.034687364620938625 & ORYSJ40825;ORYSJ40698 & False & False\\
448 & ORYSJ41197 & 3.1777978339350265e-05 & 0.034687364620938625 & ORYSJ41197;ORYSJ41183 & False & False\\
448 & ORYSJ41238 & 3.1777978339350265e-05 & 0.034687364620938625 & ORYSJ41238;ORYSJ41423 & False & False\\
448 & ORYSJ41409 & 3.1777978339350265e-05 & 0.034687364620938625 & ORYSJ41008;ORYSJ41409 & False & False\\
448 & ORYSJ41117 & 3.1777978339350265e-05 & 0.034687364620938625 & ORYSJ41117;ORYSJ41315 & False & False\\
448 & ORYSJ40968 & 3.1777978339350265e-05 & 0.034687364620938625 & ORYSJ40968;ORYSJ41441 & False & False\\
448 & ORYSJ41441 & 3.1777978339350265e-05 & 0.034687364620938625 & ORYSJ40968;ORYSJ41441 & False & False\\
448 & ORYSJ41423 & 3.1777978339350265e-05 & 0.034687364620938625 & ORYSJ41238;ORYSJ41423 & False & False\\
448 & ORYSJ40825 & 3.1777978339350265e-05 & 0.034687364620938625 & ORYSJ40825;ORYSJ40698 & False & False\\
448 & ORYSJ41315 & 3.1777978339350265e-05 & 0.034687364620938625 & ORYSJ41117;ORYSJ41315 & False & False\\
448 & ORYSJ20239 & 0.0 & 1.0 & nan & False & True\\
448 & ORYSJ20234 & 0.0 & 1.0 & nan & False & True\\
448 & ORYSJ20233 & 0.0 & 1.0 & nan & False & True\\
448 & ORYSJ20222 & 0.0 & 1.0 & nan & False & True\\
448 & ORYSJ41387 & 0.0 & 1.0 & nan & False & True\\
448 & ORYSJ20446 & 0.0 & 1.0 & nan & False & True\\
448 & ORYSJ20405 & 0.0 & 1.0 & nan & False & True\\
448 & ORYSJ20404 & 0.0 & 1.0 & nan & False & True\\
448 & ORYSJ20432 & 0.0 & 1.0 & nan & False & True\\
448 & ORYSJ20419 & 0.0 & 1.0 & nan & False & True\\
448 & ORYSJ20418 & 0.0 & 1.0 & nan & False & True\\
448 & ORYSJ20415 & 0.0 & 1.0 & nan & False & True\\
448 & ORYSJ20503 & 0.0 & 1.0 & nan & False & True\\
448 & ORYSJ40806 & 0.0 & 1.0 & nan & False & True\\
448 & ORYSJ40805 & 0.0 & 1.0 & nan & False & True\\
449 & ORYSJ12508 & 2.2793985689880865 & 0.00023730814639905552 & SOLLC14636;SOLLC25998;SORBI01940;SOYBN41726;ARATH18227;POPTR33826;SOYBN19234;ARATH01815;BRADI09558;SOYBN21287;ORYSJ49141;BRADI12185;BRADI12154;VITVI11148;SOYBN31790;ORYSJ12508;ORYSJ12576;SOLLC14634;SOLLC14633;SORBI14348 & False & True\\
449 & ORYSJ09947 & 1.2758784811478512 & 0.0004214876033057851 & BRADI12521;SOLLC11872;SOYBN47277;ORYSJ09947;ARATH23008;VITVI12563;POPTR25206 & False & True\\
449 & ORYSJ12576 & 1.1892959618856591 & 0.0005454545454545455 & SOLLC14636;SOLLC25998;SORBI01940;SOYBN41726;ARATH18227;POPTR33826;SOYBN19234;ARATH01815;BRADI09558;SOYBN21287;ORYSJ49141;BRADI12185;BRADI12154;VITVI11148;SOYBN31790;ORYSJ12508;ORYSJ12576;SOLLC14634;SOLLC14633;SORBI14348 & False & True\\
449 & ORYSJ09787 & 0.1958617027552871 & 0.001282172373081464 & ORYSJ19658;ORYSJ39954;ARATH08251;ORYSJ21653;ARATH23361;ARATH03525;ARATH10065;ARATH27218;ORYSJ02923;MAIZE81166;ARATH11156;ORYSJ52914;ARATH01947;ORYSJ09787;ORYSJ25409 & False & True\\
449 & ORYSJ09882 & 0.052511533218879115 & 0.0028323494687131053 & ORYSJ09882;ARATH07114 & False & True\\
449 & ORYSJ09598 & 0.0011252371171398825 & 0.010188902007083823 & ORYSJ09607;ORYSJ09598;ORYSJ09599;ORYSJ09600;ORYSJ09601;ORYSJ09602;ORYSJ09603;ORYSJ09604 & False & False\\
449 & ORYSJ09600 & 0.0011252371171398825 & 0.010188902007083823 & ORYSJ09607;ORYSJ09598;ORYSJ09599;ORYSJ09600;ORYSJ09601;ORYSJ09602;ORYSJ09603;ORYSJ09604 & False & False\\
449 & ORYSJ09603 & 0.0011252371171398825 & 0.010188902007083823 & ORYSJ09607;ORYSJ09598;ORYSJ09599;ORYSJ09600;ORYSJ09601;ORYSJ09602;ORYSJ09603;ORYSJ09604 & False & False\\
449 & ORYSJ09607 & 0.0011252371171398825 & 0.010188902007083823 & ORYSJ09607;ORYSJ09598;ORYSJ09599;ORYSJ09600;ORYSJ09601;ORYSJ09602;ORYSJ09603;ORYSJ09604 & False & False\\
449 & ORYSJ09599 & 0.0011252371171398825 & 0.010188902007083823 & ORYSJ09607;ORYSJ09598;ORYSJ09599;ORYSJ09600;ORYSJ09601;ORYSJ09602;ORYSJ09603;ORYSJ09604 & False & False\\
449 & ORYSJ09710 & 0.0006042678870884437 & 0.015057851239669422 & ORYSJ09701;ORYSJ09703;ORYSJ09706;ORYSJ09707;ORYSJ12522;ORYSJ09710;ORYSJ09697;ORYSJ09699 & False & False\\
449 & ORYSJ10088 & 0.0005758179604486423 & 0.016246753246753246 & ORYSJ10085;ORYSJ10088;ORYSJ10084 & False & False\\
449 & ORYSJ10085 & 0.0005758179604486423 & 0.016246753246753246 & ORYSJ10085;ORYSJ10088;ORYSJ10084 & False & False\\
449 & ORYSJ09604 & 0.0004853568985975557 & 0.017384887839433295 & ORYSJ09607;ORYSJ09598;ORYSJ09599;ORYSJ09600;ORYSJ09601;ORYSJ09602;ORYSJ09603;ORYSJ09604 & False & False\\
449 & ORYSJ09601 & 0.0004853568985975557 & 0.017384887839433295 & ORYSJ09607;ORYSJ09598;ORYSJ09599;ORYSJ09600;ORYSJ09601;ORYSJ09602;ORYSJ09603;ORYSJ09604 & False & False\\
449 & ORYSJ09602 & 0.0004853568985975557 & 0.017384887839433295 & ORYSJ09607;ORYSJ09598;ORYSJ09599;ORYSJ09600;ORYSJ09601;ORYSJ09602;ORYSJ09603;ORYSJ09604 & False & False\\
449 & ORYSJ10035 & 0.00048337293388429767 & 0.01805903187721369 & ORYSJ10032;ORYSJ10035;ORYSJ10036 & False & False\\
449 & ORYSJ12536 & 0.0004000953724542504 & 0.0193034238488784 & ORYSJ12541;ORYSJ12536;ORYSJ12539;ORYSJ12540 & False & False\\
449 & ORYSJ12557 & 0.00037367535423738223 & 0.019578512396694208 & ORYSJ12557;ORYSJ12558;ORYSJ12552 & False & True\\
449 & ORYSJ12552 & 0.00037367535423738223 & 0.019578512396694208 & ORYSJ12557;ORYSJ12558;ORYSJ12552 & False & True\\
449 & ORYSJ10084 & 0.0003123496347402599 & 0.020268004722550186 & ORYSJ10085;ORYSJ10088;ORYSJ10084 & False & False\\
449 & ORYSJ10032 & 0.00023377136216056675 & 0.021958677685950414 & ORYSJ10032;ORYSJ10035;ORYSJ10036 & False & False\\
449 & ORYSJ10036 & 0.00023377136216056675 & 0.021958677685950414 & ORYSJ10032;ORYSJ10035;ORYSJ10036 & False & False\\
449 & ORYSJ12541 & 0.00016298543494502665 & 0.0237603305785124 & ORYSJ12541;ORYSJ12536;ORYSJ12539;ORYSJ12540 & False & False\\
449 & ORYSJ12540 & 0.00016298543494502665 & 0.0237603305785124 & ORYSJ12541;ORYSJ12536;ORYSJ12539;ORYSJ12540 & False & False\\
449 & ORYSJ12539 & 0.00016298543494502665 & 0.0237603305785124 & ORYSJ12541;ORYSJ12536;ORYSJ12539;ORYSJ12540 & False & False\\
449 & ORYSJ09707 & 0.00010895662988539114 & 0.026016528925619842 & ORYSJ09701;ORYSJ09703;ORYSJ09706;ORYSJ09707;ORYSJ12522;ORYSJ09710;ORYSJ09697;ORYSJ09699 & False & False\\
449 & ORYSJ12522 & 0.00010895662988539114 & 0.026016528925619842 & ORYSJ09701;ORYSJ09703;ORYSJ09706;ORYSJ09707;ORYSJ12522;ORYSJ09710;ORYSJ09697;ORYSJ09699 & False & False\\
449 & ORYSJ09697 & 0.00010895662988539114 & 0.026016528925619842 & ORYSJ09701;ORYSJ09703;ORYSJ09706;ORYSJ09707;ORYSJ12522;ORYSJ09710;ORYSJ09697;ORYSJ09699 & False & False\\
449 & ORYSJ09699 & 0.00010895662988539114 & 0.026016528925619842 & ORYSJ09701;ORYSJ09703;ORYSJ09706;ORYSJ09707;ORYSJ12522;ORYSJ09710;ORYSJ09697;ORYSJ09699 & False & False\\
449 & ORYSJ12556 & 5.196280991735542e-05 & 0.034593860684769766 & ORYSJ12551;ORYSJ12556 & False & True\\
449 & ORYSJ12474 & 5.196280991735542e-05 & 0.034593860684769766 & ORYSJ12473;ORYSJ12474 & False & False\\
449 & ORYSJ12464 & 5.196280991735542e-05 & 0.034593860684769766 & ORYSJ12461;ORYSJ12464 & False & False\\
449 & ORYSJ12462 & 5.196280991735542e-05 & 0.034593860684769766 & ORYSJ12462;ORYSJ12459 & False & False\\
449 & ORYSJ12473 & 5.196280991735542e-05 & 0.034593860684769766 & ORYSJ12473;ORYSJ12474 & False & False\\
449 & ORYSJ12459 & 5.196280991735542e-05 & 0.034593860684769766 & ORYSJ12462;ORYSJ12459 & False & False\\
449 & ORYSJ12551 & 5.196280991735542e-05 & 0.034593860684769766 & ORYSJ12551;ORYSJ12556 & False & True\\
449 & ORYSJ12461 & 5.196280991735542e-05 & 0.034593860684769766 & ORYSJ12461;ORYSJ12464 & False & False\\
449 & ORYSJ12548 & 0.0 & 1.0 & nan & False & True\\
449 & ORYSJ12558 & 0.0 & 1.0 & nan & False & True\\
449 & ORYSJ09648 & 0.0 & 1.0 & nan & False & True\\
449 & ORYSJ09649 & 0.0 & 1.0 & nan & False & True\\
449 & ORYSJ09946 & 0.0 & 1.0 & nan & False & True\\
449 & ORYSJ09809 & 0.0 & 1.0 & nan & False & True\\
460 & ORYSJ42184 & 2.953368492335496 & 0.002458064516129032 & SELML24729;ORYSJ42184;ORYBR22099;TRIUA11318;MUSAM02841;SELML17192;HORVD23436;ORYGL20923;SOLTU12292;SOLLC25922;AEGTA07244;SORBI35051;SOYBN39636;SETIT12793;SOYBN39641;POPTR40349;BRADI05076;SOYBN06436;ARATH18912;ORYSI26815;VITVI10583 & False & True\\
460 & ORYSJ42443 & 2.943954632438631 & 0.002519354838709677 & ORYSJ42443;SOYBN30208;ORYBR31062;ORYGL21105;ORYSI27027;MAIZE20106;MUSAM03570;WHEAT75290;WHEAT69915;ARATH03733;MUSAM32508;SOYBN37419;ORYGL16026;MEDTR39674;WHEAT87340;MUSAM08967;ORYSI20418;SELML31892;HORVD23677;AEGTA31687;MUSAM00807;AEGTA08665;BRADI04845;SELML09693;AEGTA33545;POPTR27734;SETIT12988;ORYBR22263;ORYSJ46453;SORBI23679;TRIUA31837;SOLTU08420;TRIUA24161;MAIZE35626;HORVD10752;SOLLC34358;SOLTU06400;ARATH05190;AEGTA03405;SELML31553;SOLLC15959;SETIT02570;SELML25933 & False & True\\
460 & ORYSJ42187 & 2.7156865104041485 & 0.002970967741935484 & ORYSJ42187;ORYBR22101;ARATH12404;ORYGL20926;SORBI24998;AEGTA33289;AEGTA12364;TRIUA28167;SOLLC32650;SOYBN28631;SETIT12797;MUSAM10420;POPTR16042;BRADI05080;ORYSI26818 & False & True\\
460 & ORYSJ42436 & 0.7295761477940476 & 0.00547741935483871 & ARATH02797;ORYSI19336;ORYSJ40649;SOLLC11636;SOLLC06714;ARATH25596;SOLLC32937;ARATH13831;ARATH20431;ARATH20175;ARATH18648;ARATH04059;ARATH00796;SOLLC22177;ARATH12577;ARATH01122;ARATH05861;SOYBN12341;ORYSJ42436 & False & True\\
460 & ORYSJ42263 & 0.4631148057429012 & 0.005845161290322581 & GIAIC04805;ORYSJ42263;ARATH03744;ARATH04165;GIAIC05312;EMIHU29280 & False & True\\
460 & ORYSJ42302 & 0.08593006716744682 & 0.007538709677419354 & HUMAN19138;RATNO12460;ORYSJ42412;DICDI09669;ORYSJ42302;MOUSE01917 & False & False\\
460 & ORYSJ42412 & 0.08593006716744682 & 0.007538709677419354 & HUMAN19138;RATNO12460;ORYSJ42412;DICDI09669;ORYSJ42302;MOUSE01917 & False & True\\
460 & ORYSJ42322 & 0.002342669277814391 & 0.0191516129032258 & ORYSJ42342;ORYSJ42345;ORYSJ42349;ORYSJ42322;ORYSJ42325;ORYSJ42363;ORYSJ42334;ORYSJ42308 & False & False\\
460 & ORYSJ42363 & 0.002342669277814391 & 0.0191516129032258 & ORYSJ42342;ORYSJ42345;ORYSJ42349;ORYSJ42322;ORYSJ42325;ORYSJ42363;ORYSJ42334;ORYSJ42308 & False & False\\
460 & ORYSJ42308 & 0.0007974172628983162 & 0.027470967741935484 & ORYSJ42342;ORYSJ42345;ORYSJ42349;ORYSJ42322;ORYSJ42325;ORYSJ42363;ORYSJ42334;ORYSJ42308 & False & False\\
460 & ORYSJ42325 & 0.0007974172628983162 & 0.027470967741935484 & ORYSJ42342;ORYSJ42345;ORYSJ42349;ORYSJ42322;ORYSJ42325;ORYSJ42363;ORYSJ42334;ORYSJ42308 & False & False\\
460 & ORYSJ42349 & 0.0007974172628983173 & 0.027470967741935484 & ORYSJ42342;ORYSJ42345;ORYSJ42349;ORYSJ42322;ORYSJ42325;ORYSJ42363;ORYSJ42334;ORYSJ42308 & False & False\\
460 & ORYSJ42334 & 0.0007974172628983173 & 0.027470967741935484 & ORYSJ42342;ORYSJ42345;ORYSJ42349;ORYSJ42322;ORYSJ42325;ORYSJ42363;ORYSJ42334;ORYSJ42308 & False & False\\
460 & ORYSJ42342 & 0.0007974172628983173 & 0.027470967741935484 & ORYSJ42342;ORYSJ42345;ORYSJ42349;ORYSJ42322;ORYSJ42325;ORYSJ42363;ORYSJ42334;ORYSJ42308 & False & False\\
460 & ORYSJ42345 & 0.0007974172628983173 & 0.027470967741935484 & ORYSJ42342;ORYSJ42345;ORYSJ42349;ORYSJ42322;ORYSJ42325;ORYSJ42363;ORYSJ42334;ORYSJ42308 & False & False\\
460 & ORYSJ42344 & 0.0007829279160786293 & 0.027587096774193548 & ORYSJ42309;ORYSJ42326;ORYSJ42376;ORYSJ42344 & False & False\\
460 & ORYSJ42376 & 0.00018161776092489928 & 0.0334 & ORYSJ42309;ORYSJ42326;ORYSJ42376;ORYSJ42344 & False & False\\
460 & ORYSJ42350 & 0.0001419758064516133 & 0.03945806451612903 & ORYSJ42350;ORYSJ42319;ORYSJ42346 & False & False\\
460 & ORYSJ42309 & 0.0001419758064516133 & 0.03945806451612903 & ORYSJ42309;ORYSJ42326 & False & False\\
460 & ORYSJ42326 & 0.0001419758064516133 & 0.03945806451612903 & ORYSJ42309;ORYSJ42326 & False & False\\
460 & ORYSJ42346 & 0.0001419758064516133 & 0.03945806451612903 & ORYSJ42350;ORYSJ42319;ORYSJ42346 & False & False\\
460 & ORYSJ42230 & 0.0 & 1.0 & nan & False & True\\
460 & ORYSJ42239 & 0.0 & 1.0 & nan & False & True\\
460 & ORYSJ42257 & 0.0 & 1.0 & nan & False & True\\
460 & ORYSJ42255 & 0.0 & 1.0 & nan & False & True\\
460 & ORYSJ42212 & 0.0 & 1.0 & nan & False & True\\
460 & ORYSJ42262 & 0.0 & 1.0 & nan & False & True\\
462 & ORYSJ13280 & 0.0006109441415894476 & 0.019707943925233645 & ORYSJ13277;ORYSJ13280;ORYSJ13281;ORYSJ13283;ORYSJ13284 & False & False\\
462 & ORYSJ13291 & 0.00010283294392523372 & 0.032614485981308415 & ORYSJ13290;ORYSJ13291 & False & False\\
462 & ORYSJ13290 & 0.00010283294392523372 & 0.032614485981308415 & ORYSJ13290;ORYSJ13291 & False & False\\
462 & ORYSJ13463 & 4.2765635952102775e-05 & 0.03338551401869159 & ORYSJ13469;ORYSJ13463;ORYSJ13466;ORYSJ13461 & False & False\\
462 & ORYSJ13119 & 0.0 & 1.0 & nan & False & True\\
462 & ORYSJ13132 & 0.0 & 1.0 & nan & False & True\\
462 & ORYSJ13181 & 0.0 & 1.0 & nan & False & True\\
462 & ORYSJ13292 & 0.0 & 1.0 & nan & False & True\\
496 & ORYSJ34950 & 0.0012305584473632824 & 0.0132425 & ORYSJ34950;ORYSJ34951;ORYSJ34952;ORYSJ34955;ORYSJ34939;ORYSJ34947 & False & False\\
496 & ORYSJ35200 & 0.0009936387018562368 & 0.015307499999999996 & ORYSJ35154;ORYSJ35160;ORYSJ35189;ORYSJ35190;ORYSJ35194;ORYSJ35200;ORYSJ35203;ORYSJ35204 & False & False\\
496 & ORYSJ34906 & 0.0009886330195312508 & 0.0155375 & ORYSJ34909;ORYSJ34913;ORYSJ34906;ORYSJ34907 & False & False\\
496 & ORYSJ34907 & 0.0009886330195312508 & 0.0155375 & ORYSJ34909;ORYSJ34913;ORYSJ34906;ORYSJ34907 & False & False\\
496 & ORYSJ35190 & 0.0007170912612424322 & 0.017159999999999998 & ORYSJ35189;ORYSJ35190;ORYSJ35194;ORYSJ35203;ORYSJ35204 & False & False\\
496 & ORYSJ35189 & 0.0007170912612424322 & 0.017159999999999998 & ORYSJ35189;ORYSJ35190;ORYSJ35194;ORYSJ35203;ORYSJ35204 & False & False\\
496 & ORYSJ35203 & 0.0007170912612424322 & 0.017159999999999998 & ORYSJ35189;ORYSJ35190;ORYSJ35194;ORYSJ35203;ORYSJ35204 & False & False\\
496 & ORYSJ35204 & 0.0007170912612424322 & 0.017159999999999998 & ORYSJ35189;ORYSJ35190;ORYSJ35194;ORYSJ35203;ORYSJ35204 & False & False\\
496 & ORYSJ34909 & 0.0004653380666015633 & 0.019455 & ORYSJ34909;ORYSJ34913;ORYSJ34906;ORYSJ34907 & False & False\\
496 & ORYSJ34913 & 0.0004653380666015633 & 0.019455 & ORYSJ34909;ORYSJ34913;ORYSJ34906;ORYSJ34907 & False & False\\
496 & ORYSJ34951 & 0.00019532847821997128 & 0.0231625 & ORYSJ34950;ORYSJ34951;ORYSJ34952;ORYSJ34955;ORYSJ34939;ORYSJ34947 & False & False\\
497 & ORYSJ24197 & 0.004563794338105017 & 0.0020282776349614395 & ORYSJ24229;ORYSJ24262;ORYSJ24197;ORYSJ24264;ORYSJ24226;ORYSJ24206;ORYSJ24240;ORYSJ24221;ORYSJ24188;ORYSJ24253;ORYSJ24190;ORYSJ24258 & False & False\\
497 & ORYSJ24188 & 0.004563794338105017 & 0.0020282776349614395 & ORYSJ24229;ORYSJ24262;ORYSJ24197;ORYSJ24264;ORYSJ24226;ORYSJ24206;ORYSJ24240;ORYSJ24221;ORYSJ24188;ORYSJ24253;ORYSJ24190;ORYSJ24258 & False & False\\
497 & ORYSJ24229 & 0.004563794338105017 & 0.0020282776349614395 & ORYSJ24229;ORYSJ24262;ORYSJ24197;ORYSJ24264;ORYSJ24226;ORYSJ24206;ORYSJ24240;ORYSJ24221;ORYSJ24188;ORYSJ24253;ORYSJ24190;ORYSJ24258 & False & False\\
497 & ORYSJ24190 & 0.004563794338105017 & 0.0020282776349614395 & ORYSJ24229;ORYSJ24262;ORYSJ24197;ORYSJ24264;ORYSJ24226;ORYSJ24206;ORYSJ24240;ORYSJ24221;ORYSJ24188;ORYSJ24253;ORYSJ24190;ORYSJ24258 & False & False\\
497 & ORYSJ24226 & 0.004563794338105017 & 0.0020282776349614395 & ORYSJ24229;ORYSJ24262;ORYSJ24197;ORYSJ24264;ORYSJ24226;ORYSJ24206;ORYSJ24240;ORYSJ24221;ORYSJ24188;ORYSJ24253;ORYSJ24190;ORYSJ24258 & False & False\\
497 & ORYSJ24018 & 0.004138897814910026 & 0.00283547557840617 & ORYSJ24018;ORYSJ24019;ORYSJ24117;ORYSJ24022;ORYSJ24121 & False & False\\
497 & ORYSJ24019 & 0.004138897814910026 & 0.00283547557840617 & ORYSJ24018;ORYSJ24019;ORYSJ24117;ORYSJ24022;ORYSJ24121 & False & False\\
497 & ORYSJ24022 & 0.004138897814910026 & 0.00283547557840617 & ORYSJ24018;ORYSJ24019;ORYSJ24117;ORYSJ24022;ORYSJ24121 & False & False\\
497 & ORYSJ24117 & 0.004138897814910026 & 0.00283547557840617 & ORYSJ24018;ORYSJ24019;ORYSJ24117;ORYSJ24022;ORYSJ24121 & False & False\\
497 & ORYSJ24121 & 0.004138897814910026 & 0.00283547557840617 & ORYSJ24018;ORYSJ24019;ORYSJ24117;ORYSJ24022;ORYSJ24121 & False & False\\
497 & ORYSJ24258 & 0.003493621074278725 & 0.003586118251928021 & ORYSJ24229;ORYSJ24262;ORYSJ24197;ORYSJ24264;ORYSJ24226;ORYSJ24206;ORYSJ24240;ORYSJ24221;ORYSJ24188;ORYSJ24253;ORYSJ24190;ORYSJ24258 & False & False\\
497 & ORYSJ24120 & 0.002891752420067481 & 0.004462724935732648 & ORYSJ24018;ORYSJ24019;ORYSJ24117;ORYSJ24022;ORYSJ24120;ORYSJ24121 & False & False\\
497 & ORYSJ24091 & 0.0027969794344473013 & 0.005259640102827763 & ORYSJ23981;ORYSJ23982;ORYSJ23984;ORYSJ24086;ORYSJ24091 & False & False\\
497 & ORYSJ24086 & 0.0027969794344473013 & 0.005259640102827763 & ORYSJ23981;ORYSJ23982;ORYSJ23984;ORYSJ24086;ORYSJ24091 & False & False\\
497 & ORYSJ23982 & 0.0027969794344473013 & 0.005259640102827763 & ORYSJ23981;ORYSJ23982;ORYSJ23984;ORYSJ24086;ORYSJ24091 & False & False\\
497 & ORYSJ23981 & 0.0027969794344473013 & 0.005259640102827763 & ORYSJ23981;ORYSJ23982;ORYSJ23984;ORYSJ24086;ORYSJ24091 & False & False\\
497 & ORYSJ24221 & 0.002583973800026377 & 0.00589974293059126 & ORYSJ24229;ORYSJ24262;ORYSJ24197;ORYSJ24264;ORYSJ24226;ORYSJ24206;ORYSJ24240;ORYSJ24221;ORYSJ24188;ORYSJ24253;ORYSJ24190;ORYSJ24258 & False & False\\
497 & ORYSJ24264 & 0.002583973800026377 & 0.00589974293059126 & ORYSJ24229;ORYSJ24262;ORYSJ24197;ORYSJ24264;ORYSJ24226;ORYSJ24206;ORYSJ24240;ORYSJ24221;ORYSJ24188;ORYSJ24253;ORYSJ24190;ORYSJ24258 & False & False\\
497 & ORYSJ24262 & 0.002583973800026377 & 0.00589974293059126 & ORYSJ24229;ORYSJ24262;ORYSJ24197;ORYSJ24264;ORYSJ24226;ORYSJ24206;ORYSJ24240;ORYSJ24221;ORYSJ24188;ORYSJ24253;ORYSJ24190;ORYSJ24258 & False & False\\
497 & ORYSJ24206 & 0.002583973800026377 & 0.00589974293059126 & ORYSJ24229;ORYSJ24262;ORYSJ24197;ORYSJ24264;ORYSJ24226;ORYSJ24206;ORYSJ24240;ORYSJ24221;ORYSJ24188;ORYSJ24253;ORYSJ24190;ORYSJ24258 & False & False\\
497 & ORYSJ24240 & 0.002583973800026377 & 0.00589974293059126 & ORYSJ24229;ORYSJ24262;ORYSJ24197;ORYSJ24264;ORYSJ24226;ORYSJ24206;ORYSJ24240;ORYSJ24221;ORYSJ24188;ORYSJ24253;ORYSJ24190;ORYSJ24258 & False & False\\
497 & ORYSJ24253 & 0.002583973800026377 & 0.00589974293059126 & ORYSJ24229;ORYSJ24262;ORYSJ24197;ORYSJ24264;ORYSJ24226;ORYSJ24206;ORYSJ24240;ORYSJ24221;ORYSJ24188;ORYSJ24253;ORYSJ24190;ORYSJ24258 & False & False\\
497 & ORYSJ23984 & 0.0012008010688464008 & 0.012113110539845758 & ORYSJ23981;ORYSJ23982;ORYSJ23984;ORYSJ24086;ORYSJ24091 & False & False\\
497 & ORYSJ24098 & 0.00011314267352185124 & 0.02861953727506427 & ORYSJ24098;ORYSJ24036 & False & False\\
497 & ORYSJ24097 & 0.00011314267352185124 & 0.02861953727506427 & ORYSJ24037;ORYSJ24097 & False & False\\
497 & ORYSJ24119 & 0.00011314267352185124 & 0.02861953727506427 & ORYSJ24119;ORYSJ24272 & False & False\\
497 & ORYSJ24096 & 0.00011314267352185124 & 0.02861953727506427 & ORYSJ24038;ORYSJ24096 & False & False\\
497 & ORYSJ24036 & 0.00011314267352185124 & 0.02861953727506427 & ORYSJ24098;ORYSJ24036 & False & False\\
497 & ORYSJ24272 & 0.00011314267352185124 & 0.02861953727506427 & ORYSJ24119;ORYSJ24272 & False & False\\
497 & ORYSJ24009 & 0.00011314267352185124 & 0.02861953727506427 & ORYSJ24062;ORYSJ24009 & False & False\\
497 & ORYSJ24038 & 0.00011314267352185124 & 0.02861953727506427 & ORYSJ24038;ORYSJ24096 & False & False\\
497 & ORYSJ24079 & 0.00011314267352185124 & 0.02861953727506427 & ORYSJ24037;ORYSJ24038;ORYSJ24079;ORYSJ23988;ORYSJ24096;ORYSJ24097 & False & False\\
497 & ORYSJ23988 & 0.00011314267352185124 & 0.02861953727506427 & ORYSJ24037;ORYSJ24038;ORYSJ24079;ORYSJ23988;ORYSJ24096;ORYSJ24097 & False & False\\
497 & ORYSJ24037 & 0.00011314267352185124 & 0.02861953727506427 & ORYSJ24037;ORYSJ24097 & False & False\\
497 & ORYSJ24062 & 0.00011314267352185124 & 0.02861953727506427 & ORYSJ24062;ORYSJ24009 & False & False\\
498 & ORYSJ43382 & 0.004178445528428138 & 0.0038064516129032258 & ORYSJ43371;ORYSJ43375;ORYSJ43382;ORYSJ43383;ORYSJ43385;ORYSJ43388;ORYSJ43389;ORYSJ43391;ORYSJ43392 & False & False\\
498 & ORYSJ43391 & 0.003111796001216703 & 0.0059970674486803524 & ORYSJ43371;ORYSJ43375;ORYSJ43382;ORYSJ43383;ORYSJ43385;ORYSJ43388;ORYSJ43389;ORYSJ43391;ORYSJ43392 & False & False\\
498 & ORYSJ43389 & 0.002205143903086984 & 0.007929618768328445 & ORYSJ43371;ORYSJ43375;ORYSJ43382;ORYSJ43383;ORYSJ43385;ORYSJ43388;ORYSJ43389;ORYSJ43391;ORYSJ43392 & False & False\\
498 & ORYSJ43385 & 0.0020997955897177414 & 0.008404692082111438 & ORYSJ43371;ORYSJ43375;ORYSJ43383;ORYSJ43385;ORYSJ43392 & False & False\\
498 & ORYSJ43375 & 0.0020997955897177414 & 0.008404692082111438 & ORYSJ43371;ORYSJ43375;ORYSJ43383;ORYSJ43385;ORYSJ43392 & False & False\\
498 & ORYSJ43388 & 0.001434489619676722 & 0.0122316715542522 & ORYSJ43371;ORYSJ43375;ORYSJ43382;ORYSJ43383;ORYSJ43385;ORYSJ43388;ORYSJ43389;ORYSJ43391;ORYSJ43392 & False & False\\
498 & ORYSJ43383 & 0.0013449435533128664 & 0.012944281524926686 & ORYSJ43371;ORYSJ43375;ORYSJ43383;ORYSJ43385;ORYSJ43392 & False & False\\
498 & ORYSJ43371 & 0.0013449435533128664 & 0.012944281524926686 & ORYSJ43371;ORYSJ43375;ORYSJ43383;ORYSJ43385;ORYSJ43392 & False & False\\
498 & ORYSJ43392 & 0.0013449435533128664 & 0.012944281524926686 & ORYSJ43371;ORYSJ43375;ORYSJ43383;ORYSJ43385;ORYSJ43392 & False & False\\
498 & ORYSJ43658 & 0.0003854796096041053 & 0.021073313782991203 & ORYSJ43654;ORYSJ43658;ORYSJ43651 & False & False\\
498 & ORYSJ43651 & 0.0003854796096041053 & 0.021073313782991203 & ORYSJ43654;ORYSJ43658;ORYSJ43651 & False & False\\
498 & ORYSJ43654 & 0.0003854796096041053 & 0.021073313782991203 & ORYSJ43654;ORYSJ43658;ORYSJ43651 & False & False\\
499 & ORYSJ13052 & 0.00011003125000000032 & 0.0305825 & ORYSJ13051;ORYSJ13052 & False & False\\
499 & ORYSJ13051 & 0.00011003125000000032 & 0.0305825 & ORYSJ13051;ORYSJ13052 & False & False\\
500 & ORYSJ26118 & 0.0008319528283227857 & 0.02107594936708861 & ORYSJ26126;ORYSJ26118;ORYSJ26128 & False & False\\
500 & ORYSJ26126 & 0.0008319528283227857 & 0.02107594936708861 & ORYSJ26126;ORYSJ26118;ORYSJ26128 & False & False\\
500 & ORYSJ26128 & 0.0008319528283227857 & 0.02107594936708861 & ORYSJ26126;ORYSJ26118;ORYSJ26128 & False & False\\
522 & ORYSJ07848 & 0.9440794182418232 & 0.0005924528301886793 & SOLLC04397;ORYSJ01481;SOYBN34750;ARATH12721;VITVI11241;POPTR10909;ORYSJ07848;ARATH20241;SOYBN46702;BRADI21092 & False & True\\
522 & ORYSJ07867 & 0.0017057571137971696 & 0.01532452830188679 & ORYSJ07863;ORYSJ07865;ORYSJ07867;ORYSJ07852 & False & False\\
522 & ORYSJ07863 & 0.0017057571137971696 & 0.01532452830188679 & ORYSJ07863;ORYSJ07865;ORYSJ07867;ORYSJ07852 & False & False\\
522 & ORYSJ07852 & 0.0017057571137971696 & 0.01532452830188679 & ORYSJ07863;ORYSJ07865;ORYSJ07867;ORYSJ07852 & False & False\\
522 & ORYSJ07865 & 0.0008838558108785383 & 0.019241509433962262 & ORYSJ07863;ORYSJ07865;ORYSJ07867;ORYSJ07852 & False & False\\
522 & ORYSJ07866 & 0.00016608490566037782 & 0.03131320754716981 & ORYSJ07866;ORYSJ07850 & False & False\\
522 & ORYSJ07850 & 0.00016608490566037782 & 0.03131320754716981 & ORYSJ07866;ORYSJ07850 & False & False\\
522 & ORYSJ07757 & 0.00016608490566037782 & 0.03131320754716981 & ORYSJ07757;ORYSJ07759;ORYSJ07756 & False & False\\
522 & ORYSJ07886 & 0.00016608490566037782 & 0.03131320754716981 & ORYSJ07886;ORYSJ07882 & False & False\\
522 & ORYSJ07793 & 0.00016608490566037782 & 0.03131320754716981 & ORYSJ07793;ORYSJ07787 & False & False\\
522 & ORYSJ07787 & 0.00016608490566037782 & 0.03131320754716981 & ORYSJ07793;ORYSJ07787 & False & False\\
522 & ORYSJ07882 & 0.00016608490566037782 & 0.03131320754716981 & ORYSJ07886;ORYSJ07882 & False & False\\
522 & ORYSJ07963 & 0.00016608490566037782 & 0.03131320754716981 & ORYSJ07963;ORYSJ07923 & False & False\\
522 & ORYSJ07923 & 0.00016608490566037782 & 0.03131320754716981 & ORYSJ07963;ORYSJ07923 & False & False\\
522 & ORYSJ07759 & 0.00016608490566037782 & 0.03131320754716981 & ORYSJ07757;ORYSJ07759;ORYSJ07756 & False & False\\
531 & ORYSJ09598 & 0.0021369413412947987 & 0.007807174887892377 & ORYSJ09607;ORYSJ09598;ORYSJ09599;ORYSJ09600;ORYSJ09601;ORYSJ09602;ORYSJ09603;ORYSJ09604 & False & False\\
531 & ORYSJ09599 & 0.0021369413412947987 & 0.007807174887892377 & ORYSJ09607;ORYSJ09598;ORYSJ09599;ORYSJ09600;ORYSJ09601;ORYSJ09602;ORYSJ09603;ORYSJ09604 & False & False\\
531 & ORYSJ09600 & 0.0021369413412947987 & 0.007807174887892377 & ORYSJ09607;ORYSJ09598;ORYSJ09599;ORYSJ09600;ORYSJ09601;ORYSJ09602;ORYSJ09603;ORYSJ09604 & False & False\\
531 & ORYSJ09603 & 0.0021369413412947987 & 0.007807174887892377 & ORYSJ09607;ORYSJ09598;ORYSJ09599;ORYSJ09600;ORYSJ09601;ORYSJ09602;ORYSJ09603;ORYSJ09604 & False & False\\
531 & ORYSJ09607 & 0.0021369413412947987 & 0.007807174887892377 & ORYSJ09607;ORYSJ09598;ORYSJ09599;ORYSJ09600;ORYSJ09601;ORYSJ09602;ORYSJ09603;ORYSJ09604 & False & False\\
531 & ORYSJ09604 & 0.0009217428096684523 & 0.015105381165919285 & ORYSJ09607;ORYSJ09598;ORYSJ09599;ORYSJ09600;ORYSJ09601;ORYSJ09602;ORYSJ09603;ORYSJ09604 & False & False\\
531 & ORYSJ09602 & 0.0009217428096684523 & 0.015105381165919285 & ORYSJ09607;ORYSJ09598;ORYSJ09599;ORYSJ09600;ORYSJ09601;ORYSJ09602;ORYSJ09603;ORYSJ09604 & False & False\\
531 & ORYSJ09601 & 0.0009217428096684523 & 0.015105381165919285 & ORYSJ09607;ORYSJ09598;ORYSJ09599;ORYSJ09600;ORYSJ09601;ORYSJ09602;ORYSJ09603;ORYSJ09604 & False & False\\
531 & ORYSJ09710 & 0.0007061446099174635 & 0.01723542600896861 & ORYSJ09701;ORYSJ09703;ORYSJ09706;ORYSJ09707;ORYSJ09710;ORYSJ09697;ORYSJ09699 & False & False\\
532 & ORYSJ18829 & 0.0023586416340783643 & 0.000976356050069541 & ORYSJ18826;ORYSJ18828;ORYSJ18829;ORYSJ18798;ORYSJ18796;ORYSJ18768;ORYSJ18833;ORYSJ18769;ORYSJ18770;ORYSJ17837;ORYSJ18771;ORYSJ18777;ORYSJ18815 & False & False\\
532 & ORYSJ18771 & 0.001900533845155761 & 0.0015938803894297634 & ORYSJ18826;ORYSJ18828;ORYSJ18829;ORYSJ18798;ORYSJ18796;ORYSJ18768;ORYSJ18833;ORYSJ18769;ORYSJ18770;ORYSJ17837;ORYSJ18771;ORYSJ18777;ORYSJ18815 & False & False\\
532 & ORYSJ18796 & 0.001900533845155761 & 0.0015938803894297634 & ORYSJ18826;ORYSJ18828;ORYSJ18829;ORYSJ18798;ORYSJ18796;ORYSJ18768;ORYSJ18833;ORYSJ18769;ORYSJ18770;ORYSJ17837;ORYSJ18771;ORYSJ18777;ORYSJ18815 & False & False\\
532 & ORYSJ17837 & 0.0015111422245715485 & 0.0019819193324061195 & ORYSJ18826;ORYSJ18828;ORYSJ18829;ORYSJ18798;ORYSJ18796;ORYSJ18768;ORYSJ18833;ORYSJ18769;ORYSJ18770;ORYSJ17837;ORYSJ18771;ORYSJ18777;ORYSJ18815 & False & False\\
532 & ORYSJ18815 & 0.0015111422245715485 & 0.0019819193324061195 & ORYSJ18826;ORYSJ18828;ORYSJ18829;ORYSJ18798;ORYSJ18796;ORYSJ18768;ORYSJ18833;ORYSJ18769;ORYSJ18770;ORYSJ17837;ORYSJ18771;ORYSJ18777;ORYSJ18815 & False & False\\
532 & ORYSJ42114 & 0.0012572170680306856 & 0.0030417246175243394 & ORYSJ42093;ORYSJ42094;ORYSJ42095;ORYSJ42103;ORYSJ42105;ORYSJ42106;ORYSJ42114;ORYSJ42116 & False & False\\
532 & ORYSJ42103 & 0.0012572170680306856 & 0.0030417246175243394 & ORYSJ42093;ORYSJ42094;ORYSJ42095;ORYSJ42103;ORYSJ42105;ORYSJ42106;ORYSJ42114;ORYSJ42116 & False & False\\
532 & ORYSJ42105 & 0.0012572170680306856 & 0.0030417246175243394 & ORYSJ42093;ORYSJ42094;ORYSJ42095;ORYSJ42103;ORYSJ42105;ORYSJ42106;ORYSJ42114;ORYSJ42116 & False & False\\
532 & ORYSJ42095 & 0.0012572170680306856 & 0.0030417246175243394 & ORYSJ42093;ORYSJ42094;ORYSJ42095;ORYSJ42103;ORYSJ42105;ORYSJ42106;ORYSJ42114;ORYSJ42116 & False & False\\
532 & ORYSJ42094 & 0.0012572170680306856 & 0.0030417246175243394 & ORYSJ42093;ORYSJ42094;ORYSJ42095;ORYSJ42103;ORYSJ42105;ORYSJ42106;ORYSJ42114;ORYSJ42116 & False & False\\
532 & ORYSJ42116 & 0.0012572170680306856 & 0.0030417246175243394 & ORYSJ42093;ORYSJ42094;ORYSJ42095;ORYSJ42103;ORYSJ42105;ORYSJ42106;ORYSJ42114;ORYSJ42116 & False & False\\
532 & ORYSJ17920 & 0.0012018991073756953 & 0.003359527121001391 & ORYSJ17925;ORYSJ17928;ORYSJ17929;ORYSJ17930;ORYSJ17920;ORYSJ17921;ORYSJ17924 & False & False\\
532 & ORYSJ18828 & 0.0011801593470749678 & 0.003370653685674548 & ORYSJ18826;ORYSJ18828;ORYSJ18829;ORYSJ18798;ORYSJ18796;ORYSJ18768;ORYSJ18833;ORYSJ18769;ORYSJ18770;ORYSJ17837;ORYSJ18771;ORYSJ18777;ORYSJ18815 & False & False\\
532 & ORYSJ18928 & 0.0009044590023035467 & 0.0048970792767732965 & ORYSJ18920;ORYSJ18921;ORYSJ18922;ORYSJ18923;ORYSJ18928;ORYSJ18263;ORYSJ18911;ORYSJ18912;ORYSJ18913;ORYSJ18916 & False & False\\
532 & ORYSJ18798 & 0.0008988239012028745 & 0.004967315716272601 & ORYSJ18826;ORYSJ18828;ORYSJ18829;ORYSJ18798;ORYSJ18796;ORYSJ18768;ORYSJ18833;ORYSJ18769;ORYSJ18770;ORYSJ17837;ORYSJ18771;ORYSJ18777;ORYSJ18815 & False & False\\
532 & ORYSJ18768 & 0.0008988239012028745 & 0.004967315716272601 & ORYSJ18826;ORYSJ18828;ORYSJ18829;ORYSJ18798;ORYSJ18796;ORYSJ18768;ORYSJ18833;ORYSJ18769;ORYSJ18770;ORYSJ17837;ORYSJ18771;ORYSJ18777;ORYSJ18815 & False & False\\
532 & ORYSJ18769 & 0.0008988239012028745 & 0.004967315716272601 & ORYSJ18826;ORYSJ18828;ORYSJ18829;ORYSJ18798;ORYSJ18796;ORYSJ18768;ORYSJ18833;ORYSJ18769;ORYSJ18770;ORYSJ17837;ORYSJ18771;ORYSJ18777;ORYSJ18815 & False & False\\
532 & ORYSJ18770 & 0.0008988239012028745 & 0.004967315716272601 & ORYSJ18826;ORYSJ18828;ORYSJ18829;ORYSJ18798;ORYSJ18796;ORYSJ18768;ORYSJ18833;ORYSJ18769;ORYSJ18770;ORYSJ17837;ORYSJ18771;ORYSJ18777;ORYSJ18815 & False & False\\
532 & ORYSJ18833 & 0.0008988239012028745 & 0.004967315716272601 & ORYSJ18826;ORYSJ18828;ORYSJ18829;ORYSJ18798;ORYSJ18796;ORYSJ18768;ORYSJ18833;ORYSJ18769;ORYSJ18770;ORYSJ17837;ORYSJ18771;ORYSJ18777;ORYSJ18815 & False & False\\
532 & ORYSJ18777 & 0.0008988239012028745 & 0.004967315716272601 & ORYSJ18826;ORYSJ18828;ORYSJ18829;ORYSJ18798;ORYSJ18796;ORYSJ18768;ORYSJ18833;ORYSJ18769;ORYSJ18770;ORYSJ17837;ORYSJ18771;ORYSJ18777;ORYSJ18815 & False & False\\
532 & ORYSJ18826 & 0.0008988239012028745 & 0.004967315716272601 & ORYSJ18826;ORYSJ18828;ORYSJ18829;ORYSJ18798;ORYSJ18796;ORYSJ18768;ORYSJ18833;ORYSJ18769;ORYSJ18770;ORYSJ17837;ORYSJ18771;ORYSJ18777;ORYSJ18815 & False & False\\
532 & ORYSJ17838 & 0.0007566237830319893 & 0.006888038942976356 & ORYSJ17838;ORYSJ17848;ORYSJ17841;ORYSJ17846 & False & False\\
532 & ORYSJ17846 & 0.0007566237830319893 & 0.006888038942976356 & ORYSJ17838;ORYSJ17848;ORYSJ17841;ORYSJ17846 & False & False\\
532 & ORYSJ17848 & 0.0007566237830319893 & 0.006888038942976356 & ORYSJ17838;ORYSJ17848;ORYSJ17841;ORYSJ17846 & False & False\\
532 & ORYSJ17841 & 0.0007566237830319893 & 0.006888038942976356 & ORYSJ17838;ORYSJ17848;ORYSJ17841;ORYSJ17846 & False & False\\
532 & ORYSJ42093 & 0.0007153629756021008 & 0.00714394993045897 & ORYSJ42093;ORYSJ42094;ORYSJ42095;ORYSJ42103;ORYSJ42105;ORYSJ42106;ORYSJ42114;ORYSJ42116 & False & False\\
532 & ORYSJ42106 & 0.0007153629756021008 & 0.00714394993045897 & ORYSJ42093;ORYSJ42094;ORYSJ42095;ORYSJ42103;ORYSJ42105;ORYSJ42106;ORYSJ42114;ORYSJ42116 & False & False\\
532 & ORYSJ17921 & 0.0006753957490288704 & 0.007766342141863699 & ORYSJ17925;ORYSJ17928;ORYSJ17929;ORYSJ17930;ORYSJ17920;ORYSJ17921;ORYSJ17924 & False & False\\
532 & ORYSJ17930 & 0.0006753957490288704 & 0.007766342141863699 & ORYSJ17925;ORYSJ17928;ORYSJ17929;ORYSJ17930;ORYSJ17920;ORYSJ17921;ORYSJ17924 & False & False\\
532 & ORYSJ17928 & 0.0006753957490288704 & 0.007766342141863699 & ORYSJ17925;ORYSJ17928;ORYSJ17929;ORYSJ17930;ORYSJ17920;ORYSJ17921;ORYSJ17924 & False & False\\
532 & ORYSJ17925 & 0.0006753957490288704 & 0.007766342141863699 & ORYSJ17925;ORYSJ17928;ORYSJ17929;ORYSJ17930;ORYSJ17920;ORYSJ17921;ORYSJ17924 & False & False\\
532 & ORYSJ17924 & 0.0006753957490288704 & 0.007766342141863699 & ORYSJ17925;ORYSJ17928;ORYSJ17929;ORYSJ17930;ORYSJ17920;ORYSJ17921;ORYSJ17924 & False & False\\
532 & ORYSJ18913 & 0.0006644786081471664 & 0.007888734353268428 & ORYSJ18920;ORYSJ18921;ORYSJ18922;ORYSJ18923;ORYSJ18928;ORYSJ18263;ORYSJ18911;ORYSJ18912;ORYSJ18913;ORYSJ18916 & False & False\\
532 & ORYSJ18921 & 0.0006644786081471664 & 0.007888734353268428 & ORYSJ18920;ORYSJ18921;ORYSJ18922;ORYSJ18923;ORYSJ18928;ORYSJ18263;ORYSJ18911;ORYSJ18912;ORYSJ18913;ORYSJ18916 & False & False\\
532 & ORYSJ18916 & 0.0006644786081471664 & 0.007888734353268428 & ORYSJ18920;ORYSJ18921;ORYSJ18922;ORYSJ18923;ORYSJ18928;ORYSJ18263;ORYSJ18911;ORYSJ18912;ORYSJ18913;ORYSJ18916 & False & False\\
532 & ORYSJ18922 & 0.0006644786081471664 & 0.007888734353268428 & ORYSJ18920;ORYSJ18921;ORYSJ18922;ORYSJ18923;ORYSJ18928;ORYSJ18263;ORYSJ18911;ORYSJ18912;ORYSJ18913;ORYSJ18916 & False & False\\
532 & ORYSJ18923 & 0.0006644786081471664 & 0.007888734353268428 & ORYSJ18920;ORYSJ18921;ORYSJ18922;ORYSJ18923;ORYSJ18928;ORYSJ18263;ORYSJ18911;ORYSJ18912;ORYSJ18913;ORYSJ18916 & False & False\\
532 & ORYSJ18920 & 0.0006644786081471664 & 0.007888734353268428 & ORYSJ18920;ORYSJ18921;ORYSJ18922;ORYSJ18923;ORYSJ18928;ORYSJ18263;ORYSJ18911;ORYSJ18912;ORYSJ18913;ORYSJ18916 & False & False\\
532 & ORYSJ17793 & 0.0004979348373391863 & 0.00959596662030598 & ORYSJ17797;ORYSJ17801;ORYSJ17780;ORYSJ17793;ORYSJ17796 & False & False\\
532 & ORYSJ17780 & 0.0004979348373391863 & 0.00959596662030598 & ORYSJ17797;ORYSJ17801;ORYSJ17780;ORYSJ17793;ORYSJ17796 & False & False\\
532 & ORYSJ17929 & 0.0004697748428636914 & 0.009837273991655076 & ORYSJ17925;ORYSJ17928;ORYSJ17929;ORYSJ17930;ORYSJ17920;ORYSJ17921;ORYSJ17924 & False & False\\
532 & ORYSJ18323 & 0.00044154600155380745 & 0.010344923504867872 & ORYSJ18317;ORYSJ18319;ORYSJ18320;ORYSJ18321;ORYSJ18323;ORYSJ18325 & False & False\\
532 & ORYSJ18321 & 0.00044154600155380745 & 0.010344923504867872 & ORYSJ18317;ORYSJ18319;ORYSJ18320;ORYSJ18321;ORYSJ18323;ORYSJ18325 & False & False\\
532 & ORYSJ18317 & 0.00044154600155380745 & 0.010344923504867872 & ORYSJ18317;ORYSJ18319;ORYSJ18320;ORYSJ18321;ORYSJ18323;ORYSJ18325 & False & False\\
532 & ORYSJ18319 & 0.00044154600155380745 & 0.010344923504867872 & ORYSJ18317;ORYSJ18319;ORYSJ18320;ORYSJ18321;ORYSJ18323;ORYSJ18325 & False & False\\
532 & ORYSJ18320 & 0.00044154600155380745 & 0.010344923504867872 & ORYSJ18317;ORYSJ18319;ORYSJ18320;ORYSJ18321;ORYSJ18323;ORYSJ18325 & False & False\\
532 & ORYSJ18325 & 0.00044154600155380745 & 0.010344923504867872 & ORYSJ18317;ORYSJ18319;ORYSJ18320;ORYSJ18321;ORYSJ18323;ORYSJ18325 & False & False\\
532 & ORYSJ18433 & 0.00039361526425591104 & 0.012563977746870654 & ORYSJ18422;ORYSJ18432;ORYSJ18433;ORYSJ18436 & False & False\\
532 & ORYSJ18432 & 0.00039361526425591104 & 0.012563977746870654 & ORYSJ18422;ORYSJ18432;ORYSJ18433;ORYSJ18436 & False & False\\
532 & ORYSJ18422 & 0.00039361526425591104 & 0.012563977746870654 & ORYSJ18422;ORYSJ18432;ORYSJ18433;ORYSJ18436 & False & False\\
532 & ORYSJ18553 & 0.0003536843271905425 & 0.013414464534075105 & ORYSJ18551;ORYSJ18552;ORYSJ18553;ORYSJ18544 & False & False\\
532 & ORYSJ18544 & 0.0003536843271905425 & 0.013414464534075105 & ORYSJ18551;ORYSJ18552;ORYSJ18553;ORYSJ18544 & False & False\\
532 & ORYSJ18551 & 0.0003536843271905425 & 0.013414464534075105 & ORYSJ18551;ORYSJ18552;ORYSJ18553;ORYSJ18544 & False & False\\
532 & ORYSJ18552 & 0.0003536843271905425 & 0.013414464534075105 & ORYSJ18551;ORYSJ18552;ORYSJ18553;ORYSJ18544 & False & False\\
532 & ORYSJ17796 & 0.00031893306792746 & 0.014268428372739915 & ORYSJ17797;ORYSJ17801;ORYSJ17780;ORYSJ17793;ORYSJ17796 & False & False\\
532 & ORYSJ17797 & 0.00031893306792746 & 0.014268428372739915 & ORYSJ17797;ORYSJ17801;ORYSJ17780;ORYSJ17793;ORYSJ17796 & False & False\\
532 & ORYSJ17801 & 0.00031893306792746 & 0.014268428372739915 & ORYSJ17797;ORYSJ17801;ORYSJ17780;ORYSJ17793;ORYSJ17796 & False & False\\
532 & ORYSJ18912 & 0.0002882771871961699 & 0.014764951321279557 & ORYSJ18920;ORYSJ18921;ORYSJ18922;ORYSJ18923;ORYSJ18928;ORYSJ18263;ORYSJ18911;ORYSJ18912;ORYSJ18913;ORYSJ18916 & False & False\\
532 & ORYSJ18911 & 0.0002882771871961699 & 0.014764951321279557 & ORYSJ18920;ORYSJ18921;ORYSJ18922;ORYSJ18923;ORYSJ18928;ORYSJ18263;ORYSJ18911;ORYSJ18912;ORYSJ18913;ORYSJ18916 & False & False\\
532 & ORYSJ17906 & 0.00028471270862308773 & 0.015426981919332406 & ORYSJ17910;ORYSJ17905;ORYSJ17906 & False & False\\
532 & ORYSJ18651 & 0.00026370945661806545 & 0.015785118219749653 & ORYSJ18661;ORYSJ18662;ORYSJ18476;ORYSJ18669;ORYSJ18481;ORYSJ18649;ORYSJ18650;ORYSJ18651;ORYSJ18717 & False & False\\
532 & ORYSJ17819 & 0.00021313843241617056 & 0.016934631432545203 & ORYSJ17824;ORYSJ17826;ORYSJ17819;ORYSJ17820 & False & False\\
532 & ORYSJ17820 & 0.00021313843241617056 & 0.016934631432545203 & ORYSJ17824;ORYSJ17826;ORYSJ17819;ORYSJ17820 & False & False\\
532 & ORYSJ18649 & 0.00020812244876782 & 0.01708970792767733 & ORYSJ18661;ORYSJ18669;ORYSJ18649;ORYSJ18650 & False & False\\
532 & ORYSJ18669 & 0.00020812244876782 & 0.01708970792767733 & ORYSJ18661;ORYSJ18669;ORYSJ18649;ORYSJ18650 & False & False\\
532 & ORYSJ17910 & 0.0001376942585187761 & 0.019265646731571627 & ORYSJ17910;ORYSJ17905;ORYSJ17906 & False & False\\
532 & ORYSJ17905 & 0.0001376942585187761 & 0.019265646731571627 & ORYSJ17910;ORYSJ17905;ORYSJ17906 & False & False\\
532 & ORYSJ18436 & 0.00013534150955645864 & 0.01936856745479833 & ORYSJ18422;ORYSJ18432;ORYSJ18433;ORYSJ18436 & False & False\\
532 & ORYSJ18662 & 0.00011984149431450728 & 0.01982892906815021 & ORYSJ18661;ORYSJ18662;ORYSJ18476;ORYSJ18669;ORYSJ18481;ORYSJ18649;ORYSJ18650;ORYSJ18651;ORYSJ18717 & False & False\\
532 & ORYSJ17767 & 0.00011346343989047295 & 0.02023643949930459 & ORYSJ17845;ORYSJ17767;ORYSJ18431 & False & False\\
532 & ORYSJ18739 & 0.00010248400901574997 & 0.02043115438108484 & ORYSJ18772;ORYSJ18745;ORYSJ18739;ORYSJ18748 & False & False\\
532 & ORYSJ17824 & 7.685612374289661e-05 & 0.023142559109874825 & ORYSJ17824;ORYSJ17826;ORYSJ17819;ORYSJ17820 & False & False\\
532 & ORYSJ17688 & 5.2069624152468816e-05 & 0.024397079276773297 & ORYSJ17686;ORYSJ17688;ORYSJ17690;ORYSJ18219 & False & False\\
532 & ORYSJ17686 & 5.2069624152468816e-05 & 0.024397079276773297 & ORYSJ17686;ORYSJ17688;ORYSJ17690;ORYSJ18219 & False & False\\
532 & ORYSJ17872 & 4.6583657912465275e-05 & 0.0245326842837274 & ORYSJ17870;ORYSJ17871;ORYSJ17872 & False & False\\
532 & ORYSJ17935 & 3.060674547983323e-05 & 0.03260152990264256 & ORYSJ17822;ORYSJ17935 & False & False\\
532 & ORYSJ17648 & 3.060674547983323e-05 & 0.03260152990264256 & ORYSJ17648;ORYSJ17644 & False & False\\
532 & ORYSJ18745 & 3.060674547983323e-05 & 0.03260152990264256 & ORYSJ18745;ORYSJ18748 & False & False\\
532 & ORYSJ18650 & 3.060674547983323e-05 & 0.03260152990264256 & ORYSJ18661;ORYSJ18669;ORYSJ18649;ORYSJ18650 & False & False\\
532 & ORYSJ18431 & 3.060674547983323e-05 & 0.03260152990264256 & ORYSJ17845;ORYSJ18431 & False & False\\
532 & ORYSJ18748 & 3.060674547983323e-05 & 0.03260152990264256 & ORYSJ18745;ORYSJ18748 & False & False\\
532 & ORYSJ17822 & 3.060674547983323e-05 & 0.03260152990264256 & ORYSJ17822;ORYSJ17935 & False & False\\
532 & ORYSJ18661 & 3.060674547983323e-05 & 0.03260152990264256 & ORYSJ18661;ORYSJ18669;ORYSJ18649;ORYSJ18650 & False & False\\
532 & ORYSJ17845 & 3.060674547983323e-05 & 0.03260152990264256 & ORYSJ17845;ORYSJ18431 & False & False\\
532 & ORYSJ17644 & 3.060674547983323e-05 & 0.03260152990264256 & ORYSJ17648;ORYSJ17644 & False & False\\
532 & ORYSJ17670 & 1.2728575930111266e-05 & 0.033429763560500696 & ORYSJ17670;ORYSJ17664;ORYSJ17674 & False & False\\
534 & ORYSJ10088 & 0.0008482048913043478 & 0.013173913043478263 & ORYSJ10085;ORYSJ10088;ORYSJ10084 & False & False\\
534 & ORYSJ10085 & 0.0008482048913043478 & 0.013173913043478263 & ORYSJ10085;ORYSJ10088;ORYSJ10084 & False & False\\
534 & ORYSJ10181 & 0.000712029347826087 & 0.01497391304347826 & ORYSJ10181;ORYSJ10182;ORYSJ10184;ORYSJ10178 & False & False\\
534 & ORYSJ10035 & 0.000712029347826087 & 0.01497391304347826 & ORYSJ10032;ORYSJ10035;ORYSJ10036 & False & False\\
534 & ORYSJ10084 & 0.0004601045923913045 & 0.017005217391304346 & ORYSJ10085;ORYSJ10088;ORYSJ10084 & False & False\\
534 & ORYSJ10246 & 0.00042776160998454446 & 0.017478260869565214 & ORYSJ10245;ORYSJ10246;ORYSJ10248;ORYSJ10251;ORYSJ10244 & False & False\\
534 & ORYSJ10248 & 0.00042776160998454446 & 0.017478260869565214 & ORYSJ10245;ORYSJ10246;ORYSJ10248;ORYSJ10251;ORYSJ10244 & False & False\\
534 & ORYSJ10251 & 0.00042776160998454446 & 0.017478260869565214 & ORYSJ10245;ORYSJ10246;ORYSJ10248;ORYSJ10251;ORYSJ10244 & False & False\\
534 & ORYSJ10305 & 0.0003783181283763583 & 0.017709565217391303 & ORYSJ10304;ORYSJ10305;ORYSJ10306;ORYSJ10307 & False & False\\
534 & ORYSJ10304 & 0.0003783181283763583 & 0.017709565217391303 & ORYSJ10304;ORYSJ10305;ORYSJ10306;ORYSJ10307 & False & False\\
534 & ORYSJ10178 & 0.0003443553804347826 & 0.01862782608695652 & ORYSJ10181;ORYSJ10182;ORYSJ10184;ORYSJ10178 & False & False\\
534 & ORYSJ10184 & 0.0003443553804347826 & 0.01862782608695652 & ORYSJ10181;ORYSJ10182;ORYSJ10184;ORYSJ10178 & False & False\\
534 & ORYSJ10032 & 0.0003443553804347826 & 0.01862782608695652 & ORYSJ10032;ORYSJ10035;ORYSJ10036 & False & False\\
534 & ORYSJ10036 & 0.0003443553804347826 & 0.01862782608695652 & ORYSJ10032;ORYSJ10035;ORYSJ10036 & False & False\\
534 & ORYSJ10319 & 0.00013021933831521744 & 0.02329217391304348 & ORYSJ10319;ORYSJ10320;ORYSJ10297 & False & False\\
534 & ORYSJ10297 & 0.00013021933831521744 & 0.02329217391304348 & ORYSJ10319;ORYSJ10320;ORYSJ10297 & False & False\\
534 & ORYSJ10244 & 0.00010272780326947171 & 0.023521739130434784 & ORYSJ10245;ORYSJ10246;ORYSJ10248;ORYSJ10251;ORYSJ10244 & False & False\\
536 & ORYSJ42105 & 0.013593068750587408 & 0.001842105263157895 & ORYSJ42093;ORYSJ42094;ORYSJ42095;ORYSJ42103;ORYSJ42105;ORYSJ42106;ORYSJ42114;ORYSJ42116 & False & False\\
536 & ORYSJ42094 & 0.013593068750587408 & 0.001842105263157895 & ORYSJ42093;ORYSJ42094;ORYSJ42095;ORYSJ42103;ORYSJ42105;ORYSJ42106;ORYSJ42114;ORYSJ42116 & False & False\\
536 & ORYSJ42103 & 0.013593068750587408 & 0.001842105263157895 & ORYSJ42093;ORYSJ42094;ORYSJ42095;ORYSJ42103;ORYSJ42105;ORYSJ42106;ORYSJ42114;ORYSJ42116 & False & False\\
536 & ORYSJ42095 & 0.013593068750587408 & 0.001842105263157895 & ORYSJ42093;ORYSJ42094;ORYSJ42095;ORYSJ42103;ORYSJ42105;ORYSJ42106;ORYSJ42114;ORYSJ42116 & False & False\\
536 & ORYSJ42114 & 0.013593068750587408 & 0.001842105263157895 & ORYSJ42093;ORYSJ42094;ORYSJ42095;ORYSJ42103;ORYSJ42105;ORYSJ42106;ORYSJ42114;ORYSJ42116 & False & False\\
536 & ORYSJ42116 & 0.013593068750587408 & 0.001842105263157895 & ORYSJ42093;ORYSJ42094;ORYSJ42095;ORYSJ42103;ORYSJ42105;ORYSJ42106;ORYSJ42114;ORYSJ42116 & False & False\\
536 & ORYSJ42106 & 0.007734526006885869 & 0.004781954887218045 & ORYSJ42093;ORYSJ42094;ORYSJ42095;ORYSJ42103;ORYSJ42105;ORYSJ42106;ORYSJ42114;ORYSJ42116 & False & False\\
536 & ORYSJ42093 & 0.007734526006885869 & 0.004781954887218045 & ORYSJ42093;ORYSJ42094;ORYSJ42095;ORYSJ42103;ORYSJ42105;ORYSJ42106;ORYSJ42114;ORYSJ42116 & False & False\\
537 & ORYSJ19367 & 0.011395631526614837 & 0.0013444976076555026 & ORYSJ19366;ORYSJ19367;ORYSJ19369;ORYSJ19371;ORYSJ19373;ORYSJ19349;ORYSJ19350;ORYSJ19364 & False & False\\
537 & ORYSJ19373 & 0.008968583448340315 & 0.0018947368421052629 & ORYSJ19366;ORYSJ19367;ORYSJ19369;ORYSJ19371;ORYSJ19373;ORYSJ19349;ORYSJ19350;ORYSJ19364 & False & False\\
537 & ORYSJ19369 & 0.008968583448340315 & 0.0018947368421052629 & ORYSJ19366;ORYSJ19367;ORYSJ19369;ORYSJ19371;ORYSJ19373;ORYSJ19349;ORYSJ19350;ORYSJ19364 & False & False\\
537 & ORYSJ19371 & 0.008968583448340315 & 0.0018947368421052629 & ORYSJ19366;ORYSJ19367;ORYSJ19369;ORYSJ19371;ORYSJ19373;ORYSJ19349;ORYSJ19350;ORYSJ19364 & False & False\\
537 & ORYSJ19364 & 0.008968583448340315 & 0.0018947368421052629 & ORYSJ19366;ORYSJ19367;ORYSJ19369;ORYSJ19371;ORYSJ19373;ORYSJ19349;ORYSJ19350;ORYSJ19364 & False & False\\
537 & ORYSJ19349 & 0.008968583448340315 & 0.0018947368421052629 & ORYSJ19366;ORYSJ19367;ORYSJ19369;ORYSJ19371;ORYSJ19373;ORYSJ19349;ORYSJ19350;ORYSJ19364 & False & False\\
537 & ORYSJ19345 & 0.00857178689126047 & 0.002100478468899521 & ORYSJ19336;ORYSJ19337;ORYSJ19339;ORYSJ19341;ORYSJ19343;ORYSJ19344;ORYSJ19345;ORYSJ19347 & False & False\\
537 & ORYSJ19350 & 0.005152050345253629 & 0.004550239234449761 & ORYSJ19366;ORYSJ19367;ORYSJ19369;ORYSJ19371;ORYSJ19373;ORYSJ19349;ORYSJ19350;ORYSJ19364 & False & False\\
537 & ORYSJ19366 & 0.005152050345253629 & 0.004550239234449761 & ORYSJ19366;ORYSJ19367;ORYSJ19369;ORYSJ19371;ORYSJ19373;ORYSJ19349;ORYSJ19350;ORYSJ19364 & False & False\\
537 & ORYSJ19337 & 0.004865364832763439 & 0.004779904306220096 & ORYSJ19336;ORYSJ19337;ORYSJ19339;ORYSJ19341;ORYSJ19343;ORYSJ19344;ORYSJ19345;ORYSJ19347 & False & False\\
537 & ORYSJ19336 & 0.004865364832763439 & 0.004779904306220096 & ORYSJ19336;ORYSJ19337;ORYSJ19339;ORYSJ19341;ORYSJ19343;ORYSJ19344;ORYSJ19345;ORYSJ19347 & False & False\\
537 & ORYSJ19339 & 0.004865364832763439 & 0.004779904306220096 & ORYSJ19336;ORYSJ19337;ORYSJ19339;ORYSJ19341;ORYSJ19343;ORYSJ19344;ORYSJ19345;ORYSJ19347 & False & False\\
537 & ORYSJ19343 & 0.004081924342105264 & 0.006368421052631579 & ORYSJ19341;ORYSJ19343;ORYSJ19344;ORYSJ19347 & False & False\\
537 & ORYSJ19347 & 0.0027519323415071783 & 0.008258373205741626 & ORYSJ19341;ORYSJ19343;ORYSJ19344;ORYSJ19347 & False & False\\
537 & ORYSJ19344 & 0.0027519323415071783 & 0.008258373205741626 & ORYSJ19341;ORYSJ19343;ORYSJ19344;ORYSJ19347 & False & False\\
537 & ORYSJ19341 & 0.0027519323415071783 & 0.008258373205741626 & ORYSJ19341;ORYSJ19343;ORYSJ19344;ORYSJ19347 & False & False\\
537 & ORYSJ19390 & 0.0017342230870589124 & 0.013708133971291864 & ORYSJ19368;ORYSJ19370;ORYSJ19390;ORYSJ19391;ORYSJ19392 & False & False\\
537 & ORYSJ19391 & 0.0017342230870589124 & 0.013708133971291864 & ORYSJ19368;ORYSJ19370;ORYSJ19390;ORYSJ19391;ORYSJ19392 & False & False\\
537 & ORYSJ19392 & 0.0017342230870589124 & 0.013708133971291864 & ORYSJ19368;ORYSJ19370;ORYSJ19390;ORYSJ19391;ORYSJ19392 & False & False\\
537 & ORYSJ19370 & 0.0017342230870589124 & 0.013708133971291864 & ORYSJ19368;ORYSJ19370;ORYSJ19390;ORYSJ19391;ORYSJ19392 & False & False\\
537 & ORYSJ19368 & 0.0017342230870589124 & 0.013708133971291864 & ORYSJ19368;ORYSJ19370;ORYSJ19390;ORYSJ19391;ORYSJ19392 & False & False\\
537 & ORYSJ19372 & 0.001729768121189538 & 0.013732057416267944 & ORYSJ19368;ORYSJ19370;ORYSJ19372;ORYSJ19388;ORYSJ19390;ORYSJ19391;ORYSJ19392 & False & False\\
537 & ORYSJ19376 & 0.0011864213852091886 & 0.0154688995215311 & ORYSJ19376;ORYSJ19377;ORYSJ19378;ORYSJ19381;ORYSJ19386;ORYSJ19387 & False & False\\
537 & ORYSJ19378 & 0.0011864213852091886 & 0.0154688995215311 & ORYSJ19376;ORYSJ19377;ORYSJ19378;ORYSJ19381;ORYSJ19386;ORYSJ19387 & False & False\\
537 & ORYSJ19377 & 0.0011864213852091886 & 0.0154688995215311 & ORYSJ19376;ORYSJ19377;ORYSJ19378;ORYSJ19381;ORYSJ19386;ORYSJ19387 & False & False\\
538 & ORYSJ24019 & 0.006030079588014981 & 0.008187265917602994 & ORYSJ24018;ORYSJ24019;ORYSJ24117;ORYSJ24022;ORYSJ24121 & False & False\\
538 & ORYSJ24018 & 0.006030079588014981 & 0.008187265917602994 & ORYSJ24018;ORYSJ24019;ORYSJ24117;ORYSJ24022;ORYSJ24121 & False & False\\
538 & ORYSJ24121 & 0.006030079588014981 & 0.008187265917602994 & ORYSJ24018;ORYSJ24019;ORYSJ24117;ORYSJ24022;ORYSJ24121 & False & False\\
538 & ORYSJ24022 & 0.006030079588014981 & 0.008187265917602994 & ORYSJ24018;ORYSJ24019;ORYSJ24117;ORYSJ24022;ORYSJ24121 & False & False\\
538 & ORYSJ24117 & 0.006030079588014981 & 0.008187265917602994 & ORYSJ24018;ORYSJ24019;ORYSJ24117;ORYSJ24022;ORYSJ24121 & False & False\\
538 & ORYSJ24120 & 0.004213077495903557 & 0.009913857677902621 & ORYSJ24018;ORYSJ24019;ORYSJ24117;ORYSJ24022;ORYSJ24120;ORYSJ24121 & False & False\\
538 & ORYSJ23982 & 0.0040750000000000005 & 0.010535580524344569 & ORYSJ23981;ORYSJ23982;ORYSJ23984;ORYSJ24086;ORYSJ24091 & False & False\\
538 & ORYSJ23981 & 0.0040750000000000005 & 0.010535580524344569 & ORYSJ23981;ORYSJ23982;ORYSJ23984;ORYSJ24086;ORYSJ24091 & False & False\\
538 & ORYSJ24091 & 0.0040750000000000005 & 0.010535580524344569 & ORYSJ23981;ORYSJ23982;ORYSJ23984;ORYSJ24086;ORYSJ24091 & False & False\\
538 & ORYSJ24086 & 0.0040750000000000005 & 0.010535580524344569 & ORYSJ23981;ORYSJ23982;ORYSJ23984;ORYSJ24086;ORYSJ24091 & False & False\\
538 & ORYSJ23984 & 0.0017494817070458795 & 0.01741947565543071 & ORYSJ23981;ORYSJ23982;ORYSJ23984;ORYSJ24086;ORYSJ24091 & False & False\\
538 & ORYSJ24079 & 0.00016484082397003793 & 0.033325842696629214 & ORYSJ24037;ORYSJ24038;ORYSJ24079;ORYSJ23988;ORYSJ24096;ORYSJ24097 & False & False\\
538 & ORYSJ24009 & 0.00016484082397003793 & 0.033325842696629214 & ORYSJ24062;ORYSJ24009 & False & False\\
538 & ORYSJ24062 & 0.00016484082397003793 & 0.033325842696629214 & ORYSJ24062;ORYSJ24009 & False & False\\
538 & ORYSJ23988 & 0.00016484082397003793 & 0.033325842696629214 & ORYSJ24037;ORYSJ24038;ORYSJ24079;ORYSJ23988;ORYSJ24096;ORYSJ24097 & False & False\\
538 & ORYSJ24036 & 0.00016484082397003793 & 0.033325842696629214 & ORYSJ24098;ORYSJ24036 & False & False\\
538 & ORYSJ24096 & 0.00016484082397003793 & 0.033325842696629214 & ORYSJ24038;ORYSJ24096 & False & False\\
538 & ORYSJ24097 & 0.00016484082397003793 & 0.033325842696629214 & ORYSJ24037;ORYSJ24097 & False & False\\
538 & ORYSJ24098 & 0.00016484082397003793 & 0.033325842696629214 & ORYSJ24098;ORYSJ24036 & False & False\\
538 & ORYSJ24037 & 0.00016484082397003793 & 0.033325842696629214 & ORYSJ24037;ORYSJ24097 & False & False\\
538 & ORYSJ24038 & 0.00016484082397003793 & 0.033325842696629214 & ORYSJ24038;ORYSJ24096 & False & False\\
568 & ORYSJ51017 & 0.18236494589967212 & 0.0011278772378516624 & ORYSJ51017;SOLLC06029;MAIZE69825;ARATH17671 & False & True\\
568 & ORYSJ11284 & 0.00011256393861892604 & 0.0330690537084399 & ORYSJ11281;ORYSJ11284 & False & False\\
568 & ORYSJ11281 & 0.00011256393861892604 & 0.0330690537084399 & ORYSJ11281;ORYSJ11284 & False & False\\
568 & ORYSJ11253 & 4.681251198849048e-05 & 0.03380818414322252 & ORYSJ11253;ORYSJ11250;ORYSJ11252 & False & False\\
569 & ORYSJ12536 & 0.0010300327673822194 & 0.018121580547112458 & ORYSJ12541;ORYSJ12536;ORYSJ12539;ORYSJ12540 & False & False\\
569 & ORYSJ12557 & 0.0009620152736749627 & 0.01833130699088146 & ORYSJ12557;ORYSJ12558;ORYSJ12552 & False & False\\
569 & ORYSJ12552 & 0.0009620152736749627 & 0.01833130699088146 & ORYSJ12557;ORYSJ12558;ORYSJ12552 & False & False\\
569 & ORYSJ12540 & 0.00041960080060315366 & 0.022109422492401217 & ORYSJ12541;ORYSJ12536;ORYSJ12539;ORYSJ12540 & False & False\\
569 & ORYSJ12539 & 0.00041960080060315366 & 0.022109422492401217 & ORYSJ12541;ORYSJ12536;ORYSJ12539;ORYSJ12540 & False & False\\
569 & ORYSJ12541 & 0.00041960080060315366 & 0.022109422492401217 & ORYSJ12541;ORYSJ12536;ORYSJ12539;ORYSJ12540 & False & False\\
569 & ORYSJ12473 & 0.00013377659574468096 & 0.03100911854103344 & ORYSJ12473;ORYSJ12474 & False & False\\
569 & ORYSJ12474 & 0.00013377659574468096 & 0.03100911854103344 & ORYSJ12473;ORYSJ12474 & False & False\\
569 & ORYSJ12556 & 0.00013377659574468096 & 0.03100911854103344 & ORYSJ12551;ORYSJ12556 & False & False\\
569 & ORYSJ12464 & 0.00013377659574468096 & 0.03100911854103344 & ORYSJ12461;ORYSJ12464 & False & False\\
569 & ORYSJ12462 & 0.00013377659574468096 & 0.03100911854103344 & ORYSJ12462;ORYSJ12459 & False & False\\
569 & ORYSJ12461 & 0.00013377659574468096 & 0.03100911854103344 & ORYSJ12461;ORYSJ12464 & False & False\\
569 & ORYSJ12459 & 0.00013377659574468096 & 0.03100911854103344 & ORYSJ12462;ORYSJ12459 & False & False\\
569 & ORYSJ12551 & 0.00013377659574468096 & 0.03100911854103344 & ORYSJ12551;ORYSJ12556 & False & False\\
569 & ORYSJ12596 & 0.0 & 1.0 & nan & False & True\\
569 & ORYSJ12548 & 0.0 & 1.0 & nan & False & True\\
569 & ORYSJ12428 & 0.0 & 1.0 & nan & False & True\\
569 & ORYSJ12450 & 0.0 & 1.0 & nan & False & True\\
569 & ORYSJ12427 & 0.0 & 1.0 & nan & False & True\\
569 & ORYSJ12522 & 0.0 & 1.0 & nan & False & True\\
582 & ORYSJ18916 & 0.009202074641077898 & 0.0076521739130434785 & ORYSJ18920;ORYSJ18921;ORYSJ18922;ORYSJ18923;ORYSJ18911;ORYSJ18912;ORYSJ18913;ORYSJ18916 & False & False\\
582 & ORYSJ18913 & 0.009202074641077898 & 0.0076521739130434785 & ORYSJ18920;ORYSJ18921;ORYSJ18922;ORYSJ18923;ORYSJ18911;ORYSJ18912;ORYSJ18913;ORYSJ18916 & False & False\\
582 & ORYSJ18923 & 0.009202074641077898 & 0.0076521739130434785 & ORYSJ18920;ORYSJ18921;ORYSJ18922;ORYSJ18923;ORYSJ18911;ORYSJ18912;ORYSJ18913;ORYSJ18916 & False & False\\
582 & ORYSJ18922 & 0.009202074641077898 & 0.0076521739130434785 & ORYSJ18920;ORYSJ18921;ORYSJ18922;ORYSJ18923;ORYSJ18911;ORYSJ18912;ORYSJ18913;ORYSJ18916 & False & False\\
582 & ORYSJ18921 & 0.009202074641077898 & 0.0076521739130434785 & ORYSJ18920;ORYSJ18921;ORYSJ18922;ORYSJ18923;ORYSJ18911;ORYSJ18912;ORYSJ18913;ORYSJ18916 & False & False\\
582 & ORYSJ18920 & 0.009202074641077898 & 0.0076521739130434785 & ORYSJ18920;ORYSJ18921;ORYSJ18922;ORYSJ18923;ORYSJ18911;ORYSJ18912;ORYSJ18913;ORYSJ18916 & False & False\\
582 & ORYSJ18912 & 0.003582599297079389 & 0.01382608695652174 & ORYSJ18920;ORYSJ18921;ORYSJ18922;ORYSJ18923;ORYSJ18911;ORYSJ18912;ORYSJ18913;ORYSJ18916 & True & False\\
582 & ORYSJ18911 & 0.003582599297079389 & 0.01382608695652174 & ORYSJ18920;ORYSJ18921;ORYSJ18922;ORYSJ18923;ORYSJ18911;ORYSJ18912;ORYSJ18913;ORYSJ18916 & False & False\\
583 & ORYSJ42105 & 0.013593068750587408 & 0.0029624060150375943 & ORYSJ42093;ORYSJ42094;ORYSJ42095;ORYSJ42103;ORYSJ42105;ORYSJ42106;ORYSJ42114;ORYSJ42116 & False & False\\
583 & ORYSJ42094 & 0.013593068750587408 & 0.0029624060150375943 & ORYSJ42093;ORYSJ42094;ORYSJ42095;ORYSJ42103;ORYSJ42105;ORYSJ42106;ORYSJ42114;ORYSJ42116 & False & False\\
583 & ORYSJ42103 & 0.013593068750587408 & 0.0029624060150375943 & ORYSJ42093;ORYSJ42094;ORYSJ42095;ORYSJ42103;ORYSJ42105;ORYSJ42106;ORYSJ42114;ORYSJ42116 & False & False\\
583 & ORYSJ42095 & 0.013593068750587408 & 0.0029624060150375943 & ORYSJ42093;ORYSJ42094;ORYSJ42095;ORYSJ42103;ORYSJ42105;ORYSJ42106;ORYSJ42114;ORYSJ42116 & False & False\\
583 & ORYSJ42114 & 0.013593068750587408 & 0.0029624060150375943 & ORYSJ42093;ORYSJ42094;ORYSJ42095;ORYSJ42103;ORYSJ42105;ORYSJ42106;ORYSJ42114;ORYSJ42116 & False & False\\
583 & ORYSJ42116 & 0.013593068750587408 & 0.0029624060150375943 & ORYSJ42093;ORYSJ42094;ORYSJ42095;ORYSJ42103;ORYSJ42105;ORYSJ42106;ORYSJ42114;ORYSJ42116 & False & False\\
583 & ORYSJ42106 & 0.007734526006885869 & 0.006097744360902256 & ORYSJ42093;ORYSJ42094;ORYSJ42095;ORYSJ42103;ORYSJ42105;ORYSJ42106;ORYSJ42114;ORYSJ42116 & False & False\\
583 & ORYSJ42093 & 0.007734526006885869 & 0.006097744360902256 & ORYSJ42093;ORYSJ42094;ORYSJ42095;ORYSJ42103;ORYSJ42105;ORYSJ42106;ORYSJ42114;ORYSJ42116 & False & False\\
597 & ORYSJ18928 & 0.010241039726870078 & 0.004700787401574804 & ORYSJ18920;ORYSJ18921;ORYSJ18922;ORYSJ18923;ORYSJ18928;ORYSJ18911;ORYSJ18912;ORYSJ18913;ORYSJ18916 & False & False\\
597 & ORYSJ18923 & 0.007523781405634842 & 0.006653543307086614 & ORYSJ18920;ORYSJ18921;ORYSJ18922;ORYSJ18923;ORYSJ18928;ORYSJ18911;ORYSJ18912;ORYSJ18913;ORYSJ18916 & False & False\\
597 & ORYSJ18922 & 0.007523781405634842 & 0.006653543307086614 & ORYSJ18920;ORYSJ18921;ORYSJ18922;ORYSJ18923;ORYSJ18928;ORYSJ18911;ORYSJ18912;ORYSJ18913;ORYSJ18916 & False & False\\
597 & ORYSJ18921 & 0.007523781405634842 & 0.006653543307086614 & ORYSJ18920;ORYSJ18921;ORYSJ18922;ORYSJ18923;ORYSJ18928;ORYSJ18911;ORYSJ18912;ORYSJ18913;ORYSJ18916 & False & False\\
597 & ORYSJ18913 & 0.007523781405634842 & 0.006653543307086614 & ORYSJ18920;ORYSJ18921;ORYSJ18922;ORYSJ18923;ORYSJ18928;ORYSJ18911;ORYSJ18912;ORYSJ18913;ORYSJ18916 & False & False\\
597 & ORYSJ18920 & 0.007523781405634842 & 0.006653543307086614 & ORYSJ18920;ORYSJ18921;ORYSJ18922;ORYSJ18923;ORYSJ18928;ORYSJ18911;ORYSJ18912;ORYSJ18913;ORYSJ18916 & False & False\\
597 & ORYSJ18916 & 0.007523781405634842 & 0.006653543307086614 & ORYSJ18920;ORYSJ18921;ORYSJ18922;ORYSJ18923;ORYSJ18928;ORYSJ18911;ORYSJ18912;ORYSJ18913;ORYSJ18916 & False & False\\
597 & ORYSJ18911 & 0.0032641149227408857 & 0.012842519685039373 & ORYSJ18920;ORYSJ18921;ORYSJ18922;ORYSJ18923;ORYSJ18928;ORYSJ18911;ORYSJ18912;ORYSJ18913;ORYSJ18916 & False & False\\
597 & ORYSJ18912 & 0.0032641149227408857 & 0.012842519685039373 & ORYSJ18920;ORYSJ18921;ORYSJ18922;ORYSJ18923;ORYSJ18928;ORYSJ18911;ORYSJ18912;ORYSJ18913;ORYSJ18916 & True & False\\
598 & ORYSJ42105 & 0.013593068750587408 & 0.003112781954887218 & ORYSJ42093;ORYSJ42094;ORYSJ42095;ORYSJ42103;ORYSJ42105;ORYSJ42106;ORYSJ42114;ORYSJ42116 & False & False\\
598 & ORYSJ42094 & 0.013593068750587408 & 0.003112781954887218 & ORYSJ42093;ORYSJ42094;ORYSJ42095;ORYSJ42103;ORYSJ42105;ORYSJ42106;ORYSJ42114;ORYSJ42116 & False & False\\
598 & ORYSJ42103 & 0.013593068750587408 & 0.003112781954887218 & ORYSJ42093;ORYSJ42094;ORYSJ42095;ORYSJ42103;ORYSJ42105;ORYSJ42106;ORYSJ42114;ORYSJ42116 & False & False\\
598 & ORYSJ42095 & 0.013593068750587408 & 0.003112781954887218 & ORYSJ42093;ORYSJ42094;ORYSJ42095;ORYSJ42103;ORYSJ42105;ORYSJ42106;ORYSJ42114;ORYSJ42116 & False & False\\
598 & ORYSJ42114 & 0.013593068750587408 & 0.003112781954887218 & ORYSJ42093;ORYSJ42094;ORYSJ42095;ORYSJ42103;ORYSJ42105;ORYSJ42106;ORYSJ42114;ORYSJ42116 & False & False\\
598 & ORYSJ42116 & 0.013593068750587408 & 0.003112781954887218 & ORYSJ42093;ORYSJ42094;ORYSJ42095;ORYSJ42103;ORYSJ42105;ORYSJ42106;ORYSJ42114;ORYSJ42116 & False & False\\
598 & ORYSJ42106 & 0.007734526006885869 & 0.006398496240601504 & ORYSJ42093;ORYSJ42094;ORYSJ42095;ORYSJ42103;ORYSJ42105;ORYSJ42106;ORYSJ42114;ORYSJ42116 & False & False\\
598 & ORYSJ42093 & 0.007734526006885869 & 0.006398496240601504 & ORYSJ42093;ORYSJ42094;ORYSJ42095;ORYSJ42103;ORYSJ42105;ORYSJ42106;ORYSJ42114;ORYSJ42116 & False & False\\
599 & ORYSJ09882 & 0.05148145379448528 & 0.0014617117117117118 & ORYSJ09882;ARATH07114 & False & True\\
599 & ORYSJ10085 & 0.0010984635416666673 & 0.013081081081081079 & ORYSJ10085;ORYSJ10088;ORYSJ10084 & False & False\\
599 & ORYSJ10088 & 0.0010984635416666673 & 0.013081081081081079 & ORYSJ10085;ORYSJ10088;ORYSJ10084 & False & False\\
599 & ORYSJ10181 & 0.0009221100788288287 & 0.014797297297297297 & ORYSJ10181;ORYSJ10182;ORYSJ10184;ORYSJ10178 & False & False\\
599 & ORYSJ10035 & 0.0009221100788288287 & 0.014797297297297297 & ORYSJ10032;ORYSJ10035;ORYSJ10036 & False & False\\
599 & ORYSJ10084 & 0.0005958561725788293 & 0.01684234234234234 & ORYSJ10085;ORYSJ10088;ORYSJ10084 & False & False\\
599 & ORYSJ10032 & 0.00044595572916666633 & 0.0183963963963964 & ORYSJ10032;ORYSJ10035;ORYSJ10036 & False & False\\
599 & ORYSJ10178 & 0.00044595572916666633 & 0.0183963963963964 & ORYSJ10181;ORYSJ10182;ORYSJ10184;ORYSJ10178 & False & False\\
599 & ORYSJ10036 & 0.00044595572916666633 & 0.0183963963963964 & ORYSJ10032;ORYSJ10035;ORYSJ10036 & False & False\\
599 & ORYSJ10184 & 0.00044595572916666633 & 0.0183963963963964 & ORYSJ10181;ORYSJ10182;ORYSJ10184;ORYSJ10178 & False & False\\
599 & ORYSJ09809 & 0.0 & 1.0 & nan & False & True\\
601 & ORYSJ26000 & 0.10426051529276703 & 0.0006971608832807571 & ARATH00501;ORYSJ26000;ARATH27329 & False & True\\
601 & ORYSJ25710 & 0.000414664185725552 & 0.023886435331230284 & ORYSJ25718;ORYSJ25719;ORYSJ25710 & False & False\\
601 & ORYSJ25718 & 0.000414664185725552 & 0.023886435331230284 & ORYSJ25718;ORYSJ25719;ORYSJ25710 & False & False\\
601 & ORYSJ25719 & 0.000414664185725552 & 0.023886435331230284 & ORYSJ25718;ORYSJ25719;ORYSJ25710 & False & False\\
601 & ORYSJ25768 & 0.0003630090325561909 & 0.024050473186119872 & ORYSJ25768;ORYSJ25777;ORYSJ25740 & False & False\\
601 & ORYSJ25844 & 0.00013884069400630936 & 0.03194321766561513 & ORYSJ25801;ORYSJ25844 & False & False\\
601 & ORYSJ25891 & 0.00013884069400630936 & 0.03194321766561513 & ORYSJ25894;ORYSJ25891 & False & False\\
601 & ORYSJ25894 & 0.00013884069400630936 & 0.03194321766561513 & ORYSJ25894;ORYSJ25891 & False & False\\
601 & ORYSJ25801 & 0.00013884069400630936 & 0.03194321766561513 & ORYSJ25801;ORYSJ25844 & False & False\\
601 & ORYSJ25998 & 0.0 & 1.0 & nan & False & True\\
605 & ORYSJ07928 & 0.03393309126911132 & 0.004201970443349754 & ARATH06254;ORYSJ07928 & False & True\\
605 & ORYSJ07867 & 0.0022267272667795567 & 0.01683743842364532 & ORYSJ07863;ORYSJ07865;ORYSJ07867;ORYSJ07852 & False & False\\
605 & ORYSJ07863 & 0.0022267272667795567 & 0.01683743842364532 & ORYSJ07863;ORYSJ07865;ORYSJ07867;ORYSJ07852 & False & False\\
605 & ORYSJ07852 & 0.0022267272667795567 & 0.01683743842364532 & ORYSJ07863;ORYSJ07865;ORYSJ07867;ORYSJ07852 & False & False\\
605 & ORYSJ07865 & 0.0011538019206049875 & 0.02005911330049261 & ORYSJ07863;ORYSJ07865;ORYSJ07867;ORYSJ07852 & False & False\\
605 & ORYSJ07866 & 0.00021681034482758617 & 0.0309064039408867 & ORYSJ07866;ORYSJ07850 & False & False\\
605 & ORYSJ07963 & 0.00021681034482758617 & 0.0309064039408867 & ORYSJ07963;ORYSJ07923 & False & False\\
605 & ORYSJ07882 & 0.00021681034482758617 & 0.0309064039408867 & ORYSJ07886;ORYSJ07882 & False & False\\
605 & ORYSJ07850 & 0.00021681034482758617 & 0.0309064039408867 & ORYSJ07866;ORYSJ07850 & False & False\\
605 & ORYSJ07886 & 0.00021681034482758617 & 0.0309064039408867 & ORYSJ07886;ORYSJ07882 & False & False\\
605 & ORYSJ07923 & 0.00021681034482758617 & 0.0309064039408867 & ORYSJ07963;ORYSJ07923 & False & False\\
605 & ORYSJ07929 & 0.0 & 1.0 & nan & False & True\\
606 & ORYSJ30163 & 0.9488864142538976 & 0.0021469933184855234 & ARATH04756;SOLTU09560;ORYSJ44417;ORYSJ30163 & False & True\\
606 & ORYSJ29313 & 0.0006303104120267259 & 0.015374164810690425 & ORYSJ30157;ORYSJ29518;ORYSJ29313 & False & False\\
606 & ORYSJ29518 & 0.0006303104120267259 & 0.015374164810690425 & ORYSJ30157;ORYSJ29518;ORYSJ29313 & False & False\\
606 & ORYSJ30157 & 0.0006303104120267259 & 0.015374164810690425 & ORYSJ30157;ORYSJ29518;ORYSJ29313 & False & False\\
606 & ORYSJ29964 & 0.00044127403036870144 & 0.01857572383073497 & ORYSJ29959;ORYSJ29960;ORYSJ29962;ORYSJ29964;ORYSJ29965;ORYSJ29969 & False & False\\
606 & ORYSJ30032 & 0.0001816931253479956 & 0.022824053452115814 & ORYSJ30032;ORYSJ29369;ORYSJ29395 & False & False\\
606 & ORYSJ29350 & 0.0001816931253479956 & 0.022824053452115814 & ORYSJ29966;ORYSJ29350;ORYSJ29528 & False & False\\
606 & ORYSJ29528 & 4.901169265033407e-05 & 0.034209354120267266 & ORYSJ29966;ORYSJ29528 & False & False\\
606 & ORYSJ29966 & 4.901169265033407e-05 & 0.034209354120267266 & ORYSJ29966;ORYSJ29528 & False & False\\
606 & ORYSJ30130 & 4.901169265033407e-05 & 0.034209354120267266 & ORYSJ30130;ORYSJ30122 & False & False\\
606 & ORYSJ30122 & 4.901169265033407e-05 & 0.034209354120267266 & ORYSJ30130;ORYSJ30122 & False & False\\
606 & ORYSJ29369 & 4.901169265033407e-05 & 0.034209354120267266 & ORYSJ29369;ORYSJ29395 & False & False\\
606 & ORYSJ29395 & 4.901169265033407e-05 & 0.034209354120267266 & ORYSJ29369;ORYSJ29395 & False & False\\
606 & ORYSJ29579 & 2.03827307210466e-05 & 0.034953229398663695 & ORYSJ29574;ORYSJ29585;ORYSJ29579 & False & False\\
608 & ORYSJ12536 & 0.0010300327673822194 & 0.015574468085106385 & ORYSJ12541;ORYSJ12536;ORYSJ12539;ORYSJ12540 & False & False\\
608 & ORYSJ12557 & 0.0009620152736749627 & 0.015896656534954406 & ORYSJ12557;ORYSJ12558;ORYSJ12552 & False & False\\
608 & ORYSJ12552 & 0.0009620152736749627 & 0.015896656534954406 & ORYSJ12557;ORYSJ12558;ORYSJ12552 & False & False\\
608 & ORYSJ12540 & 0.00041960080060315366 & 0.019686930091185408 & ORYSJ12541;ORYSJ12536;ORYSJ12539;ORYSJ12540 & False & False\\
608 & ORYSJ12539 & 0.00041960080060315366 & 0.019686930091185408 & ORYSJ12541;ORYSJ12536;ORYSJ12539;ORYSJ12540 & False & False\\
608 & ORYSJ12541 & 0.00041960080060315366 & 0.019686930091185408 & ORYSJ12541;ORYSJ12536;ORYSJ12539;ORYSJ12540 & False & False\\
608 & ORYSJ12473 & 0.00013377659574468096 & 0.028650455927051673 & ORYSJ12473;ORYSJ12474 & False & False\\
608 & ORYSJ12474 & 0.00013377659574468096 & 0.028650455927051673 & ORYSJ12473;ORYSJ12474 & False & False\\
608 & ORYSJ12556 & 0.00013377659574468096 & 0.028650455927051673 & ORYSJ12551;ORYSJ12556 & False & False\\
608 & ORYSJ12464 & 0.00013377659574468096 & 0.028650455927051673 & ORYSJ12461;ORYSJ12464 & False & False\\
608 & ORYSJ12462 & 0.00013377659574468096 & 0.028650455927051673 & ORYSJ12462;ORYSJ12459 & False & False\\
608 & ORYSJ12461 & 0.00013377659574468096 & 0.028650455927051673 & ORYSJ12461;ORYSJ12464 & False & False\\
608 & ORYSJ12459 & 0.00013377659574468096 & 0.028650455927051673 & ORYSJ12462;ORYSJ12459 & False & False\\
608 & ORYSJ12551 & 0.00013377659574468096 & 0.028650455927051673 & ORYSJ12551;ORYSJ12556 & False & False\\
610 & ORYSJ43658 & 0.0005134708862304697 & 0.0221796875 & ORYSJ43654;ORYSJ43658;ORYSJ43651 & False & False\\
610 & ORYSJ43654 & 0.0005134708862304697 & 0.0221796875 & ORYSJ43654;ORYSJ43658;ORYSJ43651 & False & False\\
610 & ORYSJ43651 & 0.0005134708862304697 & 0.0221796875 & ORYSJ43654;ORYSJ43658;ORYSJ43651 & False & False\\
611 & ORYSJ13790 & 0.1413288638573579 & 0.0014545454545454545 & ORYSJ16016;WHEAT77392;ORYSJ13790;WHEAT35086;ARATH18922 & False & True\\
611 & ORYSJ13763 & 0.06823972965318123 & 0.0021168831168831173 & ARATH11742;ORYSJ13763 & False & True\\
611 & ORYSJ13660 & 0.00028579545454545524 & 0.030577922077922082 & ORYSJ13683;ORYSJ13660 & False & True\\
611 & ORYSJ13683 & 0.00028579545454545524 & 0.030577922077922082 & ORYSJ13683;ORYSJ13660 & False & True\\
611 & ORYSJ13687 & 0.0 & 1.0 & nan & False & True\\
611 & ORYSJ13772 & 0.0 & 1.0 & nan & False & True\\
611 & ORYSJ13773 & 0.0 & 1.0 & nan & False & True\\
611 & ORYSJ13684 & 0.0 & 1.0 & nan & False & True\\
611 & ORYSJ13685 & 0.0 & 1.0 & nan & False & True\\
612 & ORYSJ30825 & 0.0021123934361924686 & 0.009893305439330544 & ORYSJ30817;ORYSJ30825;ORYSJ30809;ORYSJ30818 & False & False\\
612 & ORYSJ30817 & 0.0021123934361924686 & 0.009893305439330544 & ORYSJ30817;ORYSJ30825;ORYSJ30809;ORYSJ30818 & False & False\\
612 & ORYSJ30809 & 0.0021123934361924686 & 0.009893305439330544 & ORYSJ30817;ORYSJ30825;ORYSJ30809;ORYSJ30818 & False & False\\
612 & ORYSJ30818 & 0.0014817268893828454 & 0.012184100418410044 & ORYSJ30817;ORYSJ30825;ORYSJ30809;ORYSJ30818 & False & False\\
612 & ORYSJ58015 & 0.0012656259256905395 & 0.013131799163179915 & ORYSJ58021;ORYSJ58023;ORYSJ58189;ORYSJ58190;ORYSJ57968;ORYSJ58013;ORYSJ58015 & False & False\\
612 & ORYSJ58013 & 0.0012656259256905395 & 0.013131799163179915 & ORYSJ58021;ORYSJ58023;ORYSJ58189;ORYSJ58190;ORYSJ57968;ORYSJ58013;ORYSJ58015 & False & False\\
612 & ORYSJ57968 & 0.0012656259256905395 & 0.013131799163179915 & ORYSJ58021;ORYSJ58023;ORYSJ58189;ORYSJ58190;ORYSJ57968;ORYSJ58013;ORYSJ58015 & False & False\\
612 & ORYSJ58216 & 0.0008565206589958158 & 0.018192468619246862 & ORYSJ58217;ORYSJ58216;ORYSJ58201 & False & False\\
612 & ORYSJ58141 & 0.0008565206589958158 & 0.018192468619246862 & ORYSJ58141;ORYSJ58135;ORYSJ58114 & False & False\\
612 & ORYSJ58185 & 0.0006261089567534002 & 0.01961506276150628 & ORYSJ58185;ORYSJ58187;ORYSJ58188;ORYSJ58191;ORYSJ58192;ORYSJ58180 & False & False\\
612 & ORYSJ58192 & 0.0006261089567534002 & 0.01961506276150628 & ORYSJ58185;ORYSJ58187;ORYSJ58188;ORYSJ58191;ORYSJ58192;ORYSJ58180 & False & False\\
612 & ORYSJ58114 & 0.00041423502876569013 & 0.02179497907949791 & ORYSJ58141;ORYSJ58135;ORYSJ58114 & False & False\\
612 & ORYSJ58201 & 0.00041423502876569013 & 0.02179497907949791 & ORYSJ58217;ORYSJ58216;ORYSJ58201 & False & False\\
612 & ORYSJ58217 & 0.00041423502876569013 & 0.02179497907949791 & ORYSJ58217;ORYSJ58216;ORYSJ58201 & False & False\\
612 & ORYSJ58135 & 0.00041423502876569013 & 0.02179497907949791 & ORYSJ58141;ORYSJ58135;ORYSJ58114 & False & False\\
612 & ORYSJ58223 & 0.0003563740691271406 & 0.022487447698744768 & ORYSJ58214;ORYSJ58216;ORYSJ58217;ORYSJ58223;ORYSJ58201 & False & False\\
612 & ORYSJ58214 & 0.0003563740691271406 & 0.022487447698744768 & ORYSJ58214;ORYSJ58216;ORYSJ58217;ORYSJ58223;ORYSJ58201 & False & False\\
612 & ORYSJ58189 & 0.0003338707982570217 & 0.022707112970711298 & ORYSJ58021;ORYSJ58023;ORYSJ58189;ORYSJ58190;ORYSJ57968;ORYSJ58013;ORYSJ58015 & False & False\\
612 & ORYSJ58190 & 0.0003338707982570217 & 0.022707112970711298 & ORYSJ58021;ORYSJ58023;ORYSJ58189;ORYSJ58190;ORYSJ57968;ORYSJ58013;ORYSJ58015 & False & False\\
612 & ORYSJ58021 & 0.0003338707982570217 & 0.022707112970711298 & ORYSJ58021;ORYSJ58023;ORYSJ58189;ORYSJ58190;ORYSJ57968;ORYSJ58013;ORYSJ58015 & False & False\\
612 & ORYSJ58023 & 0.0003338707982570217 & 0.022707112970711298 & ORYSJ58021;ORYSJ58023;ORYSJ58189;ORYSJ58190;ORYSJ57968;ORYSJ58013;ORYSJ58015 & False & False\\
612 & ORYSJ58188 & 9.207635983263587e-05 & 0.03305020920502092 & ORYSJ58185;ORYSJ58187;ORYSJ58188;ORYSJ58191;ORYSJ58192;ORYSJ58180 & False & False\\
612 & ORYSJ58191 & 9.207635983263587e-05 & 0.03305020920502092 & ORYSJ58185;ORYSJ58187;ORYSJ58188;ORYSJ58191;ORYSJ58192;ORYSJ58180 & False & False\\
612 & ORYSJ30802 & 0.0 & 1.0 & nan & False & True\\
612 & ORYSJ57965 & 0.0 & 1.0 & nan & False & True\\
612 & ORYSJ57962 & 0.0 & 1.0 & nan & False & True\\
612 & ORYSJ57967 & 0.0 & 1.0 & nan & False & True\\
612 & ORYSJ57976 & 0.0 & 1.0 & nan & False & True\\
612 & ORYSJ57971 & 0.0 & 1.0 & nan & False & True\\
613 & ORYSJ30513 & 9.505939524838023e-05 & 0.0313304535637149 & ORYSJ30504;ORYSJ30513 & False & False\\
613 & ORYSJ30214 & 9.505939524838023e-05 & 0.0313304535637149 & ORYSJ30214;ORYSJ30210 & False & False\\
613 & ORYSJ30210 & 9.505939524838023e-05 & 0.0313304535637149 & ORYSJ30214;ORYSJ30210 & False & False\\
613 & ORYSJ30504 & 9.505939524838023e-05 & 0.0313304535637149 & ORYSJ30504;ORYSJ30513 & False & False\\
613 & ORYSJ30471 & 0.0 & 1.0 & nan & False & True\\
613 & ORYSJ30202 & 0.0 & 1.0 & nan & False & True\\
613 & ORYSJ30235 & 0.0 & 1.0 & nan & False & True\\
614 & ORYSJ44025 & 0.0016237909367859866 & 0.00486976389946687 & ORYSJ44132;ORYSJ16582;ORYSJ44025;ORYSJ43774;ORYSJ16450;ORYSJ44030 & False & False\\
614 & ORYSJ44132 & 0.0016237909367859866 & 0.00486976389946687 & ORYSJ44132;ORYSJ16582;ORYSJ44025;ORYSJ43774;ORYSJ16450;ORYSJ44030 & False & False\\
614 & ORYSJ16582 & 0.0016237909367859866 & 0.00486976389946687 & ORYSJ44132;ORYSJ16582;ORYSJ44025;ORYSJ43774;ORYSJ16450;ORYSJ44030 & False & False\\
614 & ORYSJ43774 & 0.0016237909367859866 & 0.00486976389946687 & ORYSJ44132;ORYSJ16582;ORYSJ44025;ORYSJ43774;ORYSJ16450;ORYSJ44030 & False & False\\
614 & ORYSJ44030 & 0.0016237909367859866 & 0.00486976389946687 & ORYSJ44132;ORYSJ16582;ORYSJ44025;ORYSJ43774;ORYSJ16450;ORYSJ44030 & False & False\\
614 & ORYSJ16450 & 0.0016237909367859866 & 0.00486976389946687 & ORYSJ44132;ORYSJ16582;ORYSJ44025;ORYSJ43774;ORYSJ16450;ORYSJ44030 & False & False\\
614 & ORYSJ43928 & 0.0011008901597010664 & 0.007025133282559025 & ORYSJ16582;ORYSJ44030;ORYSJ43928;ORYSJ44025;ORYSJ43774;ORYSJ16450;ORYSJ44132 & False & False\\
614 & ORYSJ16717 & 0.0004872138114414003 & 0.01262909367859863 & ORYSJ16711;ORYSJ16714;ORYSJ16715;ORYSJ16717;ORYSJ16726;ORYSJ16703;ORYSJ16707 & False & False\\
614 & ORYSJ16714 & 0.0004872138114414003 & 0.01262909367859863 & ORYSJ16711;ORYSJ16714;ORYSJ16715;ORYSJ16717;ORYSJ16726;ORYSJ16703;ORYSJ16707 & False & False\\
614 & ORYSJ16707 & 0.0004872138114414003 & 0.01262909367859863 & ORYSJ16711;ORYSJ16714;ORYSJ16715;ORYSJ16717;ORYSJ16726;ORYSJ16703;ORYSJ16707 & False & False\\
614 & ORYSJ43948 & 0.00043108815689261255 & 0.015006092916984006 & ORYSJ43942;ORYSJ43947;ORYSJ43948 & False & False\\
614 & ORYSJ43947 & 0.00043108815689261255 & 0.015006092916984006 & ORYSJ43942;ORYSJ43947;ORYSJ43948 & False & False\\
614 & ORYSJ43942 & 0.00043108815689261255 & 0.015006092916984006 & ORYSJ43942;ORYSJ43947;ORYSJ43948 & False & False\\
614 & ORYSJ16556 & 0.00037145301789794376 & 0.016134044173648134 & ORYSJ16486;ORYSJ43826;ORYSJ16556 & False & False\\
614 & ORYSJ43826 & 0.00037145301789794376 & 0.016134044173648134 & ORYSJ16486;ORYSJ43826;ORYSJ16556 & False & False\\
614 & ORYSJ16902 & 0.00031181787890327496 & 0.01763214013709063 & ORYSJ16901;ORYSJ16902;ORYSJ16906 & False & False\\
614 & ORYSJ43805 & 0.00031181787890327496 & 0.01763214013709063 & ORYSJ43805;ORYSJ43806;ORYSJ43804 & False & False\\
614 & ORYSJ16703 & 0.00029988954627507613 & 0.01791926884996192 & ORYSJ16711;ORYSJ16714;ORYSJ16715;ORYSJ16717;ORYSJ16726;ORYSJ16703;ORYSJ16707 & False & False\\
614 & ORYSJ16486 & 0.000201492871763138 & 0.01950952018278751 & ORYSJ16486;ORYSJ43826;ORYSJ16556 & False & False\\
614 & ORYSJ43804 & 0.0001508030036176694 & 0.021086062452399086 & ORYSJ43805;ORYSJ43806;ORYSJ43804 & False & False\\
614 & ORYSJ16901 & 0.0001508030036176694 & 0.021086062452399086 & ORYSJ16901;ORYSJ16902;ORYSJ16906 & False & False\\
614 & ORYSJ16906 & 0.0001508030036176694 & 0.021086062452399086 & ORYSJ16901;ORYSJ16902;ORYSJ16906 & False & False\\
614 & ORYSJ43806 & 0.0001508030036176694 & 0.021086062452399086 & ORYSJ43805;ORYSJ43806;ORYSJ43804 & False & False\\
614 & ORYSJ16711 & 0.00014066392088370042 & 0.021485910129474487 & ORYSJ16711;ORYSJ16714;ORYSJ16715;ORYSJ16717;ORYSJ16726;ORYSJ16703;ORYSJ16707 & False & False\\
614 & ORYSJ16715 & 0.00014066392088370042 & 0.021485910129474487 & ORYSJ16711;ORYSJ16714;ORYSJ16715;ORYSJ16717;ORYSJ16726;ORYSJ16703;ORYSJ16707 & False & False\\
614 & ORYSJ16726 & 0.00014066392088370042 & 0.021485910129474487 & ORYSJ16711;ORYSJ16714;ORYSJ16715;ORYSJ16717;ORYSJ16726;ORYSJ16703;ORYSJ16707 & False & False\\
614 & ORYSJ16971 & 0.00010011313547220092 & 0.0246001523229246 & ORYSJ16976;ORYSJ16977;ORYSJ16971 & False & False\\
614 & ORYSJ16977 & 0.00010011313547220092 & 0.0246001523229246 & ORYSJ16976;ORYSJ16977;ORYSJ16971 & False & False\\
614 & ORYSJ16976 & 0.00010011313547220092 & 0.0246001523229246 & ORYSJ16976;ORYSJ16977;ORYSJ16971 & False & False\\
614 & ORYSJ16456 & 5.702674754855295e-05 & 0.025753236862147755 & ORYSJ16438;ORYSJ16456;ORYSJ16457 & False & False\\
614 & ORYSJ16438 & 5.702674754855295e-05 & 0.025753236862147755 & ORYSJ16438;ORYSJ16456;ORYSJ16457 & False & False\\
614 & ORYSJ16625 & 3.3520563594821085e-05 & 0.03393678598629093 & ORYSJ16629;ORYSJ16625 & False & False\\
614 & ORYSJ17017 & 3.3520563594821085e-05 & 0.03393678598629093 & ORYSJ17017;ORYSJ16514 & False & False\\
614 & ORYSJ43946 & 3.3520563594821085e-05 & 0.03393678598629093 & ORYSJ43936;ORYSJ43946 & False & False\\
614 & ORYSJ43936 & 3.3520563594821085e-05 & 0.03393678598629093 & ORYSJ43936;ORYSJ43946 & False & False\\
614 & ORYSJ44250 & 3.3520563594821085e-05 & 0.03393678598629093 & ORYSJ44237;ORYSJ44250 & False & False\\
614 & ORYSJ16514 & 3.3520563594821085e-05 & 0.03393678598629093 & ORYSJ17017;ORYSJ16514 & False & False\\
614 & ORYSJ44251 & 3.3520563594821085e-05 & 0.03393678598629093 & ORYSJ44238;ORYSJ44251 & False & False\\
614 & ORYSJ44238 & 3.3520563594821085e-05 & 0.03393678598629093 & ORYSJ44238;ORYSJ44251 & False & False\\
614 & ORYSJ16519 & 3.3520563594821085e-05 & 0.03393678598629093 & ORYSJ16494;ORYSJ16519 & False & False\\
614 & ORYSJ44237 & 3.3520563594821085e-05 & 0.03393678598629093 & ORYSJ44237;ORYSJ44250 & False & False\\
614 & ORYSJ16494 & 3.3520563594821085e-05 & 0.03393678598629093 & ORYSJ16494;ORYSJ16519 & False & False\\
614 & ORYSJ16629 & 3.3520563594821085e-05 & 0.03393678598629093 & ORYSJ16629;ORYSJ16625 & False & False\\
614 & ORYSJ43797 & 1.3940359624904773e-05 & 0.03475095201827875 & ORYSJ43797;ORYSJ43790;ORYSJ43794 & False & False\\
614 & ORYSJ16921 & 0.0 & 1.0 & nan & False & True\\
614 & ORYSJ43869 & 0.0 & 1.0 & nan & False & True\\
614 & ORYSJ16953 & 0.0 & 1.0 & nan & False & True\\
614 & ORYSJ16455 & 0.0 & 1.0 & nan & False & True\\
615 & ORYSJ40263 & 0.0004035379522778632 & 0.020789156626506024 & ORYSJ40262;ORYSJ40263;ORYSJ40260 & False & False\\
616 & ORYSJ34486 & 0.006704239105384488 & 0.0015457142857142855 & ORYSJ34480;ORYSJ34482;ORYSJ34485;ORYSJ34486;ORYSJ34487;ORYSJ34488;ORYSJ34489;ORYSJ34490;ORYSJ34491;ORYSJ34492 & False & False\\
616 & ORYSJ34383 & 0.004600089285714286 & 0.0034085714285714288 & ORYSJ34383;ORYSJ34386;ORYSJ34356;ORYSJ34389;ORYSJ34358 & False & False\\
616 & ORYSJ34386 & 0.004600089285714286 & 0.0034085714285714288 & ORYSJ34383;ORYSJ34386;ORYSJ34356;ORYSJ34389;ORYSJ34358 & False & False\\
616 & ORYSJ34389 & 0.004600089285714286 & 0.0034085714285714288 & ORYSJ34383;ORYSJ34386;ORYSJ34356;ORYSJ34389;ORYSJ34358 & False & False\\
616 & ORYSJ34358 & 0.004600089285714286 & 0.0034085714285714288 & ORYSJ34383;ORYSJ34386;ORYSJ34356;ORYSJ34389;ORYSJ34358 & False & False\\
616 & ORYSJ34356 & 0.004600089285714286 & 0.0034085714285714288 & ORYSJ34383;ORYSJ34386;ORYSJ34356;ORYSJ34389;ORYSJ34358 & False & False\\
616 & ORYSJ34492 & 0.0040509556107831465 & 0.0038914285714285713 & ORYSJ34480;ORYSJ34482;ORYSJ34485;ORYSJ34486;ORYSJ34487;ORYSJ34488;ORYSJ34489;ORYSJ34490;ORYSJ34491;ORYSJ34492 & False & False\\
616 & ORYSJ34491 & 0.0040509556107831465 & 0.0038914285714285713 & ORYSJ34480;ORYSJ34482;ORYSJ34485;ORYSJ34486;ORYSJ34487;ORYSJ34488;ORYSJ34489;ORYSJ34490;ORYSJ34491;ORYSJ34492 & False & False\\
616 & ORYSJ34488 & 0.0040509556107831465 & 0.0038914285714285713 & ORYSJ34480;ORYSJ34482;ORYSJ34485;ORYSJ34486;ORYSJ34487;ORYSJ34488;ORYSJ34489;ORYSJ34490;ORYSJ34491;ORYSJ34492 & False & False\\
616 & ORYSJ34489 & 0.0040509556107831465 & 0.0038914285714285713 & ORYSJ34480;ORYSJ34482;ORYSJ34485;ORYSJ34486;ORYSJ34487;ORYSJ34488;ORYSJ34489;ORYSJ34490;ORYSJ34491;ORYSJ34492 & False & False\\
616 & ORYSJ34490 & 0.0040509556107831465 & 0.0038914285714285713 & ORYSJ34480;ORYSJ34482;ORYSJ34485;ORYSJ34486;ORYSJ34487;ORYSJ34488;ORYSJ34489;ORYSJ34490;ORYSJ34491;ORYSJ34492 & False & False\\
616 & ORYSJ34318 & 0.002661208928571429 & 0.007025714285714285 & ORYSJ34318;ORYSJ34311;ORYSJ34314;ORYSJ34322 & False & False\\
616 & ORYSJ34322 & 0.002661208928571429 & 0.007025714285714285 & ORYSJ34318;ORYSJ34311;ORYSJ34314;ORYSJ34322 & False & False\\
616 & ORYSJ34485 & 0.0021339582859336826 & 0.007908571428571428 & ORYSJ34480;ORYSJ34482;ORYSJ34485;ORYSJ34486;ORYSJ34487;ORYSJ34488;ORYSJ34489;ORYSJ34490;ORYSJ34491;ORYSJ34492 & False & False\\
616 & ORYSJ34480 & 0.0021339582859336826 & 0.007908571428571428 & ORYSJ34480;ORYSJ34482;ORYSJ34485;ORYSJ34486;ORYSJ34487;ORYSJ34488;ORYSJ34489;ORYSJ34490;ORYSJ34491;ORYSJ34492 & False & False\\
616 & ORYSJ34359 & 0.001884165339285715 & 0.008694285714285712 & ORYSJ34380;ORYSJ34384;ORYSJ34385;ORYSJ34387;ORYSJ34359 & False & False\\
616 & ORYSJ34313 & 0.0018444962481213184 & 0.00877142857142857 & ORYSJ34311;ORYSJ34313;ORYSJ34314;ORYSJ34316;ORYSJ34318;ORYSJ34320;ORYSJ34322;ORYSJ34325 & False & False\\
616 & ORYSJ34311 & 0.0018334561607142856 & 0.008882857142857142 & ORYSJ34318;ORYSJ34311;ORYSJ34314;ORYSJ34322 & False & False\\
616 & ORYSJ34314 & 0.0018334561607142856 & 0.008882857142857142 & ORYSJ34318;ORYSJ34311;ORYSJ34314;ORYSJ34322 & False & False\\
616 & ORYSJ34425 & 0.001453137321428572 & 0.011997142857142856 & ORYSJ34422;ORYSJ34423;ORYSJ34425;ORYSJ34427;ORYSJ34429 & False & False\\
616 & ORYSJ34423 & 0.001453137321428572 & 0.011997142857142856 & ORYSJ34422;ORYSJ34423;ORYSJ34425;ORYSJ34427;ORYSJ34429 & False & False\\
616 & ORYSJ34427 & 0.001453137321428572 & 0.011997142857142856 & ORYSJ34422;ORYSJ34423;ORYSJ34425;ORYSJ34427;ORYSJ34429 & False & False\\
616 & ORYSJ34422 & 0.001453137321428572 & 0.011997142857142856 & ORYSJ34422;ORYSJ34423;ORYSJ34425;ORYSJ34427;ORYSJ34429 & False & False\\
616 & ORYSJ34460 & 0.0012765572651755026 & 0.013197142857142857 & ORYSJ34440;ORYSJ34513;ORYSJ34460;ORYSJ34461;ORYSJ34464 & False & False\\
616 & ORYSJ34380 & 0.0011729691098214287 & 0.013622857142857143 & ORYSJ34380;ORYSJ34384;ORYSJ34385;ORYSJ34387;ORYSJ34359 & False & False\\
616 & ORYSJ34384 & 0.0011729691098214287 & 0.013622857142857143 & ORYSJ34380;ORYSJ34384;ORYSJ34385;ORYSJ34387;ORYSJ34359 & False & False\\
616 & ORYSJ34387 & 0.0011729691098214287 & 0.013622857142857143 & ORYSJ34380;ORYSJ34384;ORYSJ34385;ORYSJ34387;ORYSJ34359 & False & False\\
616 & ORYSJ34385 & 0.0011729691098214287 & 0.013622857142857143 & ORYSJ34380;ORYSJ34384;ORYSJ34385;ORYSJ34387;ORYSJ34359 & False & False\\
616 & ORYSJ34316 & 0.0011392503823316926 & 0.014177142857142857 & ORYSJ34311;ORYSJ34313;ORYSJ34314;ORYSJ34316;ORYSJ34318;ORYSJ34320;ORYSJ34322;ORYSJ34325 & False & False\\
616 & ORYSJ34482 & 0.0007489277187299432 & 0.016174285714285714 & ORYSJ34480;ORYSJ34482;ORYSJ34485;ORYSJ34486;ORYSJ34487;ORYSJ34488;ORYSJ34489;ORYSJ34490;ORYSJ34491;ORYSJ34492 & False & False\\
616 & ORYSJ34487 & 0.0007489277187299432 & 0.016174285714285714 & ORYSJ34480;ORYSJ34482;ORYSJ34485;ORYSJ34486;ORYSJ34487;ORYSJ34488;ORYSJ34489;ORYSJ34490;ORYSJ34491;ORYSJ34492 & False & False\\
616 & ORYSJ34513 & 0.0006565022468277488 & 0.0167 & ORYSJ34440;ORYSJ34513;ORYSJ34460;ORYSJ34461;ORYSJ34464 & False & False\\
616 & ORYSJ34440 & 0.0006565022468277488 & 0.0167 & ORYSJ34440;ORYSJ34513;ORYSJ34460;ORYSJ34461;ORYSJ34464 & False & False\\
616 & ORYSJ34330 & 0.00021393177008928585 & 0.022502857142857144 & ORYSJ34335;ORYSJ34329;ORYSJ34330 & False & False\\
616 & ORYSJ34329 & 0.00021393177008928585 & 0.022502857142857144 & ORYSJ34335;ORYSJ34329;ORYSJ34330 & False & False\\
616 & ORYSJ34360 & 0.00012575 & 0.028897142857142857 & ORYSJ34360;ORYSJ34353 & False & False\\
616 & ORYSJ34320 & 0.00012575 & 0.028897142857142857 & ORYSJ34325;ORYSJ34320 & False & False\\
616 & ORYSJ34353 & 0.00012575 & 0.028897142857142857 & ORYSJ34360;ORYSJ34353 & False & False\\
616 & ORYSJ34325 & 0.00012575 & 0.028897142857142857 & ORYSJ34325;ORYSJ34320 & False & False\\
617 & ORYSJ43382 & 0.004178445528428138 & 0.004439882697947214 & ORYSJ43371;ORYSJ43375;ORYSJ43382;ORYSJ43383;ORYSJ43385;ORYSJ43388;ORYSJ43389;ORYSJ43391;ORYSJ43392 & False & False\\
617 & ORYSJ43391 & 0.003111796001216703 & 0.0067126099706744866 & ORYSJ43371;ORYSJ43375;ORYSJ43382;ORYSJ43383;ORYSJ43385;ORYSJ43388;ORYSJ43389;ORYSJ43391;ORYSJ43392 & False & False\\
617 & ORYSJ43389 & 0.002205143903086984 & 0.008656891495601173 & ORYSJ43371;ORYSJ43375;ORYSJ43382;ORYSJ43383;ORYSJ43385;ORYSJ43388;ORYSJ43389;ORYSJ43391;ORYSJ43392 & False & False\\
617 & ORYSJ43385 & 0.0020997955897177414 & 0.00918768328445748 & ORYSJ43371;ORYSJ43375;ORYSJ43383;ORYSJ43385;ORYSJ43392 & False & False\\
617 & ORYSJ43375 & 0.0020997955897177414 & 0.00918768328445748 & ORYSJ43371;ORYSJ43375;ORYSJ43383;ORYSJ43385;ORYSJ43392 & False & False\\
617 & ORYSJ43388 & 0.001434489619676722 & 0.0133108504398827 & ORYSJ43371;ORYSJ43375;ORYSJ43382;ORYSJ43383;ORYSJ43385;ORYSJ43388;ORYSJ43389;ORYSJ43391;ORYSJ43392 & False & False\\
617 & ORYSJ43383 & 0.0013449435533128664 & 0.0140791788856305 & ORYSJ43371;ORYSJ43375;ORYSJ43383;ORYSJ43385;ORYSJ43392 & False & False\\
617 & ORYSJ43371 & 0.0013449435533128664 & 0.0140791788856305 & ORYSJ43371;ORYSJ43375;ORYSJ43383;ORYSJ43385;ORYSJ43392 & False & False\\
617 & ORYSJ43392 & 0.0013449435533128664 & 0.0140791788856305 & ORYSJ43371;ORYSJ43375;ORYSJ43383;ORYSJ43385;ORYSJ43392 & False & False\\
617 & ORYSJ43658 & 0.0003854796096041053 & 0.022530791788856305 & ORYSJ43654;ORYSJ43658;ORYSJ43651 & False & False\\
617 & ORYSJ43651 & 0.0003854796096041053 & 0.022530791788856305 & ORYSJ43654;ORYSJ43658;ORYSJ43651 & False & False\\
617 & ORYSJ43654 & 0.0003854796096041053 & 0.022530791788856305 & ORYSJ43654;ORYSJ43658;ORYSJ43651 & False & False\\
619 & ORYSJ55836 & 0.14167811763489924 & 0.0012468281430219144 & ORYSJ55562;ORYSJ55567;ARATH05879;ORYSJ55570;ORYSJ55579;ORYSJ55836;ORYSJ55841;ORYSJ55845;ORYSJ55553 & False & False\\
619 & ORYSJ55845 & 0.08656300478838026 & 0.0015767012687427913 & ORYSJ55562;ORYSJ55567;ARATH05879;ORYSJ55570;ORYSJ55579;ORYSJ55836;ORYSJ55841;ORYSJ55845;ORYSJ55553 & False & False\\
619 & ORYSJ55841 & 0.07340554368950039 & 0.0016862745098039215 & ORYSJ55562;ORYSJ55567;ARATH05879;ORYSJ55570;ORYSJ55579;ORYSJ55836;ORYSJ55841;ORYSJ55845;ORYSJ55553 & False & False\\
619 & ORYSJ55553 & 0.044635110314162174 & 0.002491349480968858 & ORYSJ55562;ORYSJ55567;ARATH05879;ORYSJ55570;ORYSJ55579;ORYSJ55836;ORYSJ55841;ORYSJ55845;ORYSJ55553 & False & False\\
619 & ORYSJ55562 & 0.044635110314162174 & 0.002491349480968858 & ORYSJ55562;ORYSJ55567;ARATH05879;ORYSJ55570;ORYSJ55579;ORYSJ55836;ORYSJ55841;ORYSJ55845;ORYSJ55553 & False & False\\
619 & ORYSJ55567 & 0.03776683338641501 & 0.002682814302191465 & ORYSJ55562;ORYSJ55567;ARATH05879;ORYSJ55570;ORYSJ55579;ORYSJ55836;ORYSJ55841;ORYSJ55845;ORYSJ55553 & False & False\\
619 & ORYSJ55579 & 0.03776683338641501 & 0.002682814302191465 & ORYSJ55562;ORYSJ55567;ARATH05879;ORYSJ55570;ORYSJ55579;ORYSJ55836;ORYSJ55841;ORYSJ55845;ORYSJ55553 & False & False\\
619 & ORYSJ55570 & 0.03776683338641501 & 0.002682814302191465 & ORYSJ55562;ORYSJ55567;ARATH05879;ORYSJ55570;ORYSJ55579;ORYSJ55836;ORYSJ55841;ORYSJ55845;ORYSJ55553 & False & False\\
619 & ORYSJ55776 & 0.0011646182958477509 & 0.009177623990772779 & ORYSJ55789;ORYSJ55791;ORYSJ55776;ORYSJ55779 & False & False\\
619 & ORYSJ55779 & 0.0011646182958477509 & 0.009177623990772779 & ORYSJ55789;ORYSJ55791;ORYSJ55776;ORYSJ55779 & False & False\\
619 & ORYSJ55791 & 0.0011646182958477509 & 0.009177623990772779 & ORYSJ55789;ORYSJ55791;ORYSJ55776;ORYSJ55779 & False & False\\
619 & ORYSJ55789 & 0.000816915170847751 & 0.011252595155709342 & ORYSJ55789;ORYSJ55791;ORYSJ55776;ORYSJ55779 & False & False\\
619 & ORYSJ55596 & 0.0002882590985821259 & 0.01901960784313725 & ORYSJ55606;ORYSJ55603;ORYSJ55611;ORYSJ55596 & False & False\\
619 & ORYSJ55603 & 7.200985317196955e-05 & 0.02547058823529412 & ORYSJ55606;ORYSJ55603;ORYSJ55611;ORYSJ55596 & False & False\\
619 & ORYSJ55611 & 7.200985317196955e-05 & 0.02547058823529412 & ORYSJ55606;ORYSJ55603;ORYSJ55611;ORYSJ55596 & False & False\\
619 & ORYSJ55781 & 5.076412918108425e-05 & 0.03264705882352941 & ORYSJ55781;ORYSJ55784 & False & False\\
619 & ORYSJ55657 & 5.076412918108425e-05 & 0.03264705882352941 & ORYSJ55657;ORYSJ55651 & False & False\\
619 & ORYSJ55784 & 5.076412918108425e-05 & 0.03264705882352941 & ORYSJ55781;ORYSJ55784 & False & False\\
619 & ORYSJ55651 & 5.076412918108425e-05 & 0.03264705882352941 & ORYSJ55657;ORYSJ55651 & False & False\\
619 & ORYSJ55632 & 0.0 & 1.0 & nan & False & True\\
619 & ORYSJ55717 & 0.0 & 1.0 & nan & False & True\\
619 & ORYSJ55565 & 0.0 & 1.0 & nan & False & True\\
619 & ORYSJ55848 & 0.0 & 1.0 & nan & False & True\\
619 & ORYSJ55813 & 0.0 & 1.0 & nan & False & True\\
619 & ORYSJ55810 & 0.0 & 1.0 & nan & False & True\\
620 & ORYSJ03684 & 0.09537808635195597 & 0.0014324324324324325 & ARATH03667;ARATH07356;ORYSJ03684 & False & True\\
620 & ORYSJ03634 & 0.00029738175675675735 & 0.029540540540540536 & ORYSJ03632;ORYSJ03634 & False & False\\
620 & ORYSJ03632 & 0.00029738175675675735 & 0.029540540540540536 & ORYSJ03632;ORYSJ03634 & False & False\\
621 & ORYSJ31160 & 3.806238085478936 & 2.1712907117008443e-05 & ARATH13166;VITVI21027;SORBI33251;BRADI00383;SOLTU35141;MEDTR13530;MEDTR13532;MEDTR13533;MEDTR13535;MEDTR13537;SOYBN46105;POPTR40416;ORYBR30837;TRIUA00983;WHEAT52259;SOYBN21047;SOYBN21048;SOYBN21049;MUSAM15883;ORYBR16530;AEGTA26563;ARATH24783;POPTR20769;SOLLC20947;SOLLC20948;SOYBN14947;SELML01244;SELML16353;HORVD10698;SORBI20833;SETIT09646;ORYSI19997;AEGTA33551;SETIT29626;SOLLC24852;POPTR25701;WHEAT49307;SOYBN42921;VITVI10443;WHEAT83377;BRADI14903;HORVD19991;MAIZE61774;ORYSJ31160;WHEAT49639;SELML12880 & False & True\\
621 & ORYSJ31774 & 0.06266211393528122 & 0.0018166465621230398 & ORYSJ31781;ORYSJ31749;ORYSJ31752;ORYSJ31762;ORYSJ31767;ARATH11742;ORYSJ31774 & False & True\\
621 & ORYSJ31752 & 0.06266211393528122 & 0.0018166465621230398 & ORYSJ31781;ORYSJ31749;ORYSJ31752;ORYSJ31762;ORYSJ31767;ARATH11742;ORYSJ31774 & False & True\\
621 & ORYSJ31749 & 0.05317232639866817 & 0.0019270205066344995 & ORYSJ31781;ORYSJ31749;ORYSJ31752;ORYSJ31762;ORYSJ31767;ARATH11742;ORYSJ31774 & False & True\\
621 & ORYSJ31781 & 0.038249635497344135 & 0.002546441495778045 & ORYSJ31781;ORYSJ31749;ORYSJ31752;ORYSJ31762;ORYSJ31767;ARATH11742;ORYSJ31774 & False & True\\
621 & ORYSJ31767 & 0.038249635497344135 & 0.002546441495778045 & ORYSJ31781;ORYSJ31749;ORYSJ31752;ORYSJ31762;ORYSJ31767;ARATH11742;ORYSJ31774 & False & True\\
621 & ORYSJ31762 & 0.038249635497344135 & 0.002546441495778045 & ORYSJ31781;ORYSJ31749;ORYSJ31752;ORYSJ31762;ORYSJ31767;ARATH11742;ORYSJ31774 & False & True\\
621 & ORYSJ30817 & 0.0006090012439686371 & 0.010342581423401687 & ORYSJ30817;ORYSJ30825;ORYSJ30809;ORYSJ30818 & False & False\\
621 & ORYSJ30825 & 0.0006090012439686371 & 0.010342581423401687 & ORYSJ30817;ORYSJ30825;ORYSJ30809;ORYSJ30818 & False & False\\
621 & ORYSJ30809 & 0.0006090012439686371 & 0.010342581423401687 & ORYSJ30817;ORYSJ30825;ORYSJ30809;ORYSJ30818 & False & False\\
621 & ORYSJ30818 & 0.0004271806110524729 & 0.012604945717732208 & ORYSJ30817;ORYSJ30825;ORYSJ30809;ORYSJ30818 & False & False\\
621 & ORYSJ57968 & 0.00036487888569365374 & 0.013460796139927624 & ORYSJ58021;ORYSJ58023;ORYSJ58189;ORYSJ58190;ORYSJ57968;ORYSJ58013;ORYSJ58015 & False & False\\
621 & ORYSJ58015 & 0.00036487888569365374 & 0.013460796139927624 & ORYSJ58021;ORYSJ58023;ORYSJ58189;ORYSJ58190;ORYSJ57968;ORYSJ58013;ORYSJ58015 & False & False\\
621 & ORYSJ58013 & 0.00036487888569365374 & 0.013460796139927624 & ORYSJ58021;ORYSJ58023;ORYSJ58189;ORYSJ58190;ORYSJ57968;ORYSJ58013;ORYSJ58015 & False & False\\
621 & ORYSJ31493 & 0.0003200438814294045 & 0.015840168878166458 & ORYSJ31493;ORYSJ58189;ORYSJ58190;ORYSJ31516;ORYSJ58013;ORYSJ58015;ORYSJ58021;ORYSJ58023;ORYSJ57968 & False & False\\
621 & ORYSJ31516 & 0.0003200438814294045 & 0.015840168878166458 & ORYSJ31493;ORYSJ58189;ORYSJ58190;ORYSJ31516;ORYSJ58013;ORYSJ58015;ORYSJ58021;ORYSJ58023;ORYSJ57968 & False & False\\
621 & ORYSJ58141 & 0.0002469341827503017 & 0.018195416164053086 & ORYSJ58141;ORYSJ58135;ORYSJ58114 & False & False\\
621 & ORYSJ58216 & 0.0002469341827503017 & 0.018195416164053086 & ORYSJ58217;ORYSJ58216;ORYSJ58201 & False & False\\
621 & ORYSJ30886 & 0.00020439130305714703 & 0.01912846803377564 & ORYSJ30933;ORYSJ30878;ORYSJ30886;ORYSJ30877 & False & False\\
621 & ORYSJ58185 & 0.00018050668355134203 & 0.019639324487334138 & ORYSJ58185;ORYSJ58187;ORYSJ58188;ORYSJ58191;ORYSJ58192;ORYSJ58180 & False & False\\
621 & ORYSJ58192 & 0.00018050668355134203 & 0.019639324487334138 & ORYSJ58185;ORYSJ58187;ORYSJ58188;ORYSJ58191;ORYSJ58192;ORYSJ58180 & False & False\\
621 & ORYSJ31837 & 0.00016664974743667066 & 0.01997527141133896 & ORYSJ31837;ORYSJ31846;ORYSJ31847 & False & False\\
621 & ORYSJ58217 & 0.00011942360901688782 & 0.02178045838359469 & ORYSJ58217;ORYSJ58216;ORYSJ58201 & False & False\\
621 & ORYSJ58114 & 0.00011942360901688782 & 0.02178045838359469 & ORYSJ58141;ORYSJ58135;ORYSJ58114 & False & False\\
621 & ORYSJ58201 & 0.00011942360901688782 & 0.02178045838359469 & ORYSJ58217;ORYSJ58216;ORYSJ58201 & False & False\\
621 & ORYSJ58135 & 0.00011942360901688782 & 0.02178045838359469 & ORYSJ58141;ORYSJ58135;ORYSJ58114 & False & False\\
621 & ORYSJ58223 & 0.00010274234321035788 & 0.02256151990349819 & ORYSJ58214;ORYSJ58216;ORYSJ58217;ORYSJ58223;ORYSJ58201 & False & False\\
621 & ORYSJ58214 & 0.00010274234321035788 & 0.02256151990349819 & ORYSJ58214;ORYSJ58216;ORYSJ58217;ORYSJ58223;ORYSJ58201 & False & False\\
621 & ORYSJ58021 & 9.625466922005808e-05 & 0.022898673100120632 & ORYSJ58021;ORYSJ58023;ORYSJ58189;ORYSJ58190;ORYSJ57968;ORYSJ58013;ORYSJ58015 & False & False\\
621 & ORYSJ58023 & 9.625466922005808e-05 & 0.022898673100120632 & ORYSJ58021;ORYSJ58023;ORYSJ58189;ORYSJ58190;ORYSJ57968;ORYSJ58013;ORYSJ58015 & False & False\\
621 & ORYSJ58190 & 9.625466922005808e-05 & 0.022898673100120632 & ORYSJ58021;ORYSJ58023;ORYSJ58189;ORYSJ58190;ORYSJ57968;ORYSJ58013;ORYSJ58015 & False & False\\
621 & ORYSJ58189 & 9.625466922005808e-05 & 0.022898673100120632 & ORYSJ58021;ORYSJ58023;ORYSJ58189;ORYSJ58190;ORYSJ57968;ORYSJ58013;ORYSJ58015 & False & False\\
621 & ORYSJ30933 & 8.326216127770643e-05 & 0.023489746682750303 & ORYSJ30933;ORYSJ30878;ORYSJ30886;ORYSJ30877 & False & False\\
621 & ORYSJ30877 & 8.326216127770643e-05 & 0.023489746682750303 & ORYSJ30933;ORYSJ30878;ORYSJ30886;ORYSJ30877 & False & False\\
621 & ORYSJ30878 & 8.326216127770643e-05 & 0.023489746682750303 & ORYSJ30933;ORYSJ30878;ORYSJ30886;ORYSJ30877 & False & False\\
621 & ORYSJ31139 & 7.928139136007223e-05 & 0.025431845597104947 & ORYSJ31130;ORYSJ31131;ORYSJ31139 & False & False\\
621 & ORYSJ31130 & 7.928139136007223e-05 & 0.025431845597104947 & ORYSJ31130;ORYSJ31131;ORYSJ31139 & False & False\\
621 & ORYSJ31131 & 7.928139136007223e-05 & 0.025431845597104947 & ORYSJ31130;ORYSJ31131;ORYSJ31139 & False & False\\
621 & ORYSJ31852 & 4.516050635177922e-05 & 0.02651688781664656 & ORYSJ31854;ORYSJ31849;ORYSJ31852 & False & False\\
621 & ORYSJ31854 & 4.516050635177922e-05 & 0.02651688781664656 & ORYSJ31854;ORYSJ31849;ORYSJ31852 & False & False\\
621 & ORYSJ31810 & 2.6545536791314954e-05 & 0.035215319662243665 & ORYSJ31810;ORYSJ31876 & False & False\\
621 & ORYSJ31876 & 2.6545536791314954e-05 & 0.035215319662243665 & ORYSJ31810;ORYSJ31876 & False & False\\
621 & ORYSJ58188 & 2.6545536791314954e-05 & 0.035215319662243665 & ORYSJ58185;ORYSJ58187;ORYSJ58188;ORYSJ58191;ORYSJ58192;ORYSJ58180 & False & False\\
621 & ORYSJ31915 & 2.6545536791314954e-05 & 0.035215319662243665 & ORYSJ31461;ORYSJ31915 & False & False\\
621 & ORYSJ31042 & 2.6545536791314954e-05 & 0.035215319662243665 & ORYSJ31037;ORYSJ31042 & False & False\\
621 & ORYSJ58191 & 2.6545536791314954e-05 & 0.035215319662243665 & ORYSJ58185;ORYSJ58187;ORYSJ58188;ORYSJ58191;ORYSJ58192;ORYSJ58180 & False & False\\
621 & ORYSJ31037 & 2.6545536791314954e-05 & 0.035215319662243665 & ORYSJ31037;ORYSJ31042 & False & False\\
621 & ORYSJ31461 & 2.6545536791314954e-05 & 0.035215319662243665 & ORYSJ31461;ORYSJ31915 & False & False\\
621 & ORYSJ30911 & 1.1039621343486008e-05 & 0.036103739445114594 & ORYSJ30911;ORYSJ30919;ORYSJ30914 & False & False\\
621 & ORYSJ31163 & 0.0 & 1.0 & nan & False & True\\
621 & ORYSJ31601 & 0.0 & 1.0 & nan & False & True\\
621 & ORYSJ31932 & 0.0 & 1.0 & nan & False & True\\
621 & ORYSJ31756 & 0.0 & 1.0 & nan & False & True\\
621 & ORYSJ31754 & 0.0 & 1.0 & nan & False & True\\
621 & ORYSJ30802 & 0.0 & 1.0 & nan & False & True\\
621 & ORYSJ57971 & 0.0 & 1.0 & nan & False & True\\
621 & ORYSJ57967 & 0.0 & 1.0 & nan & False & True\\
621 & ORYSJ57965 & 0.0 & 1.0 & nan & False & True\\
621 & ORYSJ57962 & 0.0 & 1.0 & nan & False & True\\
621 & ORYSJ57976 & 0.0 & 1.0 & nan & False & True\\
622 & ORYSJ40690 & 0.9992057188244641 & 0.0002772041302621128 & SOYBN21884;ORYSJ56362;SOYBN51487;ORYSI08878;SOYBN24995;ARATH15351;ORYSJ40690;SOYBN24996;SOYBN24997;SORBI13632;SOLLC22528;SOLTU41474;SORBI02212;SORBI02213;SOLLC30081;SORBI02215;SOLTU28876 & False & True\\
622 & ORYSJ41116 & 0.3310221463842907 & 0.0007974583002382842 & SOYBN21884;ARATH15351;SOLLC22528;SOLLC30081;ARATH20487;ORYSJ20194;SOLTU28876;SOYBN51487;ORYSI08878;SOYBN24995;SOYBN24996;ORYSJ40690;SOYBN24997;ARATH03745;ARATH00176;SOLTU41474;SORBI02212;ORYSJ41116;SORBI02213;SORBI02215;ORYSJ56362;SORBI13632 & False & True\\
622 & ORYSJ41462 & 0.07348759102644084 & 0.0015917394757744242 & ORYSJ41462;ARATH02928 & False & True\\
622 & ORYSJ41145 & 0.07351578130058821 & 0.0015917394757744242 & ARATH11742;ORYSJ41145 & False & True\\
622 & ORYSJ41200 & 0.06236175245856185 & 0.001842732327243845 & ORYSJ41200;ARATH23998 & False & True\\
622 & ORYSJ41301 & 0.0008641977760127088 & 0.009212867355043685 & ORYSJ41301;ORYSJ41302;ORYSJ41325;ORYSJ41324 & False & False\\
622 & ORYSJ41302 & 0.0008641977760127088 & 0.009212867355043685 & ORYSJ41301;ORYSJ41302;ORYSJ41325;ORYSJ41324 & False & False\\
622 & ORYSJ41325 & 0.0008641977760127088 & 0.009212867355043685 & ORYSJ41301;ORYSJ41302;ORYSJ41325;ORYSJ41324 & False & False\\
622 & ORYSJ41324 & 0.0008641977760127088 & 0.009212867355043685 & ORYSJ41301;ORYSJ41302;ORYSJ41325;ORYSJ41324 & False & False\\
622 & ORYSJ40810 & 0.0004495780381254965 & 0.014461477362986497 & ORYSJ41327;ORYSJ40810;ORYSJ41003 & False & False\\
622 & ORYSJ41327 & 0.0004495780381254965 & 0.014461477362986497 & ORYSJ41327;ORYSJ40810;ORYSJ41003 & False & False\\
622 & ORYSJ41003 & 0.0004495780381254965 & 0.014461477362986497 & ORYSJ41327;ORYSJ40810;ORYSJ41003 & False & False\\
622 & ORYSJ40851 & 0.0002707098409613476 & 0.017671167593328038 & ORYSJ40741;ORYSJ40841;ORYSJ20428;ORYSJ40846;ORYSJ40850;ORYSJ40851;ORYSJ40735 & False & False\\
622 & ORYSJ40741 & 0.00021946408359809372 & 0.01858538522637013 & ORYSJ40741;ORYSJ40735;ORYSJ20428 & False & False\\
622 & ORYSJ41484 & 0.0001044071063343924 & 0.023720413026211282 & ORYSJ41486;ORYSJ41489;ORYSJ41483;ORYSJ41484 & False & False\\
622 & ORYSJ41486 & 0.0001044071063343924 & 0.023720413026211282 & ORYSJ41486;ORYSJ41489;ORYSJ41483;ORYSJ41484 & False & False\\
622 & ORYSJ41483 & 0.0001044071063343924 & 0.023720413026211282 & ORYSJ41486;ORYSJ41489;ORYSJ41483;ORYSJ41484 & False & False\\
622 & ORYSJ20500 & 7.117708366538762e-05 & 0.02434551231135822 & ORYSJ20501;ORYSJ20499;ORYSJ20500 & False & False\\
622 & ORYSJ20501 & 7.117708366538762e-05 & 0.02434551231135822 & ORYSJ20501;ORYSJ20499;ORYSJ20500 & False & False\\
622 & ORYSJ41441 & 3.495830023828451e-05 & 0.03288244638602065 & ORYSJ40968;ORYSJ41441 & False & False\\
622 & ORYSJ41190 & 3.495830023828451e-05 & 0.03288244638602065 & ORYSJ41190;ORYSJ41192 & False & False\\
622 & ORYSJ20358 & 3.495830023828451e-05 & 0.03288244638602065 & ORYSJ20358;ORYSJ41383 & False & False\\
622 & ORYSJ41192 & 3.495830023828451e-05 & 0.03288244638602065 & ORYSJ41190;ORYSJ41192 & False & False\\
622 & ORYSJ41197 & 3.495830023828451e-05 & 0.03288244638602065 & ORYSJ41197;ORYSJ41183 & False & False\\
622 & ORYSJ40698 & 3.495830023828451e-05 & 0.03288244638602065 & ORYSJ40825;ORYSJ40698 & False & False\\
622 & ORYSJ41119 & 3.495830023828451e-05 & 0.03288244638602065 & ORYSJ41119;ORYSJ20424 & False & False\\
622 & ORYSJ41315 & 3.495830023828451e-05 & 0.03288244638602065 & ORYSJ41117;ORYSJ41315 & False & False\\
622 & ORYSJ41183 & 3.495830023828451e-05 & 0.03288244638602065 & ORYSJ41197;ORYSJ41183 & False & False\\
622 & ORYSJ41409 & 3.495830023828451e-05 & 0.03288244638602065 & ORYSJ41008;ORYSJ41409 & False & False\\
622 & ORYSJ41238 & 3.495830023828451e-05 & 0.03288244638602065 & ORYSJ41238;ORYSJ41423 & False & False\\
622 & ORYSJ40968 & 3.495830023828451e-05 & 0.03288244638602065 & ORYSJ40968;ORYSJ41441 & False & False\\
622 & ORYSJ41008 & 3.495830023828451e-05 & 0.03288244638602065 & ORYSJ41008;ORYSJ41409 & False & False\\
622 & ORYSJ41117 & 3.495830023828451e-05 & 0.03288244638602065 & ORYSJ41117;ORYSJ41315 & False & False\\
622 & ORYSJ41423 & 3.495830023828451e-05 & 0.03288244638602065 & ORYSJ41238;ORYSJ41423 & False & False\\
622 & ORYSJ20424 & 3.495830023828451e-05 & 0.03288244638602065 & ORYSJ41119;ORYSJ20424 & False & False\\
622 & ORYSJ41383 & 3.495830023828451e-05 & 0.03288244638602065 & ORYSJ20358;ORYSJ41383 & False & False\\
622 & ORYSJ40825 & 3.495830023828451e-05 & 0.03288244638602065 & ORYSJ40825;ORYSJ40698 & False & False\\
622 & ORYSJ20450 & 0.0 & 1.0 & nan & False & True\\
623 & ORYSJ09710 & 0.0012802459187934512 & 0.0187520325203252 & ORYSJ09701;ORYSJ09703;ORYSJ09706;ORYSJ09707;ORYSJ09710;ORYSJ09697;ORYSJ09699 & False & True\\
623 & ORYSJ09701 & 0.0 & 1.0 & nan & False & True\\
623 & ORYSJ09702 & 0.0 & 1.0 & nan & False & True\\
623 & ORYSJ09703 & 0.0 & 1.0 & nan & False & True\\
623 & ORYSJ09706 & 0.0 & 1.0 & nan & False & True\\
623 & ORYSJ09707 & 0.0 & 1.0 & nan & False & True\\
623 & ORYSJ09699 & 0.0 & 1.0 & nan & False & True\\
623 & ORYSJ09697 & 0.0 & 1.0 & nan & False & True\\
624 & ORYSJ07708 & 0.013865580580078123 & 0.0059166666666666656 & ORYSJ07720;ORYSJ07721;ORYSJ07722;ORYSJ07723;ORYSJ07708;ORYSJ07710;ORYSJ07713 & False & False\\
624 & ORYSJ07710 & 0.013865580580078123 & 0.0059166666666666656 & ORYSJ07720;ORYSJ07721;ORYSJ07722;ORYSJ07723;ORYSJ07708;ORYSJ07710;ORYSJ07713 & False & False\\
624 & ORYSJ07722 & 0.007705381969106443 & 0.01005 & ORYSJ07720;ORYSJ07721;ORYSJ07722;ORYSJ07723;ORYSJ07708;ORYSJ07710;ORYSJ07713 & False & False\\
624 & ORYSJ07721 & 0.007705381969106443 & 0.01005 & ORYSJ07720;ORYSJ07721;ORYSJ07722;ORYSJ07723;ORYSJ07708;ORYSJ07710;ORYSJ07713 & False & False\\
624 & ORYSJ07713 & 0.005299574673740478 & 0.0119 & ORYSJ07720;ORYSJ07721;ORYSJ07722;ORYSJ07723;ORYSJ07708;ORYSJ07710;ORYSJ07713 & False & False\\
624 & ORYSJ07723 & 0.003254638472679407 & 0.017175 & ORYSJ07720;ORYSJ07721;ORYSJ07722;ORYSJ07723;ORYSJ07708;ORYSJ07710;ORYSJ07713 & False & False\\
624 & ORYSJ07720 & 0.003254638472679407 & 0.017175 & ORYSJ07720;ORYSJ07721;ORYSJ07722;ORYSJ07723;ORYSJ07708;ORYSJ07710;ORYSJ07713 & False & False\\
624 & ORYSJ07675 & 0.0004090710116699224 & 0.024891666666666663 & ORYSJ07666;ORYSJ07639;ORYSJ07675;ORYSJ07643;ORYSJ07742;ORYSJ07745 & False & False\\
624 & ORYSJ07666 & 0.0004090710116699224 & 0.024891666666666663 & ORYSJ07666;ORYSJ07639;ORYSJ07675;ORYSJ07643;ORYSJ07742;ORYSJ07745 & False & False\\
624 & ORYSJ07639 & 0.0004090710116699224 & 0.024891666666666663 & ORYSJ07666;ORYSJ07639;ORYSJ07675;ORYSJ07643;ORYSJ07742;ORYSJ07745 & False & False\\
625 & ORYSJ49470 & 0.0 & 1.0 & nan & False & True\\
626 & ORYSJ51406 & 0.006983309428280054 & 0.007052132701421802 & ORYSJ51406;ORYSJ51408;ORYSJ51409;ORYSJ51421;ORYSJ51422;ORYSJ51423;ORYSJ51378;ORYSJ51379;ORYSJ51382;ORYSJ51384;ORYSJ51385;ORYSJ51391 & False & False\\
626 & ORYSJ51452 & 0.003801491341398845 & 0.011255924170616114 & ORYSJ51452;ORYSJ51453;ORYSJ51454;ORYSJ51455;ORYSJ51456;ORYSJ51457 & False & False\\
626 & ORYSJ51384 & 0.0037302751851550882 & 0.01128436018957346 & ORYSJ51406;ORYSJ51408;ORYSJ51409;ORYSJ51421;ORYSJ51422;ORYSJ51423;ORYSJ51378;ORYSJ51379;ORYSJ51382;ORYSJ51384;ORYSJ51385;ORYSJ51391 & False & False\\
626 & ORYSJ51456 & 0.002520367166255369 & 0.014445497630331754 & ORYSJ51452;ORYSJ51453;ORYSJ51454;ORYSJ51455;ORYSJ51456;ORYSJ51457 & False & False\\
[truncated: 767,373 more chars]
