# Supplementary material for: Prioritising candidate genes causing QTL using hierarchical orthologous groups
Source: Bioinformatics. 2018 Sep 8;34(17):i612–9. doi: 10.1093/bioinformatics/bty615 (PMC6129274; doi:10.1093/bioinformatics/bty615)
Supplement: Supplementary Data [file bty615_supp.zip › bty615-suppl_data/data/gong/mapping.tsv]

trait	go	chebi
(+)-dehydrovomifoliol	GO:0016114	CHEBI:4372
(+)-threo-9,10-dihydroxystearic acid	GO:0006633	CHEBI:49254
12-hydroxyarachidonic acid	GO:0006633	CHEBI:19138
16-hydroxy-hexadecanoic acid	GO:0006633	CHEBI:55328
2'', 6''-o-diacetyloninin	GO:0009813
24-hydroxytetracosanoic acid	GO:0006633	CHEBI:76930
3', 4', 5'-dihydrotricetin o-hexosyl-o-hexoside	GO:0009813
3, 5, 7-trihydroxy-6-methoxy-4'-prenyloxyflavone	GO:0009813
3-ketosphinganine	GO:0006633
3‰ûª, 4‰ûª, 5‰ûª-tricetin o-hexoside	GO:0009813
3‰ûª, 4‰ûª, 5‰ûª-tricetin o-malonylhexoside	GO:0009813
4'-o-methylpuerarin	GO:0009813
4-geranyloxy-5-methyl coumarin	GO:0009805
5-caffeoylquinic acid methyl ester	GO:0009699
5-hydroxy-l-tryptophan	GO:0000162	CHEBI:17780
6,8-dihydroxy-5,7-dimethoxycoumarin	GO:0009805
6-prenylnaringenin	GO:0009813	CHEBI:27566
9,10-epoxy-18-hydroxy-octadecanoic acid	GO:0006633
akd 2b1	GO:0006633
acetosyringone	GO:0072391	CHEBI:2404
acteoside	GO:0072391	CHEBI:132853
aliarin	GO:0009813
apigenin c-pentoside	GO:0009813	CHEBI:131755
axillarin	GO:0009813	CHEBI:2941
ayanin	GO:0009813
c-hexosyl-c-pentosyl-apigenin	GO:0009813
c-hexosyl-apigenin o-caffeoylhexoside	GO:0009813
c-hexosyl-apigenin o-hexosyl-o-hexoside	GO:0009813
c-hexosyl-apigenin o-hexosyl-o-hexosyl-o-hexoside	GO:0009813
c-hexosyl-apigenin o-p-coumaroylhexoside	GO:0009813
c-hexosyl-chrysin o-feruloylhexoside	GO:0009813
c-hexosyl-chrysoeriol o-p-coumaroylhexoside	GO:0009813
c-hexosyl-chrysoeriol o-feruloylhexoside	GO:0009813
c-hexosyl-chrysoeriol o-hexoside	GO:0009813
c-hexosyl-luteolin o-hexoside	GO:0009813
c-hexosyl-luteolin o-p-coumaroylhexoside	GO:0009813
c-hexosyl-luteolin o-pentoside	GO:0009813
c-hexosyl-methylchrysoeriol	GO:0009813
c-hexosyl-naringenin o-hexosyl-o-hexoside	GO:0009813
c-hexosyl-naringenin o-p-coumaroylhexoside	GO:0009813
c-pentosyl-apeignin o-feruloylhexoside	GO:0009813
c-pentosyl-apigenin o-rutinoside	GO:0009813
c-pentosyl-apigenin o-caffeoylhexoside	GO:0009813
c-pentosyl-apigenin o-hexoside	GO:0009813
c-pentosyl-apigenin o-p-coumaroylhexoside	GO:0009813
c-pentosyl-chrysoeriol o-feruloylhexoside	GO:0009813
c-pentosyl-chrysoeriol o-hexoside	GO:0009813
c-pentosyl-luteolin o-hexoside	GO:0009813
c-rhamnosyl-apigenin o-hexoside	GO:0009813
cafestol	GO:0009813	CHEBI:3291
caohuoside d	GO:0046246
chryso-obtusin-o-hexoside	GO:0009813
chrysoeriol 5-o-hexoside	GO:0009813
chrysoeriol 7-o-hexoside	GO:0009813
chrysoeriol c-hexoside	GO:0009813
chrysoeriol c-hexoside derivative	GO:0009813
chrysoeriol o-malonyhexoside	GO:0009813
chrysoeriol o-rutinoside	GO:0009813
crotonoside	GO:0042451	CHEBI:3927
cyanidin 3-o-pentoside	GO:0009718
cymarin	GO:0046246	CHEBI:4037
daidzein o-hexoside	GO:0009813
delphinidin o-hexoside	GO:0009718
deoxyguanosine	GO:0009163
ephemeranthoside	GO:0046246
epicatechin o-hexoside	GO:0009813
eriodictyol c-hexoside	GO:0009813
fructose 1,6-diphosphate	GO:0046370
gibberellin a12	GO:0009686	CHEBI:30088
gibberellin a15	GO:0009686	CHEBI:29590
gibberellin a53	GO:0009686	CHEBI:27433
kaempferol derivative	GO:0009813	CHEBI:28499
kievitone	GO:0009813	CHEBI:16832
kolavic acid	GO:0046246
lpc(1-acyl 12:1)	GO:0045017
lpc(1-acyl 14:1)	GO:0045017	CHEBI:67054
lpc(1-acyl 16:0)	GO:0045017	CHEBI:64563
lpc(1-acyl 16:1)	GO:0045017	CHEBI:64560
lpc(1-acyl 16:2)	GO:0045017	CHEBI:67055
lpc(1-acyl 18:0)	GO:0045017	CHEBI:64561
lpc(1-acyl 18:2)	GO:0045017	CHEBI:64549
lpc(1-acyl 20:4)	GO:0045017	CHEBI:64568
lpc(1-acyl 24:4)	GO:0045017
leu-ala-gly-lys	GO:0006520
leu-pro	GO:0006520	CHEBI:73580
n2, n2-dimethyguanosine	GO:0009163
nicotianamine	GO:0030418	CHEBI:25520
o-acetyl-l-serine	GO:0006520	CHEBI:17981
o-malonylhexoside derivative	GO:0009813
o-methylchrysoeriol o-hexoside	GO:0009813
o-methylquercetin o-hexoside	GO:0009813
o-methylapigenin c-hexoside	GO:0009813
o-methylapigenin c-pentoside	GO:0009813
o-methylnaringenin c-pentoside	GO:0009813
phytocassane a	GO:0046246	CHEBI:72664
phytocassane c	GO:0046246	CHEBI:72668
polygodial	GO:0006694	CHEBI:8305
spinacetin	GO:0009813
succinyladenosine	GO:0046086	CHEBI:71169
sucrose	GO:0005986	CHEBI:17992
tricin 4'-o-(syringyl alcohol)ether	GO:0009813
tricin 4'-o-(syringyl alcohol)ether o-hexoside	GO:0009813
tricin 4'-o-(syringyl alcohol)ether derivative	GO:0009813
tricin 4'-o-(ë_-guaiacylglyceryl) ether	GO:0009813
tricin 4'-o-(ë_-guaiacylglyceryl) ether o-hexoside	GO:0009813
tricin 4'-o-(ë_-guaiacylglyceryl) ether derivative	GO:0009813
tricin 5-o-hexoside	GO:0009813
tricin 7-o-hexoside	GO:0009813
tricin o-hexoside derivative	GO:0009813
tricin o-hexosyl-o-hexoside	GO:0009813
tricin o-malonylhexoside	GO:0009813
tricin o-malonylhexoside derivative	GO:0009813
tricin o-rhamnosyl-o-malonylhexoside	GO:0009813
tricin o-rutinoside	GO:0009813
tricin o-sinapoylpentoside	GO:0009813
tricin derivative	GO:0009813
tricin-o-glucoside derivative	GO:0009813
tricin-o-hexoside derivative	GO:0009813
vitamin a	GO:0035238	CHEBI:12777
vitamin b2	GO:0009231	CHEBI:17015
di-c,c-hexosyl-apigenin	GO:0009813
di-c,c-hexosyl-apigenin derivative	GO:0009813
di-c,c-hexosyl-chrysoeriol	GO:0009813
di-c,c-hexosyl-luteolin	GO:0009813
di-c,c-pentosyl-apigenin	GO:0009813
di-c,c-pentosyl-luteolin	GO:0009813
