# Supplementary material for: Prioritising candidate genes causing QTL using hierarchical orthologous groups
Source: Bioinformatics. 2018 Sep 8;34(17):i612–9. doi: 10.1093/bioinformatics/bty615 (PMC6129274; doi:10.1093/bioinformatics/bty615)
Supplement: Supplementary Data [file bty615_supp.zip › bty615-suppl_data/data/gong/mapping.tex]

(+)-dehydrovomifoliol & \texttt{GO:0016114} & terpenoid biosynthetic process & \texttt{CHEBI:4372} & (6S)-dehydrovomifoliol \\
(+)-threo-9,10-dihydroxystearic acid & \texttt{GO:0006633} & fatty acid biosynthetic process & \texttt{CHEBI:49254} & (S,S)-9,10-dihydroxyoctadecanoic acid \\
12-hydroxyarachidonic acid & \texttt{GO:0006633} & fatty acid biosynthetic process & \texttt{CHEBI:19138} & 12-HETE \\
16-hydroxy-hexadecanoic acid & \texttt{GO:0006633} & fatty acid biosynthetic process & \texttt{CHEBI:55328} & juniperic acid \\
2'', 6''-o-diacetyloninin & \texttt{GO:0009813} & flavonoid biosynthetic process &  &  \\
24-hydroxytetracosanoic acid & \texttt{GO:0006633} & fatty acid biosynthetic process & \texttt{CHEBI:76930} & omega-hydroxytetracosanoic acid \\
3', 4', 5'-dihydrotricetin o-hexosyl-o-hexoside & \texttt{GO:0009813} & flavonoid biosynthetic process &  &  \\
3, 5, 7-trihydroxy-6-methoxy-4'-prenyloxyflavone & \texttt{GO:0009813} & flavonoid biosynthetic process &  &  \\
3-ketosphinganine & \texttt{GO:0006633} & fatty acid biosynthetic process &  &  \\
4'-o-methylpuerarin & \texttt{GO:0009813} & flavonoid biosynthetic process &  &  \\
4-geranyloxy-5-methyl coumarin & \texttt{GO:0009805} & coumarin biosynthetic process &  &  \\
5-caffeoylquinic acid methyl ester & \texttt{GO:0009699} & phenylpropanoid biosynthetic process &  &  \\
5-hydroxy-l-tryptophan & \texttt{GO:0000162} & tryptophan biosynthetic process & \texttt{CHEBI:17780} & 5-hydroxy-L-tryptophan \\
6,8-dihydroxy-5,7-dimethoxycoumarin & \texttt{GO:0009805} & coumarin biosynthetic process &  &  \\
6-prenylnaringenin & \texttt{GO:0009813} & flavonoid biosynthetic process & \texttt{CHEBI:27566} & 6-prenylnaringenin \\
9,10-epoxy-18-hydroxy-octadecanoic acid & \texttt{GO:0006633} & fatty acid biosynthetic process &  &  \\
akd 2b1 & \texttt{GO:0006633} & fatty acid biosynthetic process &  &  \\
acetosyringone & \texttt{GO:0072391} & phenol biosynthetic process & \texttt{CHEBI:2404} & acetosyringone \\
acteoside & \texttt{GO:0072391} & phenol biosynthetic process & \texttt{CHEBI:132853} & acteoside \\
aliarin & \texttt{GO:0009813} & flavonoid biosynthetic process &  &  \\
apigenin c-pentoside & \texttt{GO:0009813} & flavonoid biosynthetic process & \texttt{CHEBI:131755} & apigenin C-pentoside \\
axillarin & \texttt{GO:0009813} & flavonoid biosynthetic process & \texttt{CHEBI:2941} & axillarin \\
ayanin & \texttt{GO:0009813} & flavonoid biosynthetic process &  &  \\
c-hexosyl-c-pentosyl-apigenin & \texttt{GO:0009813} & flavonoid biosynthetic process &  &  \\
c-hexosyl-apigenin o-caffeoylhexoside & \texttt{GO:0009813} & flavonoid biosynthetic process &  &  \\
c-hexosyl-apigenin o-hexosyl-o-hexoside & \texttt{GO:0009813} & flavonoid biosynthetic process &  &  \\
c-hexosyl-apigenin o-hexosyl-o-hexosyl-o-hexoside & \texttt{GO:0009813} & flavonoid biosynthetic process &  &  \\
c-hexosyl-apigenin o-p-coumaroylhexoside & \texttt{GO:0009813} & flavonoid biosynthetic process &  &  \\
c-hexosyl-chrysin o-feruloylhexoside & \texttt{GO:0009813} & flavonoid biosynthetic process &  &  \\
c-hexosyl-chrysoeriol  o-p-coumaroylhexoside & \texttt{GO:0009813} & flavonoid biosynthetic process &  &  \\
c-hexosyl-chrysoeriol o-feruloylhexoside & \texttt{GO:0009813} & flavonoid biosynthetic process &  &  \\
c-hexosyl-chrysoeriol o-hexoside & \texttt{GO:0009813} & flavonoid biosynthetic process &  &  \\
c-hexosyl-luteolin o-hexoside & \texttt{GO:0009813} & flavonoid biosynthetic process &  &  \\
c-hexosyl-luteolin o-p-coumaroylhexoside & \texttt{GO:0009813} & flavonoid biosynthetic process &  &  \\
c-hexosyl-luteolin o-pentoside & \texttt{GO:0009813} & flavonoid biosynthetic process &  &  \\
c-hexosyl-methylchrysoeriol & \texttt{GO:0009813} & flavonoid biosynthetic process &  &  \\
c-hexosyl-naringenin o-hexosyl-o-hexoside & \texttt{GO:0009813} & flavonoid biosynthetic process &  &  \\
c-hexosyl-naringenin o-p-coumaroylhexoside & \texttt{GO:0009813} & flavonoid biosynthetic process &  &  \\
c-pentosyl-apeignin o-feruloylhexoside & \texttt{GO:0009813} & flavonoid biosynthetic process &  &  \\
c-pentosyl-apigenin  o-rutinoside & \texttt{GO:0009813} & flavonoid biosynthetic process &  &  \\
c-pentosyl-apigenin o-caffeoylhexoside & \texttt{GO:0009813} & flavonoid biosynthetic process &  &  \\
c-pentosyl-apigenin o-hexoside & \texttt{GO:0009813} & flavonoid biosynthetic process &  &  \\
c-pentosyl-apigenin o-p-coumaroylhexoside & \texttt{GO:0009813} & flavonoid biosynthetic process &  &  \\
c-pentosyl-chrysoeriol o-feruloylhexoside & \texttt{GO:0009813} & flavonoid biosynthetic process &  &  \\
c-pentosyl-chrysoeriol o-hexoside & \texttt{GO:0009813} & flavonoid biosynthetic process &  &  \\
c-pentosyl-luteolin o-hexoside & \texttt{GO:0009813} & flavonoid biosynthetic process &  &  \\
c-rhamnosyl-apigenin o-hexoside & \texttt{GO:0009813} & flavonoid biosynthetic process &  &  \\
cafestol & \texttt{GO:0009813} & flavonoid biosynthetic process & \texttt{CHEBI:3291} & cafestol \\
caohuoside d & \texttt{GO:0046246} & terpene biosynthetic process &  &  \\
chryso-obtusin-o-hexoside & \texttt{GO:0009813} & flavonoid biosynthetic process &  &  \\
chrysoeriol 5-o-hexoside & \texttt{GO:0009813} & flavonoid biosynthetic process &  &  \\
chrysoeriol 7-o-hexoside & \texttt{GO:0009813} & flavonoid biosynthetic process &  &  \\
chrysoeriol c-hexoside & \texttt{GO:0009813} & flavonoid biosynthetic process &  &  \\
chrysoeriol c-hexoside derivative & \texttt{GO:0009813} & flavonoid biosynthetic process &  &  \\
chrysoeriol o-malonyhexoside & \texttt{GO:0009813} & flavonoid biosynthetic process &  &  \\
chrysoeriol o-rutinoside & \texttt{GO:0009813} & flavonoid biosynthetic process &  &  \\
crotonoside & \texttt{GO:0042451} & purine nucleoside biosynthetic process & \texttt{CHEBI:3927} & Crotonoside \\
cyanidin 3-o-pentoside & \texttt{GO:0009718} & anthocyanin-containing compound biosynthetic process &  &  \\
cymarin & \texttt{GO:0046246} & terpene biosynthetic process & \texttt{CHEBI:4037} & Cymarin \\
daidzein o-hexoside & \texttt{GO:0009813} & flavonoid biosynthetic process &  &  \\
delphinidin o-hexoside & \texttt{GO:0009718} & anthocyanin-containing compound biosynthetic process &  &  \\
deoxyguanosine & \texttt{GO:0009163} & nucleoside biosynthetic process &  &  \\
ephemeranthoside & \texttt{GO:0046246} & terpene biosynthetic process &  &  \\
epicatechin o-hexoside & \texttt{GO:0009813} & flavonoid biosynthetic process &  &  \\
eriodictyol c-hexoside & \texttt{GO:0009813} & flavonoid biosynthetic process &  &  \\
fructose 1,6-diphosphate & \texttt{GO:0046370} & fructose biosynthetic process &  &  \\
gibberellin a12 & \texttt{GO:0009686} & gibberellin biosynthetic process & \texttt{CHEBI:30088} & gibberellin A12 \\
gibberellin a15 & \texttt{GO:0009686} & gibberellin biosynthetic process & \texttt{CHEBI:29590} & gibberellin A15 (diacid form) \\
gibberellin a53 & \texttt{GO:0009686} & gibberellin biosynthetic process & \texttt{CHEBI:27433} & gibberellin A53 \\
kaempferol derivative & \texttt{GO:0009813} & flavonoid biosynthetic process & \texttt{CHEBI:28499} & kaempferol \\
kievitone & \texttt{GO:0009813} & flavonoid biosynthetic process & \texttt{CHEBI:16832} & kievitone \\
kolavic acid & \texttt{GO:0046246} & terpene biosynthetic process &  &  \\
lpc(1-acyl 12:1) & \texttt{GO:0045017} & glycerolipid biosynthetic process &  &  \\
lpc(1-acyl 14:1) & \texttt{GO:0045017} & glycerolipid biosynthetic process & \texttt{CHEBI:67054} & lysophosphatidylcholine 14:1 \\
lpc(1-acyl 16:0) & \texttt{GO:0045017} & glycerolipid biosynthetic process & \texttt{CHEBI:64563} & lysophosphatidylcholine 16:0 \\
lpc(1-acyl 16:1) & \texttt{GO:0045017} & glycerolipid biosynthetic process & \texttt{CHEBI:64560} & lysophosphatidylcholine 16:1 \\
lpc(1-acyl 16:2) & \texttt{GO:0045017} & glycerolipid biosynthetic process & \texttt{CHEBI:67055} & lysophosphatidylcholine 16:2 \\
lpc(1-acyl 18:0) & \texttt{GO:0045017} & glycerolipid biosynthetic process & \texttt{CHEBI:64561} & lysophosphatidylcholine 18:0 \\
lpc(1-acyl 18:2) & \texttt{GO:0045017} & glycerolipid biosynthetic process & \texttt{CHEBI:64549} & lysophosphatidylcholine 18:2 \\
lpc(1-acyl 20:4) & \texttt{GO:0045017} & glycerolipid biosynthetic process & \texttt{CHEBI:64568} & lysophosphatidylcholine 20:4 \\
lpc(1-acyl 24:4) & \texttt{GO:0045017} & glycerolipid biosynthetic process &  &  \\
leu-ala-gly-lys & \texttt{GO:0006520} & cellular amino acid metabolic process &  &  \\
leu-pro & \texttt{GO:0006520} & cellular amino acid metabolic process & \texttt{CHEBI:73580} & Leu-Pro \\
n2, n2-dimethyguanosine & \texttt{GO:0009163} & nucleoside biosynthetic process &  &  \\
nicotianamine & \texttt{GO:0030418} & nicotianamine biosynthetic process & \texttt{CHEBI:25520} & nicotianamine \\
o-acetyl-l-serine & \texttt{GO:0006520} & cellular amino acid metabolic process & \texttt{CHEBI:17981} & O-acetyl-L-serine \\
o-malonylhexoside derivative & \texttt{GO:0009813} & flavonoid biosynthetic process &  &  \\
o-methylchrysoeriol o-hexoside & \texttt{GO:0009813} & flavonoid biosynthetic process &  &  \\
o-methylquercetin o-hexoside & \texttt{GO:0009813} & flavonoid biosynthetic process &  &  \\
o-methylapigenin c-hexoside & \texttt{GO:0009813} & flavonoid biosynthetic process &  &  \\
o-methylapigenin c-pentoside & \texttt{GO:0009813} & flavonoid biosynthetic process &  &  \\
o-methylnaringenin c-pentoside & \texttt{GO:0009813} & flavonoid biosynthetic process &  &  \\
phytocassane a & \texttt{GO:0046246} & terpene biosynthetic process & \texttt{CHEBI:72664} & (+)-phytocassane A \\
phytocassane c & \texttt{GO:0046246} & terpene biosynthetic process & \texttt{CHEBI:72668} & (+)-phytocassane C \\
polygodial & \texttt{GO:0006694} & steroid biosynthetic process & \texttt{CHEBI:8305} & Polygodial \\
spinacetin & \texttt{GO:0009813} & flavonoid biosynthetic process &  &  \\
succinyladenosine & \texttt{GO:0046086} & adenosine biosynthetic process & \texttt{CHEBI:71169} & succinyladenosine \\
sucrose & \texttt{GO:0005986} & sucrose biosynthetic process & \texttt{CHEBI:17992} & sucrose \\
tricin 4'-o-(syringyl alcohol)ether & \texttt{GO:0009813} & flavonoid biosynthetic process &  &  \\
tricin 4'-o-(syringyl alcohol)ether o-hexoside & \texttt{GO:0009813} & flavonoid biosynthetic process &  &  \\
tricin 4'-o-(syringyl alcohol)ether derivative & \texttt{GO:0009813} & flavonoid biosynthetic process &  &  \\
tricin 5-o-hexoside & \texttt{GO:0009813} & flavonoid biosynthetic process &  &  \\
tricin 7-o-hexoside & \texttt{GO:0009813} & flavonoid biosynthetic process &  &  \\
tricin o-hexoside derivative & \texttt{GO:0009813} & flavonoid biosynthetic process &  &  \\
tricin o-hexosyl-o-hexoside & \texttt{GO:0009813} & flavonoid biosynthetic process &  &  \\
tricin o-malonylhexoside & \texttt{GO:0009813} & flavonoid biosynthetic process &  &  \\
tricin o-malonylhexoside derivative & \texttt{GO:0009813} & flavonoid biosynthetic process &  &  \\
tricin o-rhamnosyl-o-malonylhexoside & \texttt{GO:0009813} & flavonoid biosynthetic process &  &  \\
tricin o-rutinoside & \texttt{GO:0009813} & flavonoid biosynthetic process &  &  \\
tricin o-sinapoylpentoside & \texttt{GO:0009813} & flavonoid biosynthetic process &  &  \\
tricin derivative & \texttt{GO:0009813} & flavonoid biosynthetic process &  &  \\
tricin-o-glucoside derivative & \texttt{GO:0009813} & flavonoid biosynthetic process &  &  \\
tricin-o-hexoside derivative & \texttt{GO:0009813} & flavonoid biosynthetic process &  &  \\
vitamin a & \texttt{GO:0035238} & vitamin A biosynthetic process & \texttt{CHEBI:12777} & vitamin A \\
vitamin b2 & \texttt{GO:0009231} & riboflavin biosynthetic process & \texttt{CHEBI:17015} & riboflavin \\
di-c,c-hexosyl-apigenin & \texttt{GO:0009813} & flavonoid biosynthetic process &  &  \\
di-c,c-hexosyl-apigenin derivative & \texttt{GO:0009813} & flavonoid biosynthetic process &  &  \\
di-c,c-hexosyl-chrysoeriol & \texttt{GO:0009813} & flavonoid biosynthetic process &  &  \\
di-c,c-hexosyl-luteolin & \texttt{GO:0009813} & flavonoid biosynthetic process &  &  \\
di-c,c-pentosyl-apigenin & \texttt{GO:0009813} & flavonoid biosynthetic process &  &  \\
di-c,c-pentosyl-luteolin & \texttt{GO:0009813} & flavonoid biosynthetic process &  &  \\
