# Supplementary material for: Prioritising candidate genes causing QTL using hierarchical orthologous groups
Source: Bioinformatics. 2018 Sep 8;34(17):i612–9. doi: 10.1093/bioinformatics/bty615 (PMC6129274; doi:10.1093/bioinformatics/bty615)
Supplement: Supplementary Data [file bty615_supp.zip › bty615-suppl_data/data/gong/qtls.tsv]

10	o-acetyl-l-serine	6	1.98	2.89
27	5-hydroxy-l-tryptophan	5	28.8	29.89
28	5-hydroxy-l-tryptophan	1	2.22	3.58
29	5-hydroxy-l-tryptophan	6	6.48	6.78
30	5-hydroxy-l-tryptophan	3	12.99	14.2
31	5-hydroxy-l-tryptophan	2	12.1	20.28
40	3-ketosphinganine	5	22.89	23.73
47	nicotianamine	6	1.63	1.8
52	4-geranyloxy-5-methyl coumarin	7	27.63	28.08
53	4-geranyloxy-5-methyl coumarin	12	18.24	18.59
54	4-geranyloxy-5-methyl coumarin	1	27.32	29.98
59	9,10-epoxy-18-hydroxy-octadecanoic acid	12	17.4	19.16
60	9,10-epoxy-18-hydroxy-octadecanoic acid	3	6.6	10.18
61	9,10-epoxy-18-hydroxy-octadecanoic acid	1	29.98	32.18
62	phytocassane a	12	18.24	18.36
63	phytocassane a	1	37.96	39.02
64	phytocassane a	10	15.63	16.61
65	phytocassane c	6	2.77	4.02
66	phytocassane c	11	1.17	2.82
67	12-hydroxyarachidonic acid	6	2.59	3.56
68	12-hydroxyarachidonic acid	9	22.39	23.01
72	deoxyguanosine	5	24.66	27.95
91	gibberellin a53	7	27.63	29.7
92	gibberellin a53	2	10.75	19.07
93	gibberellin a53	1	28.61	30.19
107	n2, n2-dimethyguanosine	5	3.5	4.32
108	n2, n2-dimethyguanosine	6	1.8	2.91
109	n2, n2-dimethyguanosine	5	22.14	23.25
110	kievitone	11	19.47	22.14
111	kievitone	6	0.0	1.68
112	kievitone	5	0.0	0.68
113	kievitone	1	22.65	24.4
127	cafestol	4	1.71	5.31
143	kolavic acid	4	21.78	21.84
144	kolavic acid	2	10.19	18.06
145	kolavic acid	3	28.48	30.33
146	kolavic acid	5	18.98	21.03
147	kolavic acid	6	11.07	19.49
148	kolavic acid	1	36.54	39.02
154	leu-ala-gly-lys	6	0.8	2.08
155	leu-ala-gly-lys	4	0.0	2.47
164	sucrose	7	24.76	25.53
165	sucrose	6	21.28	23.92
168	cyanidin 3-o-pentoside	5	27.3	27.85
169	cyanidin 3-o-pentoside	6	0.0	0.64
170	cyanidin 3-o-pentoside	6	23.36	24.67
171	cyanidin 3-o-pentoside	5	3.97	5.38
172	succinyladenosine	6	2.91	3.29
173	succinyladenosine	11	2.47	2.69
174	succinyladenosine	3	8.53	10.18
175	succinyladenosine	2	12.04	19.07
176	lpc(1-acyl 12:1)	6	1.7	1.78
177	lpc(1-acyl 12:1)	4	15.88	16.69
178	lpc(1-acyl 12:1)	1	12.77	14.12
179	lpc(1-acyl 12:1)	7	22.31	24.39
183	lpc(1-acyl 14:1)	6	1.63	2.3
184	lpc(1-acyl 14:1)	5	25.28	27.78
185	lpc(1-acyl 14:1)	2	0.21	1.31
186	lpc(1-acyl 14:1)	9	6.75	9.37
187	apigenin c-pentoside	6	5.36	5.49
188	apigenin c-pentoside	3	16.42	22.49
189	apigenin c-pentoside	1	22.02	23.45
190	apigenin c-pentoside	2	33.99	34.86
191	apigenin c-pentoside	3	26.33	27.67
192	tricin derivative	11	17.97	19.09
193	tricin derivative	9	21.09	21.51
194	tricin derivative	11	24.76	28.51
195	tricin derivative	1	41.09	42.88
205	lpc(1-acyl 16:2)	6	1.63	1.8
206	lpc(1-acyl 16:2)	10	2.56	9.29
207	lpc(1-acyl 16:2)	1	2.22	4.31
208	lpc(1-acyl 16:2)	11	22.04	24.25
209	lpc(1-acyl 16:2)	5	14.36	18.42
210	tricin 7-o-hexoside	12	7.65	10.8
211	tricin 7-o-hexoside	5	27.3	27.85
212	tricin 7-o-hexoside	11	18.78	19.09
213	tricin 7-o-hexoside	1	30.19	32.24
214	tricin 7-o-hexoside	9	18.74	20.37
215	tricin 7-o-hexoside	5	0.66	3.0
216	lpc(1-acyl 16:1)	6	1.68	1.78
217	lpc(1-acyl 16:1)	5	24.66	27.95
218	lpc(1-acyl 16:1)	10	0.0	2.56
219	lpc(1-acyl 16:1)	1	2.96	4.31
220	ephemeranthoside	6	2.74	3.56
221	ephemeranthoside	5	0.0	0.95
226	o-methylapigenin c-hexoside	5	25.9	28.02
227	o-methylapigenin c-hexoside	1	5.17	6.04
228	o-methylapigenin c-hexoside	5	18.35	19.21
229	o-methylapigenin c-hexoside	6	9.65	12.49
230	lpc(1-acyl 18:0)	6	1.7	1.78
231	lpc(1-acyl 18:0)	5	4.78	6.51
232	lpc(1-acyl 18:0)	5	25.28	27.85
244	caohuoside d	10	16.61	18.2
245	caohuoside d	7	15.41	17.39
246	caohuoside d	6	18.15	21.72
247	chrysoeriol c-hexoside	6	5.24	5.36
248	chrysoeriol c-hexoside	5	27.3	27.9
249	chrysoeriol c-hexoside	7	23.82	24.76
250	chrysoeriol c-hexoside	7	27.63	28.41
251	chrysoeriol c-hexoside	11	18.2	19.23
252	chrysoeriol c-hexoside	5	3.18	5.65
255	chrysoeriol 7-o-hexoside	1	30.55	30.89
256	chrysoeriol 7-o-hexoside	5	27.3	27.81
257	chrysoeriol 7-o-hexoside	11	18.2	19.14
258	chrysoeriol 7-o-hexoside	7	28.08	28.41
259	chrysoeriol 7-o-hexoside	9	18.9	19.1
260	chrysoeriol 7-o-hexoside	5	7.01	16.19
261	chrysoeriol 7-o-hexoside	1	4.92	6.27
262	lpc(1-acyl 24:4)	6	1.51	1.8
263	c-hexosyl-methylchrysoeriol	5	27.3	27.78
264	c-hexosyl-methylchrysoeriol	7	23.82	23.85
265	c-hexosyl-methylchrysoeriol	5	7.01	14.36
266	c-hexosyl-methylchrysoeriol	1	5.17	5.92
267	c-hexosyl-methylchrysoeriol	4	20.89	21.84
268	c-hexosyl-methylchrysoeriol	7	27.63	28.41
269	tricin 5-o-hexoside	1	29.98	32.72
270	tricin 5-o-hexoside	12	7.65	14.67
271	tricin 5-o-hexoside	5	3.18	4.32
272	lpc(1-acyl 16:0)	6	1.7	1.8
273	lpc(1-acyl 16:0)	5	26.3	28.13
274	tricin 4'-o-(syringyl alcohol)ether	11	17.97	19.09
275	tricin 4'-o-(syringyl alcohol)ether	8	18.41	20.7
276	tricin 4'-o-(syringyl alcohol)ether	9	18.15	19.18
277	tricin 4'-o-(syringyl alcohol)ether	4	29.85	30.91
284	2'', 6''-o-diacetyloninin	10	13.04	13.73
285	2'', 6''-o-diacetyloninin	1	9.39	11.56
286	lpc(1-acyl 18:2)	6	1.63	1.8
287	lpc(1-acyl 18:2)	10	2.56	5.29
288	lpc(1-acyl 18:2)	7	24.7	26.33
289	lpc(1-acyl 18:2)	6	1.61	1.8
290	lpc(1-acyl 18:2)	7	24.76	25.53
291	lpc(1-acyl 18:2)	8	1.07	3.76
297	di-c,c-pentosyl-apigenin	5	27.3	27.9
298	di-c,c-pentosyl-apigenin	6	10.37	11.46
299	di-c,c-pentosyl-apigenin	5	18.35	18.98
300	lpc(1-acyl 20:4)	6	1.63	1.8
301	lpc(1-acyl 20:4)	5	5.38	6.51
302	epicatechin o-hexoside	1	9.39	11.56
303	epicatechin o-hexoside	10	13.09	14.39
304	epicatechin o-hexoside	1	1.72	3.7
305	epicatechin o-hexoside	5	26.3	28.13
306	epicatechin o-hexoside	4	29.49	31.24
307	c-hexosyl-c-pentosyl-apigenin	5	27.3	27.9
308	c-hexosyl-c-pentosyl-apigenin	7	27.63	28.41
309	c-hexosyl-c-pentosyl-apigenin	10	19.15	20.75
311	chrysoeriol o-rutinoside	1	30.55	30.89
312	chrysoeriol o-rutinoside	5	27.3	27.9
313	chrysoeriol o-rutinoside	7	26.33	26.72
314	chrysoeriol o-rutinoside	9	7.09	9.37
315	tricin o-rutinoside	1	30.56	32.18
316	tricin o-rutinoside	5	26.86	27.81
317	tricin o-rutinoside	11	10.68	16.55
318	tricin o-rutinoside	8	5.79	14.45
319	tricin o-rutinoside	5	27.3	27.95
320	tricin o-rutinoside	12	7.39	16.26
321	tricin o-rutinoside	1	30.08	32.11
322	tricin o-rutinoside	3	32.07	34.9
323	tricin o-rutinoside	10	16.61	18.51
324	tricin o-rutinoside	7	25.14	28.56
334	c-pentosyl-luteolin o-hexoside	5	27.3	27.78
335	c-pentosyl-luteolin o-hexoside	7	23.82	23.85
336	c-pentosyl-luteolin o-hexoside	1	5.17	6.04
337	c-pentosyl-luteolin o-hexoside	5	6.73	16.59
338	c-pentosyl-luteolin o-hexoside	7	27.63	28.41
343	vitamin b2	4	26.35	27.8
415	acetosyringone	6	2.23	4.5
443	(+)-dehydrovomifoliol	2	16.2	18.06
444	(+)-dehydrovomifoliol	6	9.37	9.65
445	(+)-dehydrovomifoliol	12	8.86	16.36
446	(+)-dehydrovomifoliol	4	33.25	35.28
447	(+)-dehydrovomifoliol	10	18.58	19.93
448	(+)-dehydrovomifoliol	7	6.06	15.41
449	(+)-dehydrovomifoliol	1	28.44	33.62
460	leu-pro	6	0.0	1.8
461	polygodial	1	11.56	12.37
462	polygodial	2	30.79	33.45
496	6,8-dihydroxy-5,7-dimethoxycoumarin	1	5.76	8.38
497	6,8-dihydroxy-5,7-dimethoxycoumarin	4	13.94	16.69
498	6,8-dihydroxy-5,7-dimethoxycoumarin	6	7.32	9.65
499	6,8-dihydroxy-5,7-dimethoxycoumarin	2	29.19	31.6
500	6,8-dihydroxy-5,7-dimethoxycoumarin	12	18.59	19.68
522	deoxyguanosine	11	22.14	23.98
531	crotonoside	1	29.98	32.72
532	vitamin a	7	19.26	28.15
533	vitamin a	1	4.31	4.75
534	vitamin a	1	32.32	35.96
535	vitamin a	11	1.91	2.47
536	vitamin a	7	19.26	20.21
537	vitamin a	7	0.0	1.19
538	16-hydroxy-hexadecanoic acid	4	13.94	15.88
563	n2, n2-dimethyguanosine	3	27.55	27.63
568	cafestol	1	18.53	21.19
569	cafestol	1	28.0	29.98
582	gibberellin a15	7	27.63	28.06
583	gibberellin a15	7	19.26	20.21
597	gibberellin a12	7	27.63	28.41
598	gibberellin a12	7	19.26	20.21
599	gibberellin a12	1	31.05	33.84
600	gibberellin a12	11	0.0	0.37
601	gibberellin a12	12	16.36	18.59
605	(+)-threo-9,10-dihydroxystearic acid	11	22.55	23.98
606	(+)-threo-9,10-dihydroxystearic acid	9	0.0	6.12
607	kolavic acid	1	18.33	19.3
608	kolavic acid	1	28.0	29.98
609	kolavic acid	5	0.5	1.53
610	6-prenylnaringenin	6	7.91	9.65
611	6-prenylnaringenin	2	34.39	35.38
612	6-prenylnaringenin	2	7.36	10.75
613	6-prenylnaringenin	9	5.63	8.99
614	6-prenylnaringenin	8	5.79	14.45
615	fructose 1,6-diphosphate	3	26.44	27.55
616	fructose 1,6-diphosphate	1	2.38	4.31
617	fructose 1,6-diphosphate	6	7.32	9.65
618	spinacetin	1	30.47	30.56
619	spinacetin	11	10.09	15.89
620	spinacetin	3	13.08	14.07
621	spinacetin	2	7.36	18.52
622	spinacetin	7	6.96	15.41
623	axillarin	1	30.19	31.7
624	axillarin	11	21.29	22.14
625	axillarin	5	28.59	29.89
626	axillarin	1	41.09	42.42
627	axillarin	3	13.08	14.07
634	sucrose	10	16.61	18.58
635	sucrose	1	24.87	27.32
641	5-caffeoylquinic acid methyl ester	9	19.55	20.37
642	5-caffeoylquinic acid methyl ester	6	22.11	23.36
643	5-caffeoylquinic acid methyl ester	11	24.8	25.99
644	5-caffeoylquinic acid methyl ester	5	23.73	25.28
645	5-caffeoylquinic acid methyl ester	3	14.07	15.8
646	5-caffeoylquinic acid methyl ester	6	4.02	6.57
647	5-caffeoylquinic acid methyl ester	1	32.18	37.62
668	succinyladenosine	11	2.47	2.66
669	succinyladenosine	6	1.78	3.29
670	succinyladenosine	1	4.31	5.17
671	3, 5, 7-trihydroxy-6-methoxy-4'-prenyloxyflavone	6	21.53	22.11
672	3, 5, 7-trihydroxy-6-methoxy-4'-prenyloxyflavone	1	32.9	35.07
673	3, 5, 7-trihydroxy-6-methoxy-4'-prenyloxyflavone	7	4.01	6.96
674	akd 2b1	7	28.56	29.7
675	akd 2b1	7	8.41	15.41
683	24-hydroxytetracosanoic acid	6	26.85	28.02
684	apigenin c-pentoside	1	32.9	35.13
685	apigenin c-pentoside	6	0.0	0.61
686	apigenin c-pentoside	11	18.32	19.14
687	apigenin c-pentoside	8	5.79	10.54
688	apigenin c-pentoside	1	24.4	28.0
689	apigenin c-pentoside	1	32.9	34.86
690	apigenin c-pentoside	6	0.0	0.8
691	apigenin c-pentoside	8	5.98	14.45
692	apigenin c-pentoside	11	18.32	19.14
695	tricin derivative	1	32.9	34.86
696	tricin derivative	1	4.58	5.37
697	tricin derivative	6	2.23	2.95
698	tricin derivative	5	24.66	27.78
699	tricin derivative	7	0.0	1.74
708	aliarin	3	16.91	17.42
709	aliarin	3	29.17	29.65
710	aliarin	1	30.19	31.03
711	aliarin	4	31.24	32.57
712	aliarin	7	4.01	7.26
713	daidzein o-hexoside	1	31.85	32.24
714	daidzein o-hexoside	5	8.27	16.11
715	daidzein o-hexoside	11	24.25	24.76
716	daidzein o-hexoside	2	4.88	5.4
717	daidzein o-hexoside	6	22.11	24.15
718	o-methylapigenin c-pentoside	6	0.0	0.8
719	o-methylapigenin c-pentoside	10	2.56	11.52
720	o-methylapigenin c-pentoside	7	27.63	29.7
721	o-methylapigenin c-pentoside	1	32.72	37.33
722	o-methylapigenin c-pentoside	9	20.86	22.18
723	o-methylnaringenin c-pentoside	6	2.89	3.58
724	o-methylnaringenin c-pentoside	7	24.76	25.36
725	o-methylnaringenin c-pentoside	3	15.6	18.07
726	o-methylnaringenin c-pentoside	11	25.99	28.51
727	o-methylnaringenin c-pentoside	6	6.57	7.7
728	4'-o-methylpuerarin	5	10.35	16.11
729	4'-o-methylpuerarin	1	37.33	38.37
730	4'-o-methylpuerarin	6	23.12	24.06
731	4'-o-methylpuerarin	11	24.37	26.03
750	o-methylapigenin c-hexoside	6	0.52	1.68
751	o-methylapigenin c-hexoside	6	9.65	12.49
752	o-methylapigenin c-hexoside	10	4.11	9.29
753	o-methylapigenin c-hexoside	1	32.32	37.33
754	o-methylapigenin c-hexoside	4	31.97	33.5
777	eriodictyol c-hexoside	10	21.72	22.38
778	eriodictyol c-hexoside	6	0.0	1.05
795	chrysoeriol 5-o-hexoside	10	5.29	9.29
796	chrysoeriol 5-o-hexoside	2	19.5	20.1
797	chrysoeriol 5-o-hexoside	2	33.76	35.13
798	chrysoeriol c-hexoside	4	13.94	16.69
799	chrysoeriol c-hexoside	11	18.2	19.14
800	chrysoeriol c-hexoside	6	0.0	0.64
801	chrysoeriol 7-o-hexoside	1	31.05	31.65
802	chrysoeriol 7-o-hexoside	11	17.34	17.97
803	chrysoeriol 7-o-hexoside	9	19.18	21.09
804	chrysoeriol 7-o-hexoside	4	13.94	16.55
805	chrysoeriol 7-o-hexoside	2	0.45	1.65
806	chrysoeriol 7-o-hexoside	7	4.01	15.41
807	chrysoeriol c-hexoside	9	19.45	20.59
808	chrysoeriol c-hexoside	7	8.41	15.41
809	chrysoeriol c-hexoside	2	33.45	33.99
810	delphinidin o-hexoside	4	22.17	25.81
820	c-hexosyl-methylchrysoeriol	7	28.08	28.41
821	c-hexosyl-methylchrysoeriol	8	26.11	26.86
822	c-hexosyl-methylchrysoeriol	7	7.6	15.41
823	c-hexosyl-methylchrysoeriol	9	0.0	6.94
824	o-methylchrysoeriol o-hexoside	1	30.55	31.65
825	o-methylchrysoeriol o-hexoside	2	8.9	12.1
826	o-methylchrysoeriol o-hexoside	2	0.45	1.49
827	o-methylquercetin o-hexoside	1	30.55	31.65
828	o-methylquercetin o-hexoside	6	2.59	3.13
829	o-methylquercetin o-hexoside	8	3.12	3.76
830	o-methylquercetin o-hexoside	1	5.17	6.23
831	o-methylquercetin o-hexoside	7	27.63	29.7
832	o-methylquercetin o-hexoside	11	1.27	2.82
833	o-methylquercetin o-hexoside	4	19.37	22.0
849	tricin 5-o-hexoside	1	30.55	32.72
850	tricin 5-o-hexoside	6	9.65	12.49
851	tricin 5-o-hexoside	3	15.48	17.42
852	tricin 5-o-hexoside	10	2.56	6.42
853	lpc(1-acyl 16:0)	1	5.37	8.38
854	tricin 4'-o-(syringyl alcohol)ether	6	20.26	21.28
855	tricin 4'-o-(syringyl alcohol)ether	9	0.0	6.07
856	tricin 4'-o-(syringyl alcohol)ether	12	25.35	25.8
857	tricin 4'-o-(syringyl alcohol)ether	9	11.27	16.41
858	tricin 4'-o-(syringyl alcohol)ether	2	9.46	18.06
859	tricin 4'-o-(syringyl alcohol)ether	4	32.57	34.11
866	tricin 4'-o-(syringyl alcohol)ether	1	5.17	5.37
867	tricin 4'-o-(syringyl alcohol)ether	1	35.65	37.86
868	tricin 4'-o-(syringyl alcohol)ether	5	26.3	28.62
869	tricin 4'-o-(syringyl alcohol)ether	12	24.71	25.8
883	tricin 4'-o-(syringyl alcohol)ether derivative	1	0.0	0.6
884	tricin 4'-o-(syringyl alcohol)ether derivative	6	2.85	3.95
885	tricin 4'-o-(syringyl alcohol)ether derivative	11	1.27	2.37
886	tricin 4'-o-(syringyl alcohol)ether derivative	10	16.61	18.58
887	2'', 6''-o-diacetyloninin	1	10.48	10.96
888	2'', 6''-o-diacetyloninin	6	4.5	5.36
889	2'', 6''-o-diacetyloninin	4	27.8	28.31
890	lpc(1-acyl 18:2)	6	2.77	3.36
891	lpc(1-acyl 18:2)	7	28.15	29.7
892	lpc(1-acyl 18:2)	1	6.79	9.39
893	lpc(1-acyl 18:2)	6	7.32	9.65
894	chryso-obtusin-o-hexoside	3	29.3	29.85
895	chryso-obtusin-o-hexoside	1	40.96	42.09
896	chryso-obtusin-o-hexoside	2	33.45	34.17
897	chryso-obtusin-o-hexoside	9	14.83	16.52
898	chryso-obtusin-o-hexoside	7	8.41	15.41
903	chrysoeriol c-hexoside derivative	9	18.31	19.29
908	di-c,c-pentosyl-apigenin	6	0.0	0.83
909	di-c,c-pentosyl-apigenin	10	2.56	4.11
910	tricin-o-glucoside derivative	11	23.04	24.25
911	tricin-o-glucoside derivative	4	29.85	31.32
912	tricin-o-glucoside derivative	2	33.45	33.76
913	tricin-o-glucoside derivative	3	26.44	27.55
914	tricin-o-glucoside derivative	6	12.49	16.94
915	lpc(1-acyl 20:4)	6	2.89	3.06
916	lpc(1-acyl 20:4)	7	4.01	7.2
917	lpc(1-acyl 20:4)	3	15.38	23.48
918	lpc(1-acyl 20:4)	6	7.32	9.65
919	lpc(1-acyl 20:4)	7	28.08	29.7
920	chrysoeriol o-malonyhexoside	2	16.55	18.06
921	chrysoeriol o-malonyhexoside	1	30.97	31.65
922	chrysoeriol o-malonyhexoside	3	15.38	18.07
923	chrysoeriol o-malonyhexoside	2	0.21	1.49
924	chrysoeriol o-malonyhexoside	6	9.65	13.72
925	cymarin	4	32.19	32.27
926	cymarin	4	5.48	7.38
927	cymarin	8	18.94	20.7
928	di-c,c-pentosyl-luteolin	6	1.7	1.78
929	di-c,c-pentosyl-luteolin	6	6.57	7.32
930	di-c,c-pentosyl-luteolin	3	15.38	23.57
931	di-c,c-pentosyl-luteolin	7	24.39	24.76
932	di-c,c-pentosyl-luteolin	6	7.81	9.65
933	di-c,c-pentosyl-luteolin	7	24.39	24.76
934	di-c,c-pentosyl-luteolin	2	0.83	1.49
935	di-c,c-pentosyl-luteolin	6	0.64	2.74
936	di-c,c-pentosyl-luteolin	3	15.38	23.48
937	di-c,c-pentosyl-luteolin	9	0.0	9.37
945	epicatechin o-hexoside	4	29.85	30.68
946	epicatechin o-hexoside	1	9.39	11.56
947	epicatechin o-hexoside	11	6.66	7.82
948	c-pentosyl-apigenin o-hexoside	1	34.68	35.96
949	c-pentosyl-apigenin o-hexoside	11	18.32	19.14
950	c-pentosyl-apigenin o-hexoside	6	0.0	1.21
951	c-pentosyl-apigenin o-hexoside	8	4.61	8.98
952	c-pentosyl-apigenin o-hexoside	10	2.56	11.52
953	c-pentosyl-apigenin o-hexoside	3	16.18	23.57
954	c-hexosyl-c-pentosyl-apigenin	6	1.05	1.63
955	c-hexosyl-c-pentosyl-apigenin	6	9.65	10.82
956	c-hexosyl-c-pentosyl-apigenin	5	28.5	28.89
957	c-hexosyl-c-pentosyl-apigenin	10	0.0	0.91
958	tricin-o-hexoside derivative	9	19.81	20.06
960	tricin derivative	4	30.38	30.71
961	tricin derivative	11	18.32	18.81
962	tricin derivative	8	25.9	26.86
963	tricin derivative	7	4.01	7.2
964	tricin derivative	8	5.17	8.98
965	tricin derivative	2	10.19	19.07
972	tricin o-malonylhexoside	2	16.55	18.06
973	tricin o-malonylhexoside	5	18.35	20.14
974	c-rhamnosyl-apigenin o-hexoside	6	1.7	1.8
975	c-rhamnosyl-apigenin o-hexoside	7	27.63	29.7
976	c-rhamnosyl-apigenin o-hexoside	7	6.96	15.41
977	c-rhamnosyl-apigenin o-hexoside	10	3.52	11.52
978	c-hexosyl-luteolin o-pentoside	6	2.91	3.58
979	c-hexosyl-luteolin o-pentoside	1	30.19	31.85
980	c-hexosyl-luteolin o-pentoside	7	24.7	25.85
981	c-hexosyl-luteolin o-pentoside	11	18.2	19.47
982	c-hexosyl-luteolin o-pentoside	3	15.6	23.57
983	c-hexosyl-luteolin o-pentoside	10	2.64	11.52
987	di-c,c-hexosyl-apigenin derivative	6	1.7	2.23
988	di-c,c-hexosyl-apigenin derivative	11	18.32	18.85
989	di-c,c-hexosyl-apigenin derivative	1	34.86	35.96
990	di-c,c-hexosyl-apigenin derivative	6	9.65	12.49
991	di-c,c-hexosyl-apigenin derivative	11	7.66	9.0
992	di-c,c-hexosyl-apigenin derivative	8	4.89	8.98
993	di-c,c-hexosyl-apigenin derivative	10	2.56	11.52
997	c-pentosyl-chrysoeriol o-hexoside	11	18.78	19.14
998	c-pentosyl-chrysoeriol o-hexoside	1	29.98	30.89
999	c-pentosyl-chrysoeriol o-hexoside	6	6.48	7.32
1000	c-pentosyl-chrysoeriol o-hexoside	3	15.6	23.57
1001	c-pentosyl-chrysoeriol o-hexoside	8	3.97	6.04
1002	di-c,c-hexosyl-apigenin	6	2.89	4.02
1003	di-c,c-hexosyl-apigenin	8	4.61	5.26
1004	di-c,c-hexosyl-apigenin	10	5.29	9.29
1005	di-c,c-hexosyl-apigenin	7	26.67	26.93
1006	chrysoeriol o-rutinoside	1	31.03	31.05
1007	chrysoeriol o-rutinoside	11	14.23	15.39
1008	chrysoeriol o-rutinoside	10	3.52	11.52
1009	chrysoeriol o-rutinoside	6	0.64	2.74
1010	chrysoeriol o-rutinoside	1	0.0	1.07
1011	chrysoeriol o-rutinoside	3	13.9	18.07
1012	chrysoeriol o-rutinoside	8	4.86	18.87
1013	chrysoeriol o-rutinoside	4	0.0	2.04
1014	chrysoeriol o-rutinoside	11	1.17	2.82
1015	c-hexosyl-luteolin o-hexoside	6	2.89	4.02
1016	c-hexosyl-luteolin o-hexoside	3	15.8	23.8
1017	c-hexosyl-luteolin o-hexoside	11	18.2	19.47
1018	c-hexosyl-luteolin o-hexoside	10	21.8	23.13
1019	di-c,c-hexosyl-luteolin	10	21.92	22.21
1020	di-c,c-hexosyl-luteolin	2	28.73	31.21
1021	di-c,c-hexosyl-luteolin	2	3.23	5.9
1026	c-hexosyl-chrysoeriol o-hexoside	11	18.88	19.14
1027	c-hexosyl-chrysoeriol o-hexoside	8	5.74	14.45
1028	c-hexosyl-chrysoeriol o-hexoside	7	7.26	15.41
1029	c-hexosyl-chrysoeriol o-hexoside	1	18.33	22.54
1030	acteoside	2	4.88	5.4
1031	acteoside	3	29.3	29.98
1032	acteoside	9	19.18	20.89
1033	acteoside	10	21.72	23.13
1034	c-hexosyl-chrysoeriol o-hexoside	4	5.31	15.66
1035	di-c,c-hexosyl-chrysoeriol	2	4.88	5.4
1036	di-c,c-hexosyl-chrysoeriol	4	15.88	16.69
1037	di-c,c-hexosyl-chrysoeriol	6	1.51	2.74
1038	di-c,c-hexosyl-chrysoeriol	11	18.2	19.43
1039	tricin o-rutinoside	7	25.33	25.53
1040	tricin o-rutinoside	11	10.09	17.05
1041	tricin o-rutinoside	7	8.41	15.41
1042	tricin o-rutinoside	6	7.64	9.65
1043	tricin o-rutinoside	11	10.94	15.89
1044	tricin o-rutinoside	7	4.01	7.26
1045	tricin o-rutinoside	7	26.24	26.93
1046	tricin o-hexoside derivative	4	30.13	31.49
1047	tricin o-hexoside derivative	4	30.38	32.01
1048	tricin o-hexoside derivative	9	19.29	21.6
1049	tricin o-hexosyl-o-hexoside	1	30.15	31.7
1050	tricin o-hexosyl-o-hexoside	4	4.32	7.38
1051	tricin o-hexosyl-o-hexoside	8	5.79	14.45
1052	tricin o-hexosyl-o-hexoside	3	15.48	23.57
1053	tricin o-hexosyl-o-hexoside	8	7.86	8.98
1054	tricin o-hexosyl-o-hexoside	6	7.32	7.81
1055	tricin o-hexosyl-o-hexoside	3	16.18	17.19
1056	tricin o-hexosyl-o-hexoside	6	29.13	30.5
1057	tricin o-hexosyl-o-hexoside	1	32.11	32.9
1058	tricin o-hexosyl-o-hexoside	3	16.18	17.42
1059	tricin o-hexosyl-o-hexoside	10	9.29	11.82
1060	tricin o-hexosyl-o-hexoside	4	13.34	16.69
1061	tricin o-hexosyl-o-hexoside	6	20.26	21.28
1062	tricin o-hexosyl-o-hexoside	2	34.17	34.74
1063	tricin o-hexosyl-o-hexoside	9	20.86	21.92
1064	tricin o-hexosyl-o-hexoside	3	22.88	24.42
1065	tricin o-hexosyl-o-hexoside	4	30.3	30.98
1066	tricin 4'-o-(syringyl alcohol)ether o-hexoside	6	20.26	21.08
1067	tricin 4'-o-(syringyl alcohol)ether o-hexoside	3	22.88	24.42
1068	tricin 4'-o-(syringyl alcohol)ether o-hexoside	7	8.41	15.41
1069	tricin 4'-o-(syringyl alcohol)ether o-hexoside	2	33.99	35.13
1070	tricin 4'-o-(syringyl alcohol)ether o-hexoside	9	0.0	6.94
1071	tricin 4'-o-(syringyl alcohol)ether o-hexoside	6	18.15	20.26
1072	tricin 4'-o-(syringyl alcohol)ether o-hexoside	9	0.0	6.94
1073	tricin 4'-o-(syringyl alcohol)ether o-hexoside	4	32.57	33.5
1074	tricin 4'-o-(syringyl alcohol)ether o-hexoside	1	10.48	10.96
1075	tricin 4'-o-(syringyl alcohol)ether o-hexoside	9	18.58	18.9
1076	tricin 4'-o-(syringyl alcohol)ether o-hexoside	2	34.39	35.24
1077	tricin 4'-o-(syringyl alcohol)ether o-hexoside	4	33.5	34.11
1078	tricin 4'-o-(syringyl alcohol)ether o-hexoside	10	5.29	11.52
1079	3', 4', 5'-dihydrotricetin o-hexosyl-o-hexoside	1	30.15	30.55
1080	3', 4', 5'-dihydrotricetin o-hexosyl-o-hexoside	11	22.14	22.8
1081	3', 4', 5'-dihydrotricetin o-hexosyl-o-hexoside	2	18.8	28.62
1082	3', 4', 5'-dihydrotricetin o-hexosyl-o-hexoside	6	23.92	24.67
1083	3', 4', 5'-dihydrotricetin o-hexosyl-o-hexoside	10	20.75	22.38
1084	3', 4', 5'-dihydrotricetin o-hexosyl-o-hexoside	9	19.27	20.59
1092	tricin-o-hexoside derivative	8	5.74	14.45
1093	tricin-o-hexoside derivative	10	16.16	18.2
1094	tricin o-hexoside derivative	9	18.58	18.74
1095	tricin o-hexoside derivative	4	1.71	4.8
1096	tricin o-hexoside derivative	6	0.0	1.68
1097	tricin o-hexoside derivative	8	26.11	27.16
1111	c-pentosyl-apigenin o-p-coumaroylhexoside	10	6.42	6.89
1112	c-pentosyl-apigenin o-p-coumaroylhexoside	1	32.9	35.65
1113	c-pentosyl-apigenin o-p-coumaroylhexoside	9	11.27	14.38
1114	c-pentosyl-apigenin o-p-coumaroylhexoside	10	6.42	6.89
1115	c-pentosyl-apigenin o-p-coumaroylhexoside	9	11.27	14.83
1116	c-pentosyl-apigenin o-p-coumaroylhexoside	1	32.72	37.33
1117	tricin o-rhamnosyl-o-malonylhexoside	2	16.55	18.06
1118	tricin o-rhamnosyl-o-malonylhexoside	7	25.33	26.33
1119	tricin o-rhamnosyl-o-malonylhexoside	6	0.8	2.08
1120	tricin o-rhamnosyl-o-malonylhexoside	7	7.2	15.41
1121	o-malonylhexoside derivative	2	16.55	18.06
1122	o-malonylhexoside derivative	4	28.31	30.71
1123	o-malonylhexoside derivative	9	18.31	19.29
1124	o-malonylhexoside derivative	1	32.11	37.33
1125	o-malonylhexoside derivative	3	18.07	24.42
1126	o-malonylhexoside derivative	7	4.01	6.96
1127	c-pentosyl-apigenin o-caffeoylhexoside	10	8.5	9.19
1128	c-pentosyl-apigenin o-caffeoylhexoside	2	5.4	6.82
1129	c-pentosyl-apigenin o-rutinoside	1	31.03	31.05
1130	c-pentosyl-apigenin o-rutinoside	1	22.02	23.92
1131	c-pentosyl-apigenin o-rutinoside	10	6.89	8.21
1132	c-pentosyl-apigenin o-rutinoside	6	2.23	2.85
1133	c-pentosyl-apigenin o-rutinoside	7	27.63	29.7
1134	c-pentosyl-apigenin o-rutinoside	2	4.02	5.9
1135	c-pentosyl-apigenin o-rutinoside	6	6.76	7.32
1136	tricin derivative	2	12.1	18.06
1137	tricin derivative	2	34.29	34.74
1138	tricin derivative	12	23.97	24.57
1139	tricin derivative	8	3.76	4.24
1140	tricin derivative	6	0.0	2.23
1141	tricin derivative	5	0.5	2.75
1142	c-pentosyl-apeignin o-feruloylhexoside	6	0.0	0.61
1143	c-pentosyl-apeignin o-feruloylhexoside	10	6.42	6.89
1144	c-hexosyl-apigenin o-p-coumaroylhexoside	10	6.42	6.89
1145	c-hexosyl-apigenin o-p-coumaroylhexoside	1	32.72	35.96
1146	c-hexosyl-apigenin o-p-coumaroylhexoside	10	6.42	6.89
1147	c-hexosyl-apigenin o-p-coumaroylhexoside	1	32.9	35.07
1148	c-hexosyl-apigenin o-p-coumaroylhexoside	6	7.32	9.65
1149	c-hexosyl-apigenin o-p-coumaroylhexoside	11	0.0	1.27
1150	c-hexosyl-naringenin o-p-coumaroylhexoside	10	5.48	8.11
1151	c-hexosyl-naringenin o-p-coumaroylhexoside	2	7.36	10.75
1152	c-hexosyl-naringenin o-p-coumaroylhexoside	11	0.37	1.27
1153	c-hexosyl-naringenin o-p-coumaroylhexoside	6	0.0	1.7
1154	c-hexosyl-naringenin o-p-coumaroylhexoside	7	21.64	23.19
1155	c-hexosyl-naringenin o-p-coumaroylhexoside	9	11.27	16.36
1156	c-hexosyl-naringenin o-p-coumaroylhexoside	1	32.72	34.74
1157	c-hexosyl-naringenin o-p-coumaroylhexoside	2	34.29	35.13
1158	c-hexosyl-naringenin o-p-coumaroylhexoside	6	7.7	9.65
1159	c-hexosyl-naringenin o-p-coumaroylhexoside	11	22.04	24.25
1160	c-hexosyl-naringenin o-p-coumaroylhexoside	3	7.88	10.78
1161	c-hexosyl-naringenin o-p-coumaroylhexoside	1	41.09	42.21
1162	c-hexosyl-naringenin o-p-coumaroylhexoside	3	16.91	23.48
1168	c-hexosyl-chrysin o-feruloylhexoside	10	4.11	11.52
1169	c-hexosyl-chrysin o-feruloylhexoside	1	41.82	42.31
1170	c-hexosyl-chrysin o-feruloylhexoside	4	33.5	34.11
1171	c-hexosyl-chrysin o-feruloylhexoside	1	32.72	35.77
1172	c-hexosyl-chrysin o-feruloylhexoside	6	21.72	23.92
1173	c-hexosyl-chrysin o-feruloylhexoside	5	14.36	17.38
1174	c-hexosyl-chrysin o-feruloylhexoside	6	3.13	4.02
1175	c-hexosyl-luteolin o-p-coumaroylhexoside	10	8.11	8.21
1176	c-hexosyl-luteolin o-p-coumaroylhexoside	6	0.0	0.52
1177	c-hexosyl-luteolin o-p-coumaroylhexoside	4	15.76	16.69
1178	c-hexosyl-apigenin o-caffeoylhexoside	10	5.29	9.29
1179	c-hexosyl-apigenin o-caffeoylhexoside	6	0.0	1.06
1180	c-hexosyl-apigenin o-caffeoylhexoside	2	29.19	31.39
1181	c-hexosyl-apigenin o-caffeoylhexoside	8	27.32	28.44
1182	c-hexosyl-apigenin o-hexosyl-o-hexoside	1	30.97	31.65
1183	c-hexosyl-apigenin o-hexosyl-o-hexoside	7	24.76	25.33
1184	c-hexosyl-apigenin o-hexosyl-o-hexoside	6	4.02	4.5
1185	c-hexosyl-apigenin o-hexosyl-o-hexoside	3	15.6	18.07
1186	c-hexosyl-apigenin o-hexosyl-o-hexoside	10	5.39	10.32
1187	c-hexosyl-naringenin o-hexosyl-o-hexoside	1	32.11	33.84
1188	c-hexosyl-naringenin o-hexosyl-o-hexoside	1	41.76	42.37
1189	c-hexosyl-naringenin o-hexosyl-o-hexoside	3	8.53	10.04
1190	c-hexosyl-naringenin o-hexosyl-o-hexoside	5	28.13	29.89
1191	c-hexosyl-chrysoeriol o-p-coumaroylhexoside	10	6.42	6.89
1192	c-hexosyl-chrysoeriol o-p-coumaroylhexoside	1	30.19	32.9
1193	c-hexosyl-chrysoeriol o-p-coumaroylhexoside	9	11.27	15.01
1194	c-hexosyl-chrysoeriol o-p-coumaroylhexoside	6	6.57	7.12
1195	c-pentosyl-chrysoeriol o-feruloylhexoside	10	5.29	11.52
1196	c-pentosyl-chrysoeriol o-feruloylhexoside	6	0.0	1.51
1197	c-pentosyl-chrysoeriol o-feruloylhexoside	8	3.97	6.72
1198	c-pentosyl-chrysoeriol o-feruloylhexoside	9	11.27	16.36
1199	c-pentosyl-chrysoeriol o-feruloylhexoside	4	23.1	25.54
1200	c-pentosyl-chrysoeriol o-feruloylhexoside	11	7.66	9.77
1201	c-pentosyl-chrysoeriol o-feruloylhexoside	6	0.52	0.64
1202	c-pentosyl-chrysoeriol o-feruloylhexoside	6	9.65	11.46
1203	c-pentosyl-chrysoeriol o-feruloylhexoside	1	32.72	36.54
1204	c-pentosyl-chrysoeriol o-feruloylhexoside	9	7.75	9.94
1205	c-pentosyl-chrysoeriol o-feruloylhexoside	6	4.5	6.48
1206	c-pentosyl-chrysoeriol o-feruloylhexoside	10	5.33	11.37
1207	c-pentosyl-chrysoeriol o-feruloylhexoside	6	7.81	9.12
1208	c-pentosyl-chrysoeriol o-feruloylhexoside	1	32.72	36.54
1209	c-pentosyl-chrysoeriol o-feruloylhexoside	8	1.07	3.76
1210	c-pentosyl-chrysoeriol o-feruloylhexoside	6	0.0	1.06
1211	c-pentosyl-chrysoeriol o-feruloylhexoside	2	31.06	33.45
1212	kaempferol derivative	6	0.0	0.52
1213	kaempferol derivative	10	5.29	11.52
1214	kaempferol derivative	7	25.33	26.72
1215	c-hexosyl-chrysoeriol o-feruloylhexoside	10	5.48	8.21
1216	c-hexosyl-chrysoeriol o-feruloylhexoside	6	7.7	9.12
1217	c-hexosyl-chrysoeriol o-feruloylhexoside	10	21.92	23.13
1218	c-hexosyl-chrysoeriol o-feruloylhexoside	1	4.31	4.64
1219	c-hexosyl-chrysoeriol o-feruloylhexoside	11	7.66	9.73
1220	c-hexosyl-chrysoeriol o-feruloylhexoside	9	11.27	16.36
1221	c-hexosyl-chrysoeriol o-feruloylhexoside	2	31.06	33.45
1222	tricin o-malonylhexoside derivative	2	16.55	18.06
1223	tricin o-malonylhexoside derivative	5	2.75	3.97
1224	tricin o-malonylhexoside derivative	3	15.6	23.57
1225	c-hexosyl-apigenin o-hexosyl-o-hexosyl-o-hexoside	6	0.0	0.27
1226	c-hexosyl-apigenin o-hexosyl-o-hexosyl-o-hexoside	7	25.33	26.67
1227	c-pentosyl-luteolin o-hexoside	1	31.03	31.05
1228	c-pentosyl-luteolin o-hexoside	3	16.22	24.47
1240	ayanin	1	18.53	20.46
1241	ayanin	4	28.31	30.98
1242	ayanin	11	6.66	7.95
1243	vitamin b2	2	4.75	5.4
1244	tricin derivative	6	7.32	7.7
1245	tricin derivative	4	33.5	34.11
1246	tricin derivative	2	9.14	12.1
1247	tricin derivative	5	1.8	3.5
1250	tricin derivative	3	29.59	30.33
1251	tricin derivative	6	16.94	20.47
1252	tricin derivative	2	4.37	5.4
1253	tricin derivative	7	26.24	27.63
1254	tricin o-sinapoylpentoside	4	32.22	33.5
1255	tricin o-sinapoylpentoside	6	24.06	25.62
1256	tricin o-sinapoylpentoside	10	16.61	18.51
1257	c-hexosyl-chrysoeriol o-p-coumaroylhexoside	10	6.42	6.89
1258	c-hexosyl-chrysoeriol o-p-coumaroylhexoside	9	11.27	14.38
1259	c-hexosyl-chrysoeriol o-p-coumaroylhexoside	6	6.57	7.32
