# Supplementary material for: Prioritising candidate genes causing QTL using hierarchical orthologous groups
Source: Bioinformatics. 2018 Sep 8;34(17):i612–9. doi: 10.1093/bioinformatics/bty615 (PMC6129274; doi:10.1093/bioinformatics/bty615)
Supplement: Supplementary Data [file bty615_supp.zip › bty615-suppl_data/data/gong/results.tsv]

qtl_id	oma_id	qtlsearch_inc	qtlsearch_p	qtlsearch_considered	auth_candidate	blast_hastrait
10	ORYSJ42607	3.3436063232772564	0.0017314285714285715	ORYBR10326;TRIUA02742;ORYBR22377;ORYBR23672;HORVD03688;ORYSI28859;ORYSI28861;WHEAT67127;WHEAT44089;WHEAT60232;WHEAT29259;SETIT00374;MAIZE74195;MUSAM10303;MAIZE74214;ORYGL09704;AEGTA16884;AEGTA14076;AEGTA03071;ORYGL21239;WHEAT76417;ORYGL21238;SELML13551;SELML02544;ORYSJ26467;ORYSJ26469;ORYSJ42606;ORYSJ42607;TRIUA20577;TRIUA20578;SETIT13521;SETIT13523;SETIT13525;BRADI14631;ORYGL22310;ORYGL22312;HOR…	False	True
10	ORYSJ42606	3.126253717731893	0.0023085714285714285	ORYBR10326;TRIUA02742;ORYBR22377;ORYBR23672;HORVD03688;ORYSI28859;ORYSI28861;WHEAT67127;WHEAT44089;WHEAT60232;WHEAT29259;SETIT00374;MAIZE74195;MUSAM10303;MAIZE74214;ORYGL09704;AEGTA16884;AEGTA14076;AEGTA03071;ORYGL21239;WHEAT76417;ORYGL21238;SELML13551;SELML02544;ORYSJ26467;ORYSJ26469;ORYSJ42606;ORYSJ42607;TRIUA20577;TRIUA20578;SETIT13521;SETIT13523;SETIT13525;BRADI14631;ORYGL22310;ORYGL22312;HOR…	False	True
10	ORYSJ42498	1.569516339285714	0.004868571428571429	ORYGL21151;ORYSI27081;ORYSJ42498	False	True
10	ORYSJ42632	0.02111077046861648	0.010822857142857144	ORYSJ42632;MEDTR34970	False	False
10	ORYSJ42527	0.006217285714285714	0.01525714285714286	ORYSJ42533;ORYSJ42534;ORYSJ42535;ORYSJ42536;ORYSJ42527;ORYSJ42529	False	False
10	ORYSJ42533	0.006217285714285714	0.01525714285714286	ORYSJ42533;ORYSJ42534;ORYSJ42535;ORYSJ42536;ORYSJ42527;ORYSJ42529	False	False
10	ORYSJ42536	0.006217285714285714	0.01525714285714286	ORYSJ42533;ORYSJ42534;ORYSJ42535;ORYSJ42536;ORYSJ42527;ORYSJ42529	False	False
10	ORYSJ42535	0.006217285714285714	0.01525714285714286	ORYSJ42533;ORYSJ42534;ORYSJ42535;ORYSJ42536;ORYSJ42527;ORYSJ42529	False	False
10	ORYSJ42505	0.002339525000000001	0.023085714285714286	ORYSJ42504;ORYSJ42505;ORYSJ42532	False	False
10	ORYSJ42504	0.0011314533928571434	0.026331428571428568	ORYSJ42504;ORYSJ42505;ORYSJ42532	False	False
10	ORYSJ42532	0.0011314533928571434	0.026331428571428568	ORYSJ42504;ORYSJ42505;ORYSJ42532	False	False
10	ORYSJ42529	0.001035693863110491	0.026702857142857143	ORYSJ42533;ORYSJ42534;ORYSJ42535;ORYSJ42536;ORYSJ42527;ORYSJ42529	False	False
10	ORYSJ42534	0.001035693863110491	0.026702857142857143	ORYSJ42533;ORYSJ42534;ORYSJ42535;ORYSJ42536;ORYSJ42527;ORYSJ42529	False	False
10	ORYSJ42584	0.0008731921921425527	0.027022857142857144	ORYSJ42577;ORYSJ42578;ORYSJ42580;ORYSJ42581;ORYSJ42582;ORYSJ42584	False	False
10	ORYSJ42577	0.0002515	0.03639428571428571	ORYSJ42581;ORYSJ42577	False	False
10	ORYSJ42581	0.0002515	0.03639428571428571	ORYSJ42581;ORYSJ42577	False	False
10	ORYSJ42566	0.00010459252678571371	0.03712571428571428	ORYSJ42566;ORYSJ42563;ORYSJ42564	False	False
10	ORYSJ42492	0.0	1.0		False	False
10	ORYSJ42602	0.0	1.0		False	False
10	ORYSJ42603	0.0	1.0		False	False
10	ORYSJ42604	0.0	1.0		False	False
10	ORYSJ42605	0.0	1.0		False	False
10	ORYSJ42608	0.0	1.0		False	False
10	ORYSJ42609	0.0	1.0		False	False
10	ORYSJ42610	0.0	1.0		False	False
10	ORYSJ42611	0.0	1.0		False	False
10	ORYSJ42612	0.0	1.0		False	False
10	ORYSJ42613	0.0	1.0		False	False
10	ORYSJ42614	0.0	1.0		False	False
10	ORYSJ42615	0.0	1.0		False	False
10	ORYSJ42616	0.0	1.0		False	False
10	ORYSJ42617	0.0	1.0		False	False
10	ORYSJ42618	0.0	1.0		False	False
10	ORYSJ42619	0.0	1.0		False	False
10	ORYSJ42620	0.0	1.0		False	False
10	ORYSJ42601	0.0	1.0		False	False
10	ORYSJ42621	0.0	1.0		False	False
10	ORYSJ42600	0.0	1.0		False	False
10	ORYSJ42598	0.0	1.0		False	False
10	ORYSJ42665	0.0	1.0		False	False
10	ORYSJ42580	0.0	1.0		False	False
10	ORYSJ42582	0.0	1.0		False	False
10	ORYSJ42583	0.0	1.0		False	False
10	ORYSJ42585	0.0	1.0		False	False
10	ORYSJ42586	0.0	1.0		False	False
10	ORYSJ42587	0.0	1.0		False	False
10	ORYSJ42588	0.0	1.0		False	False
10	ORYSJ42589	0.0	1.0		False	False
10	ORYSJ42590	0.0	1.0		False	False
10	ORYSJ42591	0.0	1.0		False	False
10	ORYSJ42592	0.0	1.0		False	False
10	ORYSJ42593	0.0	1.0		False	False
10	ORYSJ42594	0.0	1.0		False	False
10	ORYSJ42595	0.0	1.0		False	False
10	ORYSJ42596	0.0	1.0		False	False
10	ORYSJ42597	0.0	1.0		False	False
10	ORYSJ42599	0.0	1.0		False	False
10	ORYSJ42622	0.0	1.0		False	False
10	ORYSJ42623	0.0	1.0		False	False
10	ORYSJ42624	0.0	1.0		False	False
10	ORYSJ42648	0.0	1.0		False	False
10	ORYSJ42649	0.0	1.0		False	False
10	ORYSJ42650	0.0	1.0		False	False
10	ORYSJ42651	0.0	1.0		False	False
10	ORYSJ42652	0.0	1.0		False	False
10	ORYSJ42653	0.0	1.0		False	False
10	ORYSJ42654	0.0	1.0		False	False
10	ORYSJ42655	0.0	1.0		False	False
10	ORYSJ42656	0.0	1.0		False	False
10	ORYSJ42657	0.0	1.0		False	False
10	ORYSJ42658	0.0	1.0		False	False
10	ORYSJ42659	0.0	1.0		False	False
10	ORYSJ42660	0.0	1.0		False	False
10	ORYSJ42661	0.0	1.0		False	False
10	ORYSJ42662	0.0	1.0		False	False
10	ORYSJ42663	0.0	1.0		False	False
10	ORYSJ42664	0.0	1.0		False	False
10	ORYSJ42647	0.0	1.0		False	False
10	ORYSJ42646	0.0	1.0		False	False
10	ORYSJ42645	0.0	1.0		False	False
10	ORYSJ42644	0.0	1.0		False	False
10	ORYSJ42625	0.0	1.0		False	False
10	ORYSJ42626	0.0	1.0		False	False
10	ORYSJ42627	0.0	1.0		False	False
10	ORYSJ42628	0.0	1.0		False	False
10	ORYSJ42629	0.0	1.0		False	False
10	ORYSJ42630	0.0	1.0		False	False
10	ORYSJ42631	0.0	1.0		False	False
10	ORYSJ42633	0.0	1.0		False	False
10	ORYSJ42578	0.0	1.0		False	False
10	ORYSJ42634	0.0	1.0		False	False
10	ORYSJ42636	0.0	1.0		False	False
10	ORYSJ42637	0.0	1.0		False	False
10	ORYSJ42638	0.0	1.0		False	False
10	ORYSJ42639	0.0	1.0		False	False
10	ORYSJ42640	0.0	1.0		False	False
10	ORYSJ42641	0.0	1.0		False	False
10	ORYSJ42642	0.0	1.0		False	False
10	ORYSJ42643	0.0	1.0		False	False
10	ORYSJ42635	0.0	1.0		False	False
10	ORYSJ42576	0.0	1.0		False	False
10	ORYSJ42579	0.0	1.0		False	False
10	ORYSJ42666	0.0	1.0		False	False
10	ORYSJ42503	0.0	1.0		False	False
10	ORYSJ42528	0.0	1.0		False	False
10	ORYSJ42502	0.0	1.0		False	False
10	ORYSJ42530	0.0	1.0		False	False
10	ORYSJ42531	0.0	1.0		False	False
10	ORYSJ42501	0.0	1.0		False	False
10	ORYSJ42526	0.0	1.0		False	False
10	ORYSJ42500	0.0	1.0		False	True
10	ORYSJ42575	0.0	1.0		False	False
10	ORYSJ42497	0.0	1.0		False	False
10	ORYSJ42537	0.0	1.0		False	False
10	ORYSJ42538	0.0	1.0		False	False
10	ORYSJ42539	0.0	1.0		False	False
10	ORYSJ42540	0.0	1.0		False	False
10	ORYSJ42499	0.0	1.0		False	False
10	ORYSJ42525	0.0	1.0		False	False
10	ORYSJ42506	0.0	1.0		False	False
10	ORYSJ42524	0.0	1.0		False	False
10	ORYSJ42509	0.0	1.0		False	False
10	ORYSJ42510	0.0	1.0		False	False
10	ORYSJ42511	0.0	1.0		False	False
10	ORYSJ42512	0.0	1.0		False	False
10	ORYSJ42513	0.0	1.0		False	False
10	ORYSJ42514	0.0	1.0		False	False
10	ORYSJ42515	0.0	1.0		False	False
10	ORYSJ42516	0.0	1.0		False	False
10	ORYSJ42517	0.0	1.0		False	False
10	ORYSJ42518	0.0	1.0		False	False
10	ORYSJ42519	0.0	1.0		False	False
10	ORYSJ42520	0.0	1.0		False	False
10	ORYSJ42521	0.0	1.0		False	False
10	ORYSJ42522	0.0	1.0		False	False
10	ORYSJ42523	0.0	1.0		False	False
10	ORYSJ42541	0.0	1.0		False	False
10	ORYSJ42542	0.0	1.0		False	False
10	ORYSJ42543	0.0	1.0		False	False
10	ORYSJ42544	0.0	1.0		False	False
10	ORYSJ42562	0.0	1.0		False	False
10	ORYSJ42563	0.0	1.0		False	False
10	ORYSJ42564	0.0	1.0		False	False
10	ORYSJ42565	0.0	1.0		False	False
10	ORYSJ42567	0.0	1.0		False	False
10	ORYSJ42568	0.0	1.0		False	False
10	ORYSJ42561	0.0	1.0		False	False
10	ORYSJ42569	0.0	1.0		False	False
10	ORYSJ42570	0.0	1.0		False	False
10	ORYSJ42571	0.0	1.0		False	False
10	ORYSJ42493	0.0	1.0		False	False
10	ORYSJ42572	0.0	1.0		False	False
10	ORYSJ42573	0.0	1.0		False	False
10	ORYSJ42574	0.0	1.0		False	False
10	ORYSJ42494	0.0	1.0		False	False
10	ORYSJ42508	0.0	1.0		False	False
10	ORYSJ42560	0.0	1.0		False	False
10	ORYSJ42558	0.0	1.0		False	False
10	ORYSJ42545	0.0	1.0		False	False
10	ORYSJ42546	0.0	1.0		False	False
10	ORYSJ42547	0.0	1.0		False	False
10	ORYSJ42548	0.0	1.0		False	False
10	ORYSJ42496	0.0	1.0		False	False
10	ORYSJ42495	0.0	1.0		False	False
10	ORYSJ42549	0.0	1.0		False	False
10	ORYSJ42559	0.0	1.0		False	False
10	ORYSJ42550	0.0	1.0		False	False
10	ORYSJ42552	0.0	1.0		False	False
10	ORYSJ42553	0.0	1.0		False	False
10	ORYSJ42554	0.0	1.0		False	False
10	ORYSJ42555	0.0	1.0		False	False
10	ORYSJ42556	0.0	1.0		False	False
10	ORYSJ42557	0.0	1.0		False	False
10	ORYSJ42551	0.0	1.0		False	False
10	ORYSJ42507	0.0	1.0		False	False
27	ORYSJ49605	0.0	1.0		False	False
27	ORYSJ49606	0.0	1.0		False	False
27	ORYSJ49607	0.0	1.0		False	False
27	ORYSJ49608	0.0	1.0		False	False
27	ORYSJ49609	0.0	1.0		False	False
27	ORYSJ49610	0.0	1.0		False	False
27	ORYSJ49611	0.0	1.0		False	False
27	ORYSJ49612	0.0	1.0		False	False
27	ORYSJ49613	0.0	1.0		False	False
27	ORYSJ49614	0.0	1.0		False	False
27	ORYSJ49615	0.0	1.0		False	False
27	ORYSJ49616	0.0	1.0		False	False
27	ORYSJ49617	0.0	1.0		False	False
27	ORYSJ49618	0.0	1.0		False	False
27	ORYSJ49619	0.0	1.0		False	False
27	ORYSJ49620	0.0	1.0		False	False
27	ORYSJ49621	0.0	1.0		False	False
27	ORYSJ49622	0.0	1.0		False	False
27	ORYSJ49623	0.0	1.0		False	False
27	ORYSJ49624	0.0	1.0		False	False
27	ORYSJ49625	0.0	1.0		False	False
27	ORYSJ49626	0.0	1.0		False	False
27	ORYSJ49627	0.0	1.0		False	False
27	ORYSJ49628	0.0	1.0		False	False
27	ORYSJ49629	0.0	1.0		False	False
27	ORYSJ49630	0.0	1.0		False	False
27	ORYSJ49631	0.0	1.0		False	False
27	ORYSJ49632	0.0	1.0		False	False
27	ORYSJ49633	0.0	1.0		False	False
27	ORYSJ49634	0.0	1.0		False	False
27	ORYSJ49635	0.0	1.0		False	False
27	ORYSJ49636	0.0	1.0		False	False
27	ORYSJ49637	0.0	1.0		False	False
27	ORYSJ49638	0.0	1.0		False	False
27	ORYSJ49639	0.0	1.0		False	False
27	ORYSJ49640	0.0	1.0		False	False
27	ORYSJ49641	0.0	1.0		False	False
27	ORYSJ49642	0.0	1.0		False	False
27	ORYSJ49643	0.0	1.0		False	False
27	ORYSJ49644	0.0	1.0		False	False
27	ORYSJ49645	0.0	1.0		False	False
27	ORYSJ49646	0.0	1.0		False	False
27	ORYSJ49647	0.0	1.0		False	False
27	ORYSJ49648	0.0	1.0		False	False
27	ORYSJ49649	0.0	1.0		False	False
27	ORYSJ49650	0.0	1.0		False	False
27	ORYSJ49651	0.0	1.0		False	False
27	ORYSJ49652	0.0	1.0		False	False
27	ORYSJ49653	0.0	1.0		False	False
27	ORYSJ49482	0.0	1.0		False	False
27	ORYSJ49483	0.0	1.0		False	False
27	ORYSJ49484	0.0	1.0		False	False
27	ORYSJ49485	0.0	1.0		False	False
27	ORYSJ49486	0.0	1.0		False	False
27	ORYSJ49487	0.0	1.0		False	False
27	ORYSJ49488	0.0	1.0		False	False
27	ORYSJ49489	0.0	1.0		False	False
27	ORYSJ49490	0.0	1.0		False	False
27	ORYSJ49491	0.0	1.0		False	False
27	ORYSJ49492	0.0	1.0		False	False
27	ORYSJ49493	0.0	1.0		False	False
27	ORYSJ49494	0.0	1.0		False	False
27	ORYSJ49495	0.0	1.0		False	False
27	ORYSJ49496	0.0	1.0		False	False
27	ORYSJ49497	0.0	1.0		False	False
27	ORYSJ49498	0.0	1.0		False	False
27	ORYSJ49499	0.0	1.0		False	False
27	ORYSJ49500	0.0	1.0		False	False
27	ORYSJ49501	0.0	1.0		False	False
27	ORYSJ49502	0.0	1.0		False	False
27	ORYSJ49503	0.0	1.0		False	False
27	ORYSJ49504	0.0	1.0		False	False
27	ORYSJ49505	0.0	1.0		False	False
27	ORYSJ49506	0.0	1.0		False	False
27	ORYSJ49507	0.0	1.0		False	False
27	ORYSJ49508	0.0	1.0		False	False
27	ORYSJ49509	0.0	1.0		False	False
27	ORYSJ49510	0.0	1.0		False	False
27	ORYSJ49511	0.0	1.0		False	False
27	ORYSJ49512	0.0	1.0		False	False
27	ORYSJ49513	0.0	1.0		False	False
27	ORYSJ49514	0.0	1.0		False	False
27	ORYSJ49515	0.0	1.0		False	False
27	ORYSJ49516	0.0	1.0		False	False
27	ORYSJ49517	0.0	1.0		False	False
27	ORYSJ49518	0.0	1.0		False	False
27	ORYSJ49519	0.0	1.0		False	False
27	ORYSJ49520	0.0	1.0		False	False
27	ORYSJ49521	0.0	1.0		False	False
27	ORYSJ49522	0.0	1.0		False	False
27	ORYSJ49523	0.0	1.0		False	False
27	ORYSJ49524	0.0	1.0		False	False
27	ORYSJ49525	0.0	1.0		False	False
27	ORYSJ49526	0.0	1.0		False	False
27	ORYSJ49527	0.0	1.0		False	False
27	ORYSJ49528	0.0	1.0		False	False
27	ORYSJ49529	0.0	1.0		False	False
27	ORYSJ49530	0.0	1.0		False	False
27	ORYSJ49531	0.0	1.0		False	False
27	ORYSJ49532	0.0	1.0		False	False
27	ORYSJ49533	0.0	1.0		False	False
27	ORYSJ49534	0.0	1.0		False	False
27	ORYSJ49535	0.0	1.0		False	False
27	ORYSJ49536	0.0	1.0		False	False
27	ORYSJ49537	0.0	1.0		False	False
27	ORYSJ49538	0.0	1.0		False	False
27	ORYSJ49539	0.0	1.0		False	False
27	ORYSJ49540	0.0	1.0		False	False
27	ORYSJ49541	0.0	1.0		False	False
27	ORYSJ49542	0.0	1.0		False	False
27	ORYSJ49543	0.0	1.0		False	False
27	ORYSJ49544	0.0	1.0		False	False
27	ORYSJ49545	0.0	1.0		False	False
27	ORYSJ49546	0.0	1.0		False	False
27	ORYSJ49547	0.0	1.0		False	False
27	ORYSJ49548	0.0	1.0		False	False
27	ORYSJ49549	0.0	1.0		False	False
27	ORYSJ49550	0.0	1.0		False	False
27	ORYSJ49551	0.0	1.0		False	False
27	ORYSJ49552	0.0	1.0		False	False
27	ORYSJ49553	0.0	1.0		False	False
27	ORYSJ49554	0.0	1.0		False	False
27	ORYSJ49555	0.0	1.0		False	False
27	ORYSJ49556	0.0	1.0		False	False
27	ORYSJ49557	0.0	1.0		False	False
27	ORYSJ49558	0.0	1.0		False	False
27	ORYSJ49559	0.0	1.0		False	False
27	ORYSJ49560	0.0	1.0		False	False
27	ORYSJ49561	0.0	1.0		False	False
27	ORYSJ49562	0.0	1.0		False	False
27	ORYSJ49563	0.0	1.0		False	False
27	ORYSJ49564	0.0	1.0		False	False
27	ORYSJ49565	0.0	1.0		False	False
27	ORYSJ49566	0.0	1.0		False	False
27	ORYSJ49567	0.0	1.0		False	False
27	ORYSJ49568	0.0	1.0		False	False
27	ORYSJ49569	0.0	1.0		False	False
27	ORYSJ49570	0.0	1.0		False	False
27	ORYSJ49571	0.0	1.0		False	False
27	ORYSJ49572	0.0	1.0		False	False
27	ORYSJ49573	0.0	1.0		False	False
27	ORYSJ49574	0.0	1.0		False	False
27	ORYSJ49575	0.0	1.0		False	False
27	ORYSJ49576	0.0	1.0		False	False
27	ORYSJ49577	0.0	1.0		False	False
27	ORYSJ49578	0.0	1.0		False	False
27	ORYSJ49579	0.0	1.0		False	False
27	ORYSJ49580	0.0	1.0		False	False
27	ORYSJ49581	0.0	1.0		False	False
27	ORYSJ49582	0.0	1.0		False	False
27	ORYSJ49583	0.0	1.0		False	False
27	ORYSJ49584	0.0	1.0		False	False
27	ORYSJ49585	0.0	1.0		False	False
27	ORYSJ49586	0.0	1.0		False	False
27	ORYSJ49587	0.0	1.0		False	False
27	ORYSJ49588	0.0	1.0		False	False
27	ORYSJ49589	0.0	1.0		False	False
27	ORYSJ49590	0.0	1.0		False	False
27	ORYSJ49591	0.0	1.0		False	False
27	ORYSJ49592	0.0	1.0		False	False
27	ORYSJ49593	0.0	1.0		False	False
27	ORYSJ49594	0.0	1.0		False	False
27	ORYSJ49595	0.0	1.0		False	False
27	ORYSJ49596	0.0	1.0		False	False
27	ORYSJ49597	0.0	1.0		False	False
27	ORYSJ49598	0.0	1.0		False	False
27	ORYSJ49599	0.0	1.0		False	False
27	ORYSJ49600	0.0	1.0		False	False
27	ORYSJ49601	0.0	1.0		False	False
27	ORYSJ49602	0.0	1.0		False	False
27	ORYSJ49603	0.0	1.0		False	False
27	ORYSJ49604	0.0	1.0		False	False
28	ORYSJ34486	0.009094898011180508	0.002003875968992248	ORYSJ34480;ORYSJ34482;ORYSJ34485;ORYSJ34486;ORYSJ34487;ORYSJ34488;ORYSJ34489;ORYSJ34490;ORYSJ34491;ORYSJ34492	False	False
28	ORYSJ34383	0.0062404312015503895	0.003736434108527132	ORYSJ34383;ORYSJ34386;ORYSJ34356;ORYSJ34389;ORYSJ34358	False	False
28	ORYSJ34389	0.0062404312015503895	0.003736434108527132	ORYSJ34383;ORYSJ34386;ORYSJ34356;ORYSJ34389;ORYSJ34358	False	False
28	ORYSJ34356	0.0062404312015503895	0.003736434108527132	ORYSJ34383;ORYSJ34386;ORYSJ34356;ORYSJ34389;ORYSJ34358	False	False
28	ORYSJ34386	0.0062404312015503895	0.003736434108527132	ORYSJ34383;ORYSJ34386;ORYSJ34356;ORYSJ34389;ORYSJ34358	False	False
28	ORYSJ34358	0.0062404312015503895	0.003736434108527132	ORYSJ34383;ORYSJ34386;ORYSJ34356;ORYSJ34389;ORYSJ34358	False	False
28	ORYSJ34492	0.00549548241772908	0.004348837209302326	ORYSJ34480;ORYSJ34482;ORYSJ34485;ORYSJ34486;ORYSJ34487;ORYSJ34488;ORYSJ34489;ORYSJ34490;ORYSJ34491;ORYSJ34492	False	False
28	ORYSJ34491	0.00549548241772908	0.004348837209302326	ORYSJ34480;ORYSJ34482;ORYSJ34485;ORYSJ34486;ORYSJ34487;ORYSJ34488;ORYSJ34489;ORYSJ34490;ORYSJ34491;ORYSJ34492	False	False
28	ORYSJ34490	0.00549548241772908	0.004348837209302326	ORYSJ34480;ORYSJ34482;ORYSJ34485;ORYSJ34486;ORYSJ34487;ORYSJ34488;ORYSJ34489;ORYSJ34490;ORYSJ34491;ORYSJ34492	False	False
28	ORYSJ34489	0.00549548241772908	0.004348837209302326	ORYSJ34480;ORYSJ34482;ORYSJ34485;ORYSJ34486;ORYSJ34487;ORYSJ34488;ORYSJ34489;ORYSJ34490;ORYSJ34491;ORYSJ34492	False	False
28	ORYSJ34488	0.00549548241772908	0.004348837209302326	ORYSJ34480;ORYSJ34482;ORYSJ34485;ORYSJ34486;ORYSJ34487;ORYSJ34488;ORYSJ34489;ORYSJ34490;ORYSJ34491;ORYSJ34492	False	False
28	ORYSJ34322	0.003610167151162792	0.007465116279069767	ORYSJ34318;ORYSJ34311;ORYSJ34314;ORYSJ34322	False	False
28	ORYSJ34318	0.003610167151162792	0.007465116279069767	ORYSJ34318;ORYSJ34311;ORYSJ34314;ORYSJ34322	False	False
28	ORYSJ34485	0.002894904651460423	0.0085	ORYSJ34480;ORYSJ34482;ORYSJ34485;ORYSJ34486;ORYSJ34487;ORYSJ34488;ORYSJ34489;ORYSJ34490;ORYSJ34491;ORYSJ34492	False	False
28	ORYSJ34480	0.002894904651460423	0.0085	ORYSJ34480;ORYSJ34482;ORYSJ34485;ORYSJ34486;ORYSJ34487;ORYSJ34488;ORYSJ34489;ORYSJ34490;ORYSJ34491;ORYSJ34492	False	False
28	ORYSJ34359	0.002556038250968993	0.009337209302325582	ORYSJ34380;ORYSJ34384;ORYSJ34385;ORYSJ34387;ORYSJ34359	False	False
28	ORYSJ34313	0.002502223592412641	0.009437984496124029	ORYSJ34311;ORYSJ34313;ORYSJ34314;ORYSJ34316;ORYSJ34318;ORYSJ34320;ORYSJ34322;ORYSJ34325	False	False
28	ORYSJ34314	0.0024872467296511635	0.009593023255813954	ORYSJ34318;ORYSJ34311;ORYSJ34314;ORYSJ34322	False	False
28	ORYSJ34311	0.0024872467296511635	0.009593023255813954	ORYSJ34318;ORYSJ34311;ORYSJ34314;ORYSJ34322	False	False
28	ORYSJ34427	0.001971310319767443	0.01258139534883721	ORYSJ34422;ORYSJ34423;ORYSJ34425;ORYSJ34427;ORYSJ34429	False	False
28	ORYSJ34425	0.001971310319767443	0.01258139534883721	ORYSJ34422;ORYSJ34423;ORYSJ34425;ORYSJ34427;ORYSJ34429	False	False
28	ORYSJ34423	0.001971310319767443	0.01258139534883721	ORYSJ34422;ORYSJ34423;ORYSJ34425;ORYSJ34427;ORYSJ34429	False	False
28	ORYSJ34422	0.001971310319767443	0.01258139534883721	ORYSJ34422;ORYSJ34423;ORYSJ34425;ORYSJ34427;ORYSJ34429	False	False
28	ORYSJ34460	0.0017317637318272332	0.01375968992248062	ORYSJ34440;ORYSJ34513;ORYSJ34460;ORYSJ34461;ORYSJ34464	False	False
28	ORYSJ34384	0.0015912371644864346	0.014275193798449612	ORYSJ34380;ORYSJ34384;ORYSJ34385;ORYSJ34387;ORYSJ34359	False	False
28	ORYSJ34387	0.0015912371644864346	0.014275193798449612	ORYSJ34380;ORYSJ34384;ORYSJ34385;ORYSJ34387;ORYSJ34359	False	False
28	ORYSJ34385	0.0015912371644864346	0.014275193798449612	ORYSJ34380;ORYSJ34384;ORYSJ34385;ORYSJ34387;ORYSJ34359	False	False
28	ORYSJ34380	0.0015912371644864346	0.014275193798449612	ORYSJ34380;ORYSJ34384;ORYSJ34385;ORYSJ34387;ORYSJ34359	False	False
28	ORYSJ34316	0.0015454947047135355	0.014782945736434109	ORYSJ34311;ORYSJ34313;ORYSJ34314;ORYSJ34316;ORYSJ34318;ORYSJ34320;ORYSJ34322;ORYSJ34325	False	False
28	ORYSJ34487	0.0010159872153313188	0.016813953488372092	ORYSJ34480;ORYSJ34482;ORYSJ34485;ORYSJ34486;ORYSJ34487;ORYSJ34488;ORYSJ34489;ORYSJ34490;ORYSJ34491;ORYSJ34492	False	False
28	ORYSJ34482	0.0010159872153313188	0.016813953488372092	ORYSJ34480;ORYSJ34482;ORYSJ34485;ORYSJ34486;ORYSJ34487;ORYSJ34488;ORYSJ34489;ORYSJ34490;ORYSJ34491;ORYSJ34492	False	False
28	ORYSJ34440	0.0008906038232159392	0.017368217054263564	ORYSJ34440;ORYSJ34513;ORYSJ34460;ORYSJ34461;ORYSJ34464	False	False
28	ORYSJ34513	0.0008906038232159392	0.017368217054263564	ORYSJ34440;ORYSJ34513;ORYSJ34460;ORYSJ34461;ORYSJ34464	False	False
28	ORYSJ34330	0.0002902175175629853	0.023162790697674417	ORYSJ34335;ORYSJ34329;ORYSJ34330	False	False
28	ORYSJ34329	0.0002902175175629853	0.023162790697674417	ORYSJ34335;ORYSJ34329;ORYSJ34330	False	False
28	ORYSJ34325	0.0001705910852713181	0.029081395348837212	ORYSJ34325;ORYSJ34320	False	False
28	ORYSJ34320	0.0001705910852713181	0.029081395348837212	ORYSJ34325;ORYSJ34320	False	False
28	ORYSJ34353	0.0001705910852713181	0.029081395348837212	ORYSJ34360;ORYSJ34353	False	False
28	ORYSJ34360	0.0001705910852713181	0.029081395348837212	ORYSJ34360;ORYSJ34353	False	False
28	ORYSJ34279	0.0	1.0		False	False
28	ORYSJ34435	0.0	1.0		False	False
28	ORYSJ34436	0.0	1.0		False	False
28	ORYSJ34437	0.0	1.0		False	False
28	ORYSJ34438	0.0	1.0		False	False
28	ORYSJ34439	0.0	1.0		False	False
28	ORYSJ34441	0.0	1.0		False	False
28	ORYSJ34442	0.0	1.0		False	False
28	ORYSJ34443	0.0	1.0		False	False
28	ORYSJ34444	0.0	1.0		False	False
28	ORYSJ34445	0.0	1.0		False	False
28	ORYSJ34446	0.0	1.0		False	False
28	ORYSJ34447	0.0	1.0		False	False
28	ORYSJ34434	0.0	1.0		False	False
28	ORYSJ34448	0.0	1.0		False	False
28	ORYSJ34450	0.0	1.0		False	False
28	ORYSJ34451	0.0	1.0		False	False
28	ORYSJ34452	0.0	1.0		False	False
28	ORYSJ34453	0.0	1.0		False	False
28	ORYSJ34454	0.0	1.0		False	False
28	ORYSJ34455	0.0	1.0		False	False
28	ORYSJ34456	0.0	1.0		False	False
28	ORYSJ34457	0.0	1.0		False	False
28	ORYSJ34458	0.0	1.0		False	False
28	ORYSJ34459	0.0	1.0		False	False
28	ORYSJ34461	0.0	1.0		False	False
28	ORYSJ34462	0.0	1.0		False	False
28	ORYSJ34449	0.0	1.0		False	False
28	ORYSJ34463	0.0	1.0		False	False
28	ORYSJ34433	0.0	1.0		False	False
28	ORYSJ34431	0.0	1.0		False	False
28	ORYSJ34401	0.0	1.0		False	False
28	ORYSJ34402	0.0	1.0		False	False
28	ORYSJ34403	0.0	1.0		False	False
28	ORYSJ34404	0.0	1.0		False	False
28	ORYSJ34405	0.0	1.0		False	False
28	ORYSJ34406	0.0	1.0		False	False
28	ORYSJ34535	0.0	1.0		False	False
28	ORYSJ34408	0.0	1.0		False	False
28	ORYSJ34409	0.0	1.0		False	False
28	ORYSJ34410	0.0	1.0		False	False
28	ORYSJ34411	0.0	1.0		False	False
28	ORYSJ34412	0.0	1.0		False	False
28	ORYSJ34432	0.0	1.0		False	False
28	ORYSJ34413	0.0	1.0		False	False
28	ORYSJ34415	0.0	1.0		False	False
28	ORYSJ34416	0.0	1.0		False	False
28	ORYSJ34417	0.0	1.0		False	False
28	ORYSJ34418	0.0	1.0		False	False
28	ORYSJ34419	0.0	1.0		False	False
28	ORYSJ34420	0.0	1.0		False	False
28	ORYSJ34421	0.0	1.0		False	False
28	ORYSJ34424	0.0	1.0		False	False
28	ORYSJ34426	0.0	1.0		False	False
28	ORYSJ34428	0.0	1.0		False	False
28	ORYSJ34429	0.0	1.0		False	False
28	ORYSJ34430	0.0	1.0		False	False
28	ORYSJ34414	0.0	1.0		False	False
28	ORYSJ34464	0.0	1.0		False	False
28	ORYSJ34465	0.0	1.0		False	False
28	ORYSJ34466	0.0	1.0		False	False
28	ORYSJ34508	0.0	1.0		False	False
28	ORYSJ34509	0.0	1.0		False	False
28	ORYSJ34510	0.0	1.0		False	False
28	ORYSJ34511	0.0	1.0		False	False
28	ORYSJ34512	0.0	1.0		False	False
28	ORYSJ34514	0.0	1.0		False	False
28	ORYSJ34515	0.0	1.0		False	False
28	ORYSJ34516	0.0	1.0		False	False
28	ORYSJ34517	0.0	1.0		False	False
28	ORYSJ34518	0.0	1.0		False	False
28	ORYSJ34519	0.0	1.0		False	False
28	ORYSJ34520	0.0	1.0		False	False
28	ORYSJ34507	0.0	1.0		False	False
28	ORYSJ34521	0.0	1.0		False	False
28	ORYSJ34523	0.0	1.0		False	False
28	ORYSJ34524	0.0	1.0		False	False
28	ORYSJ34525	0.0	1.0		False	False
28	ORYSJ34526	0.0	1.0		False	False
28	ORYSJ34527	0.0	1.0		False	False
28	ORYSJ34528	0.0	1.0		False	False
28	ORYSJ34529	0.0	1.0		False	False
28	ORYSJ34530	0.0	1.0		False	False
28	ORYSJ34531	0.0	1.0		False	False
28	ORYSJ34532	0.0	1.0		False	False
28	ORYSJ34533	0.0	1.0		False	False
28	ORYSJ34534	0.0	1.0		False	False
28	ORYSJ34522	0.0	1.0		False	False
28	ORYSJ34506	0.0	1.0		False	False
28	ORYSJ34505	0.0	1.0		False	False
28	ORYSJ34504	0.0	1.0		False	False
28	ORYSJ34467	0.0	1.0		False	False
28	ORYSJ34468	0.0	1.0		False	False
28	ORYSJ34469	0.0	1.0		False	False
28	ORYSJ34470	0.0	1.0		False	False
28	ORYSJ34471	0.0	1.0		False	False
28	ORYSJ34472	0.0	1.0		False	False
28	ORYSJ34473	0.0	1.0		False	False
28	ORYSJ34474	0.0	1.0		False	False
28	ORYSJ34475	0.0	1.0		False	False
28	ORYSJ34476	0.0	1.0		False	False
28	ORYSJ34477	0.0	1.0		False	False
28	ORYSJ34478	0.0	1.0		False	False
28	ORYSJ34479	0.0	1.0		False	False
28	ORYSJ34481	0.0	1.0		False	False
28	ORYSJ34483	0.0	1.0		False	False
28	ORYSJ34484	0.0	1.0		False	False
28	ORYSJ34493	0.0	1.0		False	False
28	ORYSJ34494	0.0	1.0		False	False
28	ORYSJ34495	0.0	1.0		False	False
28	ORYSJ34496	0.0	1.0		False	False
28	ORYSJ34497	0.0	1.0		False	False
28	ORYSJ34498	0.0	1.0		False	False
28	ORYSJ34499	0.0	1.0		False	False
28	ORYSJ34500	0.0	1.0		False	False
28	ORYSJ34501	0.0	1.0		False	False
28	ORYSJ34502	0.0	1.0		False	False
28	ORYSJ34503	0.0	1.0		False	False
28	ORYSJ34400	0.0	1.0		False	False
28	ORYSJ34399	0.0	1.0		False	False
28	ORYSJ34407	0.0	1.0		False	False
28	ORYSJ34397	0.0	1.0		False	False
28	ORYSJ34309	0.0	1.0		False	False
28	ORYSJ34310	0.0	1.0		False	False
28	ORYSJ34312	0.0	1.0		False	False
28	ORYSJ34315	0.0	1.0		False	False
28	ORYSJ34317	0.0	1.0		False	False
28	ORYSJ34319	0.0	1.0		False	False
28	ORYSJ34321	0.0	1.0		False	False
28	ORYSJ34323	0.0	1.0		False	False
28	ORYSJ34324	0.0	1.0		False	False
28	ORYSJ34326	0.0	1.0		False	False
28	ORYSJ34327	0.0	1.0		False	False
28	ORYSJ34328	0.0	1.0		False	False
28	ORYSJ34331	0.0	1.0		False	False
28	ORYSJ34332	0.0	1.0		False	False
28	ORYSJ34333	0.0	1.0		False	False
28	ORYSJ34334	0.0	1.0		False	False
28	ORYSJ34398	0.0	1.0		False	False
28	ORYSJ34336	0.0	1.0		False	False
28	ORYSJ34337	0.0	1.0		False	False
28	ORYSJ34338	0.0	1.0		False	False
28	ORYSJ34339	0.0	1.0		False	False
28	ORYSJ34340	0.0	1.0		False	False
28	ORYSJ34341	0.0	1.0		False	False
28	ORYSJ34342	0.0	1.0		False	False
28	ORYSJ34343	0.0	1.0		False	False
28	ORYSJ34308	0.0	1.0		False	False
28	ORYSJ34344	0.0	1.0		False	False
28	ORYSJ34307	0.0	1.0		False	False
28	ORYSJ34305	0.0	1.0		False	False
28	ORYSJ34280	0.0	1.0		False	False
28	ORYSJ34281	0.0	1.0		False	False
28	ORYSJ34282	0.0	1.0		False	False
28	ORYSJ34283	0.0	1.0		False	False
28	ORYSJ34284	0.0	1.0		False	False
28	ORYSJ34285	0.0	1.0		False	False
28	ORYSJ34286	0.0	1.0		False	False
28	ORYSJ34287	0.0	1.0		False	False
28	ORYSJ34288	0.0	1.0		False	False
28	ORYSJ34289	0.0	1.0		False	False
28	ORYSJ34290	0.0	1.0		False	False
28	ORYSJ34291	0.0	1.0		False	False
28	ORYSJ34292	0.0	1.0		False	False
28	ORYSJ34293	0.0	1.0		False	False
28	ORYSJ34294	0.0	1.0		False	False
28	ORYSJ34295	0.0	1.0		False	False
28	ORYSJ34296	0.0	1.0		False	False
28	ORYSJ34297	0.0	1.0		False	False
28	ORYSJ34298	0.0	1.0		False	False
28	ORYSJ34299	0.0	1.0		False	False
28	ORYSJ34300	0.0	1.0		False	False
28	ORYSJ34301	0.0	1.0		False	False
28	ORYSJ34302	0.0	1.0		False	False
28	ORYSJ34303	0.0	1.0		False	False
28	ORYSJ34304	0.0	1.0		False	False
28	ORYSJ34306	0.0	1.0		False	False
28	ORYSJ34345	0.0	1.0		False	False
28	ORYSJ34335	0.0	1.0		False	False
28	ORYSJ34347	0.0	1.0		False	False
28	ORYSJ34346	0.0	1.0		False	False
28	ORYSJ34368	0.0	1.0		False	False
28	ORYSJ34369	0.0	1.0		False	False
28	ORYSJ34370	0.0	1.0		False	False
28	ORYSJ34371	0.0	1.0		False	False
28	ORYSJ34372	0.0	1.0		False	False
28	ORYSJ34373	0.0	1.0		False	False
28	ORYSJ34374	0.0	1.0		False	False
28	ORYSJ34375	0.0	1.0		False	False
28	ORYSJ34376	0.0	1.0		False	False
28	ORYSJ34377	0.0	1.0		False	False
28	ORYSJ34378	0.0	1.0		False	False
28	ORYSJ34379	0.0	1.0		False	False
28	ORYSJ34381	0.0	1.0		False	False
28	ORYSJ34382	0.0	1.0		False	False
28	ORYSJ34388	0.0	1.0		False	False
28	ORYSJ34390	0.0	1.0		False	False
28	ORYSJ34391	0.0	1.0		False	False
28	ORYSJ34392	0.0	1.0		False	False
28	ORYSJ34393	0.0	1.0		False	False
28	ORYSJ34394	0.0	1.0		False	False
28	ORYSJ34395	0.0	1.0		False	False
28	ORYSJ34396	0.0	1.0		False	False
28	ORYSJ34367	0.0	1.0		False	False
28	ORYSJ34366	0.0	1.0		False	False
28	ORYSJ34536	0.0	1.0		False	False
28	ORYSJ34365	0.0	1.0		False	False
28	ORYSJ34348	0.0	1.0		False	False
28	ORYSJ34362	0.0	1.0		False	False
28	ORYSJ34349	0.0	1.0		False	False
28	ORYSJ34350	0.0	1.0		False	False
28	ORYSJ34351	0.0	1.0		False	False
28	ORYSJ34352	0.0	1.0		False	False
28	ORYSJ34363	0.0	1.0		False	False
28	ORYSJ34354	0.0	1.0		False	False
28	ORYSJ34355	0.0	1.0		False	False
28	ORYSJ34361	0.0	1.0		False	False
28	ORYSJ34364	0.0	1.0		False	False
28	ORYSJ34357	0.0	1.0		False	False
29	ORYSJ43242	0.0	1.0		False	False
29	ORYSJ43243	0.0	1.0		False	False
29	ORYSJ43244	0.0	1.0		False	False
29	ORYSJ43245	0.0	1.0		False	False
29	ORYSJ43246	0.0	1.0		False	False
29	ORYSJ43247	0.0	1.0		False	False
29	ORYSJ43248	0.0	1.0		False	False
29	ORYSJ43249	0.0	1.0		False	False
29	ORYSJ43250	0.0	1.0		False	False
29	ORYSJ43251	0.0	1.0		False	False
29	ORYSJ43252	0.0	1.0		False	False
29	ORYSJ43253	0.0	1.0		False	False
29	ORYSJ43254	0.0	1.0		False	False
29	ORYSJ43255	0.0	1.0		False	False
29	ORYSJ43256	0.0	1.0		False	False
29	ORYSJ43257	0.0	1.0		False	False
29	ORYSJ43258	0.0	1.0		False	False
29	ORYSJ43259	0.0	1.0		False	False
29	ORYSJ43260	0.0	1.0		False	False
29	ORYSJ43261	0.0	1.0		False	False
29	ORYSJ43262	0.0	1.0		False	False
29	ORYSJ43263	0.0	1.0		False	False
29	ORYSJ43264	0.0	1.0		False	False
29	ORYSJ43265	0.0	1.0		False	False
29	ORYSJ43266	0.0	1.0		False	False
29	ORYSJ43267	0.0	1.0		False	False
29	ORYSJ43268	0.0	1.0		False	False
29	ORYSJ43269	0.0	1.0		False	False
29	ORYSJ43270	0.0	1.0		False	False
29	ORYSJ43271	0.0	1.0		False	False
29	ORYSJ43272	0.0	1.0		False	False
29	ORYSJ43273	0.0	1.0		False	False
29	ORYSJ43274	0.0	1.0		False	False
29	ORYSJ43275	0.0	1.0		False	False
29	ORYSJ43276	0.0	1.0		False	False
29	ORYSJ43277	0.0	1.0		False	False
29	ORYSJ43278	0.0	1.0		False	False
29	ORYSJ43279	0.0	1.0		False	False
30	ORYSJ03706	0.000309395746250221	0.021307262569832404	ORYSJ03704;ORYSJ03705;ORYSJ03706;ORYSJ03707;ORYSJ03714	False	False
30	ORYSJ03632	0.000245879888268157	0.0266927374301676	ORYSJ03632;ORYSJ03634	False	False
30	ORYSJ03634	0.000245879888268157	0.0266927374301676	ORYSJ03632;ORYSJ03634	False	False
30	ORYSJ03553	0.0	1.0		False	False
30	ORYSJ03666	0.0	1.0		False	False
30	ORYSJ03667	0.0	1.0		False	False
30	ORYSJ03668	0.0	1.0		False	False
30	ORYSJ03669	0.0	1.0		False	False
30	ORYSJ03670	0.0	1.0		False	False
30	ORYSJ03671	0.0	1.0		False	False
30	ORYSJ03672	0.0	1.0		False	False
30	ORYSJ03673	0.0	1.0		False	False
30	ORYSJ03665	0.0	1.0		False	False
30	ORYSJ03674	0.0	1.0		False	False
30	ORYSJ03676	0.0	1.0		False	False
30	ORYSJ03677	0.0	1.0		False	False
30	ORYSJ03678	0.0	1.0		False	False
30	ORYSJ03679	0.0	1.0		False	False
30	ORYSJ03680	0.0	1.0		False	False
30	ORYSJ03681	0.0	1.0		False	False
30	ORYSJ03682	0.0	1.0		False	False
30	ORYSJ03683	0.0	1.0		False	False
30	ORYSJ03675	0.0	1.0		False	False
30	ORYSJ03684	0.0	1.0		False	False
30	ORYSJ03664	0.0	1.0		False	False
30	ORYSJ03662	0.0	1.0		False	False
30	ORYSJ03644	0.0	1.0		False	False
30	ORYSJ03645	0.0	1.0		False	False
30	ORYSJ03646	0.0	1.0		False	False
30	ORYSJ03647	0.0	1.0		False	False
30	ORYSJ03648	0.0	1.0		False	False
30	ORYSJ03649	0.0	1.0		False	False
30	ORYSJ03650	0.0	1.0		False	False
30	ORYSJ03651	0.0	1.0		False	False
30	ORYSJ03663	0.0	1.0		False	False
30	ORYSJ03652	0.0	1.0		False	False
30	ORYSJ03654	0.0	1.0		False	False
30	ORYSJ03655	0.0	1.0		False	False
30	ORYSJ03656	0.0	1.0		False	False
30	ORYSJ03657	0.0	1.0		False	False
30	ORYSJ03658	0.0	1.0		False	False
30	ORYSJ03659	0.0	1.0		False	False
30	ORYSJ03660	0.0	1.0		False	False
30	ORYSJ03661	0.0	1.0		False	False
30	ORYSJ03653	0.0	1.0		False	False
30	ORYSJ03685	0.0	1.0		False	False
30	ORYSJ03686	0.0	1.0		False	False
30	ORYSJ03687	0.0	1.0		False	False
30	ORYSJ03712	0.0	1.0		False	False
30	ORYSJ03713	0.0	1.0		False	False
30	ORYSJ03714	0.0	1.0		False	False
30	ORYSJ03715	0.0	1.0		False	False
30	ORYSJ03716	0.0	1.0		False	False
30	ORYSJ03717	0.0	1.0		False	False
30	ORYSJ03718	0.0	1.0		False	False
30	ORYSJ03719	0.0	1.0		False	False
30	ORYSJ03711	0.0	1.0		False	False
30	ORYSJ03720	0.0	1.0		False	False
30	ORYSJ03722	0.0	1.0		False	False
30	ORYSJ03723	0.0	1.0		False	False
30	ORYSJ03724	0.0	1.0		False	False
30	ORYSJ03725	0.0	1.0		False	False
30	ORYSJ03726	0.0	1.0		False	False
30	ORYSJ03727	0.0	1.0		False	False
30	ORYSJ03728	0.0	1.0		False	False
30	ORYSJ03729	0.0	1.0		False	False
30	ORYSJ03721	0.0	1.0		False	False
30	ORYSJ03710	0.0	1.0		False	False
30	ORYSJ03709	0.0	1.0		False	False
30	ORYSJ03708	0.0	1.0		False	False
30	ORYSJ03688	0.0	1.0		False	False
30	ORYSJ03689	0.0	1.0		False	False
30	ORYSJ03690	0.0	1.0		False	False
30	ORYSJ03691	0.0	1.0		False	False
30	ORYSJ03692	0.0	1.0		False	False
30	ORYSJ03693	0.0	1.0		False	False
30	ORYSJ03694	0.0	1.0		False	False
30	ORYSJ03695	0.0	1.0		False	False
30	ORYSJ03696	0.0	1.0		False	False
30	ORYSJ03697	0.0	1.0		False	False
30	ORYSJ03698	0.0	1.0		False	False
30	ORYSJ03699	0.0	1.0		False	False
30	ORYSJ03700	0.0	1.0		False	False
30	ORYSJ03701	0.0	1.0		False	False
30	ORYSJ03702	0.0	1.0		False	False
30	ORYSJ03703	0.0	1.0		False	False
30	ORYSJ03704	0.0	1.0		False	False
30	ORYSJ03705	0.0	1.0		False	False
30	ORYSJ03707	0.0	1.0		False	False
30	ORYSJ03643	0.0	1.0		False	False
30	ORYSJ03730	0.0	1.0		False	False
30	ORYSJ03642	0.0	1.0		False	False
30	ORYSJ03640	0.0	1.0		False	False
30	ORYSJ03577	0.0	1.0		False	False
30	ORYSJ03578	0.0	1.0		False	False
30	ORYSJ03579	0.0	1.0		False	False
30	ORYSJ03580	0.0	1.0		False	False
30	ORYSJ03581	0.0	1.0		False	False
30	ORYSJ03582	0.0	1.0		False	False
30	ORYSJ03583	0.0	1.0		False	False
30	ORYSJ03584	0.0	1.0		False	False
30	ORYSJ03576	0.0	1.0		False	False
30	ORYSJ03585	0.0	1.0		False	False
30	ORYSJ03587	0.0	1.0		False	False
30	ORYSJ03588	0.0	1.0		False	False
30	ORYSJ03589	0.0	1.0		False	False
30	ORYSJ03590	0.0	1.0		False	False
30	ORYSJ03591	0.0	1.0		False	False
30	ORYSJ03592	0.0	1.0		False	False
30	ORYSJ03593	0.0	1.0		False	False
30	ORYSJ03594	0.0	1.0		False	False
30	ORYSJ03586	0.0	1.0		False	False
30	ORYSJ03575	0.0	1.0		False	False
30	ORYSJ03574	0.0	1.0		False	False
30	ORYSJ03573	0.0	1.0		False	False
30	ORYSJ03554	0.0	1.0		False	False
30	ORYSJ03555	0.0	1.0		False	False
30	ORYSJ03556	0.0	1.0		False	False
30	ORYSJ03557	0.0	1.0		False	False
30	ORYSJ03558	0.0	1.0		False	False
30	ORYSJ03559	0.0	1.0		False	False
30	ORYSJ03560	0.0	1.0		False	False
30	ORYSJ03561	0.0	1.0		False	False
30	ORYSJ03562	0.0	1.0		False	False
30	ORYSJ03563	0.0	1.0		False	False
30	ORYSJ03564	0.0	1.0		False	False
30	ORYSJ03565	0.0	1.0		False	False
30	ORYSJ03566	0.0	1.0		False	False
30	ORYSJ03567	0.0	1.0		False	False
30	ORYSJ03568	0.0	1.0		False	False
30	ORYSJ03569	0.0	1.0		False	False
30	ORYSJ03570	0.0	1.0		False	False
30	ORYSJ03571	0.0	1.0		False	False
30	ORYSJ03572	0.0	1.0		False	False
30	ORYSJ03595	0.0	1.0		False	False
30	ORYSJ03641	0.0	1.0		False	False
30	ORYSJ03596	0.0	1.0		False	False
30	ORYSJ03598	0.0	1.0		False	False
30	ORYSJ03620	0.0	1.0		False	False
30	ORYSJ03621	0.0	1.0		False	False
30	ORYSJ03622	0.0	1.0		False	False
30	ORYSJ03623	0.0	1.0		False	False
30	ORYSJ03624	0.0	1.0		False	False
30	ORYSJ03625	0.0	1.0		False	False
30	ORYSJ03626	0.0	1.0		False	False
30	ORYSJ03627	0.0	1.0		False	False
30	ORYSJ03597	0.0	1.0		False	False
30	ORYSJ03628	0.0	1.0		False	False
30	ORYSJ03630	0.0	1.0		False	False
30	ORYSJ03631	0.0	1.0		False	False
30	ORYSJ03633	0.0	1.0		False	False
30	ORYSJ03635	0.0	1.0		False	False
30	ORYSJ03636	0.0	1.0		False	False
30	ORYSJ03637	0.0	1.0		False	False
30	ORYSJ03638	0.0	1.0		False	False
30	ORYSJ03639	0.0	1.0		False	False
30	ORYSJ03629	0.0	1.0		False	False
30	ORYSJ03618	0.0	1.0		False	False
30	ORYSJ03619	0.0	1.0		False	False
30	ORYSJ03606	0.0	1.0		False	False
30	ORYSJ03599	0.0	1.0		False	False
30	ORYSJ03600	0.0	1.0		False	False
30	ORYSJ03601	0.0	1.0		False	False
30	ORYSJ03602	0.0	1.0		False	False
30	ORYSJ03603	0.0	1.0		False	False
30	ORYSJ03604	0.0	1.0		False	False
30	ORYSJ03605	0.0	1.0		False	False
30	ORYSJ03617	0.0	1.0		False	False
30	ORYSJ03607	0.0	1.0		False	False
30	ORYSJ03731	0.0	1.0		False	False
30	ORYSJ03609	0.0	1.0		False	False
30	ORYSJ03610	0.0	1.0		False	False
30	ORYSJ03611	0.0	1.0		False	False
30	ORYSJ03612	0.0	1.0		False	False
30	ORYSJ03613	0.0	1.0		False	False
30	ORYSJ03614	0.0	1.0		False	False
30	ORYSJ03615	0.0	1.0		False	False
30	ORYSJ03616	0.0	1.0		False	False
30	ORYSJ03608	0.0	1.0		False	False
31	ORYSJ31279	0.08221960896450803	0.00046677471636953	ORYSJ31279;ARATH26920	False	True
31	ORYSJ31752	0.0006237657685420254	0.00923257698541329	ORYSJ31781;ORYSJ31749;ORYSJ31752;ORYSJ31762;ORYSJ31767;ORYSJ31774	False	False
31	ORYSJ31774	0.0006237657685420254	0.00923257698541329	ORYSJ31781;ORYSJ31749;ORYSJ31752;ORYSJ31762;ORYSJ31767;ORYSJ31774	False	False
31	ORYSJ31749	0.00040864498753948985	0.013464343598055106	ORYSJ31781;ORYSJ31749;ORYSJ31752;ORYSJ31762;ORYSJ31767;ORYSJ31774	False	False
31	ORYSJ31837	0.00022391027653970825	0.017346839546191248	ORYSJ31837;ORYSJ31846;ORYSJ31847	False	False
31	ORYSJ31781	0.00010652232323743916	0.022613452188006485	ORYSJ31781;ORYSJ31749;ORYSJ31752;ORYSJ31762;ORYSJ31767;ORYSJ31774	False	False
31	ORYSJ31139	0.00010652232323743916	0.022613452188006485	ORYSJ31130;ORYSJ31131;ORYSJ31139	False	False
31	ORYSJ31131	0.00010652232323743916	0.022613452188006485	ORYSJ31130;ORYSJ31131;ORYSJ31139	False	False
31	ORYSJ31762	0.00010652232323743916	0.022613452188006485	ORYSJ31781;ORYSJ31749;ORYSJ31752;ORYSJ31762;ORYSJ31767;ORYSJ31774	False	False
31	ORYSJ31767	0.00010652232323743916	0.022613452188006485	ORYSJ31781;ORYSJ31749;ORYSJ31752;ORYSJ31762;ORYSJ31767;ORYSJ31774	False	False
31	ORYSJ31130	0.00010652232323743916	0.022613452188006485	ORYSJ31130;ORYSJ31131;ORYSJ31139	False	False
31	ORYSJ31854	6.067756850182339e-05	0.023912479740680708	ORYSJ31854;ORYSJ31849;ORYSJ31852	False	False
31	ORYSJ31852	6.067756850182339e-05	0.023912479740680708	ORYSJ31854;ORYSJ31849;ORYSJ31852	False	False
31	ORYSJ31915	3.566653160453812e-05	0.0318646677471637	ORYSJ31461;ORYSJ31915	False	False
31	ORYSJ31876	3.566653160453812e-05	0.0318646677471637	ORYSJ31810;ORYSJ31876	False	False
31	ORYSJ31461	3.566653160453812e-05	0.0318646677471637	ORYSJ31461;ORYSJ31915	False	False
31	ORYSJ31810	3.566653160453812e-05	0.0318646677471637	ORYSJ31810;ORYSJ31876	False	False
31	ORYSJ31685	0.0	1.0		False	False
31	ORYSJ31276	0.0	1.0		False	False
31	ORYSJ31275	0.0	1.0		False	False
31	ORYSJ31274	0.0	1.0		False	False
31	ORYSJ31273	0.0	1.0		False	False
31	ORYSJ31272	0.0	1.0		False	False
31	ORYSJ31271	0.0	1.0		False	False
31	ORYSJ31270	0.0	1.0		False	False
31	ORYSJ31269	0.0	1.0		False	False
31	ORYSJ31268	0.0	1.0		False	False
31	ORYSJ31267	0.0	1.0		False	False
31	ORYSJ31266	0.0	1.0		False	False
31	ORYSJ31265	0.0	1.0		False	False
31	ORYSJ31264	0.0	1.0		False	False
31	ORYSJ31263	0.0	1.0		False	False
31	ORYSJ31262	0.0	1.0		False	False
31	ORYSJ31277	0.0	1.0		False	False
31	ORYSJ31261	0.0	1.0		False	False
31	ORYSJ31278	0.0	1.0		False	False
31	ORYSJ31281	0.0	1.0		False	False
31	ORYSJ31296	0.0	1.0		False	False
31	ORYSJ31295	0.0	1.0		False	False
31	ORYSJ31294	0.0	1.0		False	False
31	ORYSJ31293	0.0	1.0		False	False
31	ORYSJ31292	0.0	1.0		False	False
31	ORYSJ31291	0.0	1.0		False	False
31	ORYSJ31290	0.0	1.0		False	False
31	ORYSJ31289	0.0	1.0		False	False
31	ORYSJ31288	0.0	1.0		False	False
31	ORYSJ31287	0.0	1.0		False	False
31	ORYSJ31286	0.0	1.0		False	False
31	ORYSJ31285	0.0	1.0		False	False
31	ORYSJ31284	0.0	1.0		False	False
31	ORYSJ31283	0.0	1.0		False	False
31	ORYSJ31282	0.0	1.0		False	False
31	ORYSJ31280	0.0	1.0		False	False
31	ORYSJ31297	0.0	1.0		False	False
31	ORYSJ31260	0.0	1.0		False	False
31	ORYSJ31258	0.0	1.0		False	False
31	ORYSJ31238	0.0	1.0		False	False
31	ORYSJ31237	0.0	1.0		False	False
31	ORYSJ31236	0.0	1.0		False	False
31	ORYSJ31235	0.0	1.0		False	False
31	ORYSJ31234	0.0	1.0		False	False
31	ORYSJ31233	0.0	1.0		False	False
31	ORYSJ31232	0.0	1.0		False	False
31	ORYSJ31231	0.0	1.0		False	False
31	ORYSJ31230	0.0	1.0		False	False
31	ORYSJ31229	0.0	1.0		False	False
31	ORYSJ31228	0.0	1.0		False	False
31	ORYSJ31227	0.0	1.0		False	False
31	ORYSJ31226	0.0	1.0		False	False
31	ORYSJ31225	0.0	1.0		False	False
31	ORYSJ31224	0.0	1.0		False	False
31	ORYSJ31239	0.0	1.0		False	False
31	ORYSJ31259	0.0	1.0		False	False
31	ORYSJ31240	0.0	1.0		False	False
31	ORYSJ31242	0.0	1.0		False	False
31	ORYSJ31257	0.0	1.0		False	False
31	ORYSJ31256	0.0	1.0		False	False
31	ORYSJ31255	0.0	1.0		False	False
31	ORYSJ31254	0.0	1.0		False	False
31	ORYSJ31253	0.0	1.0		False	False
31	ORYSJ31252	0.0	1.0		False	False
31	ORYSJ31251	0.0	1.0		False	False
31	ORYSJ31250	0.0	1.0		False	False
31	ORYSJ31249	0.0	1.0		False	False
31	ORYSJ31248	0.0	1.0		False	False
31	ORYSJ31247	0.0	1.0		False	False
31	ORYSJ31246	0.0	1.0		False	False
31	ORYSJ31245	0.0	1.0		False	False
31	ORYSJ31244	0.0	1.0		False	False
31	ORYSJ31243	0.0	1.0		False	False
31	ORYSJ31241	0.0	1.0		False	False
31	ORYSJ31298	0.0	1.0		False	False
31	ORYSJ31299	0.0	1.0		False	False
31	ORYSJ31300	0.0	1.0		False	False
31	ORYSJ31354	0.0	1.0		False	False
31	ORYSJ31353	0.0	1.0		False	False
31	ORYSJ31352	0.0	1.0		False	False
31	ORYSJ31351	0.0	1.0		False	False
31	ORYSJ31350	0.0	1.0		False	False
31	ORYSJ31349	0.0	1.0		False	False
31	ORYSJ31348	0.0	1.0		False	False
31	ORYSJ31347	0.0	1.0		False	False
31	ORYSJ31346	0.0	1.0		False	False
31	ORYSJ31345	0.0	1.0		False	False
31	ORYSJ31344	0.0	1.0		False	False
31	ORYSJ31343	0.0	1.0		False	False
31	ORYSJ31342	0.0	1.0		False	False
31	ORYSJ31341	0.0	1.0		False	False
31	ORYSJ31340	0.0	1.0		False	False
31	ORYSJ31355	0.0	1.0		False	False
31	ORYSJ31339	0.0	1.0		False	False
31	ORYSJ31356	0.0	1.0		False	False
31	ORYSJ31358	0.0	1.0		False	False
31	ORYSJ31373	0.0	1.0		False	False
31	ORYSJ31372	0.0	1.0		False	False
31	ORYSJ31371	0.0	1.0		False	False
31	ORYSJ31370	0.0	1.0		False	False
31	ORYSJ31369	0.0	1.0		False	False
31	ORYSJ31368	0.0	1.0		False	False
31	ORYSJ31367	0.0	1.0		False	False
31	ORYSJ31366	0.0	1.0		False	False
31	ORYSJ31365	0.0	1.0		False	False
31	ORYSJ31364	0.0	1.0		False	False
31	ORYSJ31363	0.0	1.0		False	False
31	ORYSJ31362	0.0	1.0		False	False
31	ORYSJ31361	0.0	1.0		False	False
31	ORYSJ31360	0.0	1.0		False	False
31	ORYSJ31359	0.0	1.0		False	False
31	ORYSJ31357	0.0	1.0		False	False
31	ORYSJ31338	0.0	1.0		False	False
31	ORYSJ31337	0.0	1.0		False	False
31	ORYSJ31336	0.0	1.0		False	False
31	ORYSJ31315	0.0	1.0		False	False
31	ORYSJ31314	0.0	1.0		False	False
31	ORYSJ31313	0.0	1.0		False	False
31	ORYSJ31312	0.0	1.0		False	False
31	ORYSJ31311	0.0	1.0		False	False
31	ORYSJ31310	0.0	1.0		False	False
31	ORYSJ31309	0.0	1.0		False	False
31	ORYSJ31308	0.0	1.0		False	False
31	ORYSJ31307	0.0	1.0		False	False
31	ORYSJ31306	0.0	1.0		False	False
31	ORYSJ31305	0.0	1.0		False	False
31	ORYSJ31304	0.0	1.0		False	False
31	ORYSJ31303	0.0	1.0		False	False
31	ORYSJ31302	0.0	1.0		False	False
31	ORYSJ31301	0.0	1.0		False	False
31	ORYSJ31316	0.0	1.0		False	False
31	ORYSJ31317	0.0	1.0		False	False
31	ORYSJ31318	0.0	1.0		False	False
31	ORYSJ31319	0.0	1.0		False	False
31	ORYSJ31335	0.0	1.0		False	False
31	ORYSJ31334	0.0	1.0		False	False
31	ORYSJ31333	0.0	1.0		False	False
31	ORYSJ31332	0.0	1.0		False	False
31	ORYSJ31331	0.0	1.0		False	False
31	ORYSJ31330	0.0	1.0		False	False
31	ORYSJ31329	0.0	1.0		False	False
31	ORYSJ31223	0.0	1.0		False	False
31	ORYSJ31328	0.0	1.0		False	False
31	ORYSJ31326	0.0	1.0		False	False
31	ORYSJ31325	0.0	1.0		False	False
31	ORYSJ31324	0.0	1.0		False	False
31	ORYSJ31323	0.0	1.0		False	False
31	ORYSJ31322	0.0	1.0		False	False
31	ORYSJ31321	0.0	1.0		False	False
31	ORYSJ31320	0.0	1.0		False	False
31	ORYSJ31327	0.0	1.0		False	False
31	ORYSJ31222	0.0	1.0		False	False
31	ORYSJ31221	0.0	1.0		False	False
31	ORYSJ31220	0.0	1.0		False	False
31	ORYSJ31120	0.0	1.0		False	False
31	ORYSJ31119	0.0	1.0		False	False
31	ORYSJ31118	0.0	1.0		False	False
31	ORYSJ31117	0.0	1.0		False	False
31	ORYSJ31116	0.0	1.0		False	False
31	ORYSJ31115	0.0	1.0		False	False
31	ORYSJ31114	0.0	1.0		False	False
31	ORYSJ31113	0.0	1.0		False	False
31	ORYSJ31112	0.0	1.0		False	False
31	ORYSJ31111	0.0	1.0		False	False
31	ORYSJ31110	0.0	1.0		False	False
31	ORYSJ31109	0.0	1.0		False	False
31	ORYSJ31108	0.0	1.0		False	False
31	ORYSJ31107	0.0	1.0		False	False
31	ORYSJ31106	0.0	1.0		False	False
31	ORYSJ31121	0.0	1.0		False	False
31	ORYSJ31105	0.0	1.0		False	False
31	ORYSJ31122	0.0	1.0		False	False
31	ORYSJ31124	0.0	1.0		False	False
31	ORYSJ31142	0.0	1.0		False	False
31	ORYSJ31141	0.0	1.0		False	False
31	ORYSJ31140	0.0	1.0		False	False
31	ORYSJ31138	0.0	1.0		False	False
31	ORYSJ31137	0.0	1.0		False	False
31	ORYSJ31136	0.0	1.0		False	False
31	ORYSJ31135	0.0	1.0		False	False
31	ORYSJ31134	0.0	1.0		False	False
31	ORYSJ31133	0.0	1.0		False	False
31	ORYSJ31132	0.0	1.0		False	False
31	ORYSJ31129	0.0	1.0		False	False
31	ORYSJ31128	0.0	1.0		False	False
31	ORYSJ31127	0.0	1.0		False	False
31	ORYSJ31126	0.0	1.0		False	False
31	ORYSJ31125	0.0	1.0		False	False
31	ORYSJ31123	0.0	1.0		False	False
31	ORYSJ31104	0.0	1.0		False	False
31	ORYSJ31103	0.0	1.0		False	False
31	ORYSJ31102	0.0	1.0		False	False
31	ORYSJ31081	0.0	1.0		False	False
31	ORYSJ31080	0.0	1.0		False	False
31	ORYSJ31079	0.0	1.0		False	False
31	ORYSJ31078	0.0	1.0		False	False
31	ORYSJ31077	0.0	1.0		False	False
31	ORYSJ31076	0.0	1.0		False	False
31	ORYSJ31075	0.0	1.0		False	False
31	ORYSJ31074	0.0	1.0		False	False
31	ORYSJ31073	0.0	1.0		False	False
31	ORYSJ31072	0.0	1.0		False	False
31	ORYSJ31071	0.0	1.0		False	False
31	ORYSJ31070	0.0	1.0		False	False
31	ORYSJ31069	0.0	1.0		False	False
31	ORYSJ31068	0.0	1.0		False	False
31	ORYSJ31683	0.0	1.0		False	False
31	ORYSJ31082	0.0	1.0		False	False
31	ORYSJ31083	0.0	1.0		False	False
31	ORYSJ31084	0.0	1.0		False	False
31	ORYSJ31085	0.0	1.0		False	False
31	ORYSJ31101	0.0	1.0		False	False
31	ORYSJ31100	0.0	1.0		False	False
31	ORYSJ31099	0.0	1.0		False	False
31	ORYSJ31098	0.0	1.0		False	False
31	ORYSJ31097	0.0	1.0		False	False
31	ORYSJ31096	0.0	1.0		False	False
31	ORYSJ31095	0.0	1.0		False	False
31	ORYSJ31143	0.0	1.0		False	False
31	ORYSJ31094	0.0	1.0		False	False
31	ORYSJ31092	0.0	1.0		False	False
31	ORYSJ31091	0.0	1.0		False	False
31	ORYSJ31090	0.0	1.0		False	False
31	ORYSJ31089	0.0	1.0		False	False
31	ORYSJ31088	0.0	1.0		False	False
31	ORYSJ31087	0.0	1.0		False	False
31	ORYSJ31086	0.0	1.0		False	False
31	ORYSJ31093	0.0	1.0		False	False
31	ORYSJ31374	0.0	1.0		False	False
31	ORYSJ31144	0.0	1.0		False	False
31	ORYSJ31146	0.0	1.0		False	False
31	ORYSJ31200	0.0	1.0		False	False
31	ORYSJ31199	0.0	1.0		False	False
31	ORYSJ31198	0.0	1.0		False	False
31	ORYSJ31197	0.0	1.0		False	False
31	ORYSJ31196	0.0	1.0		False	False
31	ORYSJ31195	0.0	1.0		False	False
31	ORYSJ31194	0.0	1.0		False	False
31	ORYSJ31193	0.0	1.0		False	False
31	ORYSJ31192	0.0	1.0		False	False
31	ORYSJ31191	0.0	1.0		False	False
31	ORYSJ31190	0.0	1.0		False	False
31	ORYSJ31189	0.0	1.0		False	False
31	ORYSJ31188	0.0	1.0		False	False
31	ORYSJ31187	0.0	1.0		False	False
31	ORYSJ31186	0.0	1.0		False	False
31	ORYSJ31201	0.0	1.0		False	False
31	ORYSJ31185	0.0	1.0		False	False
31	ORYSJ31202	0.0	1.0		False	False
31	ORYSJ31204	0.0	1.0		False	False
31	ORYSJ31219	0.0	1.0		False	False
31	ORYSJ31218	0.0	1.0		False	False
31	ORYSJ31217	0.0	1.0		False	False
31	ORYSJ31216	0.0	1.0		False	False
31	ORYSJ31215	0.0	1.0		False	False
31	ORYSJ31214	0.0	1.0		False	False
31	ORYSJ31213	0.0	1.0		False	False
31	ORYSJ31212	0.0	1.0		False	False
31	ORYSJ31211	0.0	1.0		False	False
31	ORYSJ31210	0.0	1.0		False	False
31	ORYSJ31209	0.0	1.0		False	False
31	ORYSJ31208	0.0	1.0		False	False
31	ORYSJ31207	0.0	1.0		False	False
31	ORYSJ31206	0.0	1.0		False	False
31	ORYSJ31205	0.0	1.0		False	False
31	ORYSJ31203	0.0	1.0		False	False
31	ORYSJ31184	0.0	1.0		False	False
31	ORYSJ31183	0.0	1.0		False	False
31	ORYSJ31182	0.0	1.0		False	False
31	ORYSJ31161	0.0	1.0		False	False
31	ORYSJ31160	0.0	1.0		False	False
31	ORYSJ31159	0.0	1.0		False	False
31	ORYSJ31158	0.0	1.0		False	False
31	ORYSJ31157	0.0	1.0		False	False
31	ORYSJ31156	0.0	1.0		False	False
31	ORYSJ31155	0.0	1.0		False	False
31	ORYSJ31154	0.0	1.0		False	False
31	ORYSJ31153	0.0	1.0		False	False
31	ORYSJ31152	0.0	1.0		False	False
31	ORYSJ31151	0.0	1.0		False	False
31	ORYSJ31150	0.0	1.0		False	False
31	ORYSJ31149	0.0	1.0		False	False
31	ORYSJ31148	0.0	1.0		False	False
31	ORYSJ31147	0.0	1.0		False	False
31	ORYSJ31162	0.0	1.0		False	False
31	ORYSJ31163	0.0	1.0		False	False
31	ORYSJ31164	0.0	1.0		False	False
31	ORYSJ31165	0.0	1.0		False	False
31	ORYSJ31181	0.0	1.0		False	False
31	ORYSJ31180	0.0	1.0		False	False
31	ORYSJ31179	0.0	1.0		False	False
31	ORYSJ31178	0.0	1.0		False	False
31	ORYSJ31177	0.0	1.0		False	False
31	ORYSJ31176	0.0	1.0		False	False
31	ORYSJ31175	0.0	1.0		False	False
31	ORYSJ31145	0.0	1.0		False	False
31	ORYSJ31174	0.0	1.0		False	False
31	ORYSJ31172	0.0	1.0		False	False
31	ORYSJ31171	0.0	1.0		False	False
31	ORYSJ31170	0.0	1.0		False	False
31	ORYSJ31169	0.0	1.0		False	False
31	ORYSJ31168	0.0	1.0		False	False
31	ORYSJ31167	0.0	1.0		False	False
31	ORYSJ31166	0.0	1.0		False	False
31	ORYSJ31173	0.0	1.0		False	False
31	ORYSJ31375	0.0	1.0		False	False
31	ORYSJ31376	0.0	1.0		False	False
31	ORYSJ31377	0.0	1.0		False	False
31	ORYSJ31586	0.0	1.0		False	False
31	ORYSJ31585	0.0	1.0		False	False
31	ORYSJ31584	0.0	1.0		False	False
31	ORYSJ31583	0.0	1.0		False	False
31	ORYSJ31582	0.0	1.0		False	False
31	ORYSJ31581	0.0	1.0		False	False
31	ORYSJ31580	0.0	1.0		False	False
31	ORYSJ31579	0.0	1.0		False	False
31	ORYSJ31578	0.0	1.0		False	False
31	ORYSJ31577	0.0	1.0		False	False
31	ORYSJ31576	0.0	1.0		False	False
31	ORYSJ31575	0.0	1.0		False	False
31	ORYSJ31574	0.0	1.0		False	False
31	ORYSJ31573	0.0	1.0		False	False
31	ORYSJ31572	0.0	1.0		False	False
31	ORYSJ31587	0.0	1.0		False	False
31	ORYSJ31571	0.0	1.0		False	False
31	ORYSJ31588	0.0	1.0		False	False
31	ORYSJ31590	0.0	1.0		False	False
31	ORYSJ31605	0.0	1.0		False	False
31	ORYSJ31604	0.0	1.0		False	False
31	ORYSJ31603	0.0	1.0		False	False
31	ORYSJ31602	0.0	1.0		False	False
31	ORYSJ31601	0.0	1.0		False	False
31	ORYSJ31600	0.0	1.0		False	False
31	ORYSJ31599	0.0	1.0		False	False
31	ORYSJ31598	0.0	1.0		False	False
31	ORYSJ31597	0.0	1.0		False	False
31	ORYSJ31596	0.0	1.0		False	False
31	ORYSJ31595	0.0	1.0		False	False
31	ORYSJ31594	0.0	1.0		False	False
31	ORYSJ31593	0.0	1.0		False	False
31	ORYSJ31592	0.0	1.0		False	False
31	ORYSJ31591	0.0	1.0		False	False
31	ORYSJ31589	0.0	1.0		False	False
31	ORYSJ31570	0.0	1.0		False	False
31	ORYSJ31569	0.0	1.0		False	False
31	ORYSJ31568	0.0	1.0		False	False
31	ORYSJ31547	0.0	1.0		False	False
31	ORYSJ31546	0.0	1.0		False	False
31	ORYSJ31545	0.0	1.0		False	False
31	ORYSJ31544	0.0	1.0		False	False
31	ORYSJ31543	0.0	1.0		False	False
31	ORYSJ31542	0.0	1.0		False	False
31	ORYSJ31541	0.0	1.0		False	False
31	ORYSJ31540	0.0	1.0		False	False
31	ORYSJ31539	0.0	1.0		False	False
31	ORYSJ31538	0.0	1.0		False	False
31	ORYSJ31537	0.0	1.0		False	False
31	ORYSJ31536	0.0	1.0		False	False
31	ORYSJ31535	0.0	1.0		False	False
31	ORYSJ31534	0.0	1.0		False	False
31	ORYSJ31533	0.0	1.0		False	False
31	ORYSJ31548	0.0	1.0		False	False
31	ORYSJ31549	0.0	1.0		False	False
31	ORYSJ31550	0.0	1.0		False	False
31	ORYSJ31551	0.0	1.0		False	False
31	ORYSJ31567	0.0	1.0		False	False
31	ORYSJ31566	0.0	1.0		False	False
31	ORYSJ31565	0.0	1.0		False	False
31	ORYSJ31564	0.0	1.0		False	False
31	ORYSJ31563	0.0	1.0		False	False
31	ORYSJ31562	0.0	1.0		False	False
31	ORYSJ31561	0.0	1.0		False	False
31	ORYSJ31606	0.0	1.0		False	False
31	ORYSJ31560	0.0	1.0		False	False
31	ORYSJ31558	0.0	1.0		False	False
31	ORYSJ31557	0.0	1.0		False	False
31	ORYSJ31556	0.0	1.0		False	False
31	ORYSJ31555	0.0	1.0		False	False
31	ORYSJ31554	0.0	1.0		False	False
31	ORYSJ31553	0.0	1.0		False	False
31	ORYSJ31552	0.0	1.0		False	False
31	ORYSJ31559	0.0	1.0		False	False
31	ORYSJ31532	0.0	1.0		False	False
31	ORYSJ31607	0.0	1.0		False	False
31	ORYSJ31609	0.0	1.0		False	False
31	ORYSJ31663	0.0	1.0		False	False
31	ORYSJ31662	0.0	1.0		False	False
31	ORYSJ31661	0.0	1.0		False	False
31	ORYSJ31660	0.0	1.0		False	False
31	ORYSJ31659	0.0	1.0		False	False
31	ORYSJ31658	0.0	1.0		False	False
31	ORYSJ31657	0.0	1.0		False	False
31	ORYSJ31656	0.0	1.0		False	False
31	ORYSJ31655	0.0	1.0		False	False
31	ORYSJ31654	0.0	1.0		False	False
31	ORYSJ31653	0.0	1.0		False	False
31	ORYSJ31652	0.0	1.0		False	False
31	ORYSJ31651	0.0	1.0		False	False
31	ORYSJ31650	0.0	1.0		False	False
31	ORYSJ31649	0.0	1.0		False	False
31	ORYSJ31664	0.0	1.0		False	False
31	ORYSJ31648	0.0	1.0		False	False
31	ORYSJ31665	0.0	1.0		False	False
31	ORYSJ31667	0.0	1.0		False	False
31	ORYSJ31682	0.0	1.0		False	False
31	ORYSJ31681	0.0	1.0		False	False
31	ORYSJ31680	0.0	1.0		False	False
31	ORYSJ31679	0.0	1.0		False	False
31	ORYSJ31678	0.0	1.0		False	False
31	ORYSJ31677	0.0	1.0		False	False
31	ORYSJ31676	0.0	1.0		False	False
31	ORYSJ31675	0.0	1.0		False	False
31	ORYSJ31674	0.0	1.0		False	False
31	ORYSJ31673	0.0	1.0		False	False
31	ORYSJ31672	0.0	1.0		False	False
31	ORYSJ31671	0.0	1.0		False	False
31	ORYSJ31670	0.0	1.0		False	False
31	ORYSJ31669	0.0	1.0		False	False
31	ORYSJ31668	0.0	1.0		False	False
31	ORYSJ31666	0.0	1.0		False	False
31	ORYSJ31647	0.0	1.0		False	False
31	ORYSJ31646	0.0	1.0		False	False
31	ORYSJ31645	0.0	1.0		False	False
31	ORYSJ31624	0.0	1.0		False	False
31	ORYSJ31623	0.0	1.0		False	False
31	ORYSJ31622	0.0	1.0		False	False
31	ORYSJ31621	0.0	1.0		False	False
31	ORYSJ31620	0.0	1.0		False	False
31	ORYSJ31619	0.0	1.0		False	False
31	ORYSJ31618	0.0	1.0		False	False
31	ORYSJ31617	0.0	1.0		False	False
31	ORYSJ31616	0.0	1.0		False	False
31	ORYSJ31615	0.0	1.0		False	False
31	ORYSJ31614	0.0	1.0		False	False
31	ORYSJ31613	0.0	1.0		False	False
31	ORYSJ31612	0.0	1.0		False	False
31	ORYSJ31611	0.0	1.0		False	False
31	ORYSJ31610	0.0	1.0		False	False
31	ORYSJ31625	0.0	1.0		False	False
31	ORYSJ31626	0.0	1.0		False	False
31	ORYSJ31627	0.0	1.0		False	False
31	ORYSJ31628	0.0	1.0		False	False
31	ORYSJ31644	0.0	1.0		False	False
31	ORYSJ31643	0.0	1.0		False	False
31	ORYSJ31642	0.0	1.0		False	False
31	ORYSJ31641	0.0	1.0		False	False
31	ORYSJ31640	0.0	1.0		False	False
31	ORYSJ31639	0.0	1.0		False	False
31	ORYSJ31638	0.0	1.0		False	False
31	ORYSJ31608	0.0	1.0		False	False
31	ORYSJ31637	0.0	1.0		False	False
31	ORYSJ31635	0.0	1.0		False	False
31	ORYSJ31634	0.0	1.0		False	False
31	ORYSJ31633	0.0	1.0		False	False
31	ORYSJ31632	0.0	1.0		False	False
31	ORYSJ31631	0.0	1.0		False	False
31	ORYSJ31630	0.0	1.0		False	False
31	ORYSJ31629	0.0	1.0		False	False
31	ORYSJ31636	0.0	1.0		False	False
31	ORYSJ31066	0.0	1.0		False	False
31	ORYSJ31531	0.0	1.0		False	False
31	ORYSJ31529	0.0	1.0		False	False
31	ORYSJ31431	0.0	1.0		False	False
31	ORYSJ31430	0.0	1.0		False	False
31	ORYSJ31429	0.0	1.0		False	False
31	ORYSJ31428	0.0	1.0		False	False
31	ORYSJ31427	0.0	1.0		False	False
31	ORYSJ31426	0.0	1.0		False	False
31	ORYSJ31425	0.0	1.0		False	False
31	ORYSJ31424	0.0	1.0		False	False
31	ORYSJ31423	0.0	1.0		False	False
31	ORYSJ31422	0.0	1.0		False	False
31	ORYSJ31421	0.0	1.0		False	False
31	ORYSJ31420	0.0	1.0		False	False
31	ORYSJ31419	0.0	1.0		False	False
31	ORYSJ31418	0.0	1.0		False	False
31	ORYSJ31417	0.0	1.0		False	False
31	ORYSJ31432	0.0	1.0		False	False
31	ORYSJ31416	0.0	1.0		False	False
31	ORYSJ31433	0.0	1.0		False	False
31	ORYSJ31435	0.0	1.0		False	False
31	ORYSJ31450	0.0	1.0		False	False
31	ORYSJ31449	0.0	1.0		False	False
31	ORYSJ31448	0.0	1.0		False	False
31	ORYSJ31447	0.0	1.0		False	False
31	ORYSJ31446	0.0	1.0		False	False
31	ORYSJ31445	0.0	1.0		False	False
31	ORYSJ31444	0.0	1.0		False	False
31	ORYSJ31443	0.0	1.0		False	False
31	ORYSJ31442	0.0	1.0		False	False
31	ORYSJ31441	0.0	1.0		False	False
31	ORYSJ31440	0.0	1.0		False	False
31	ORYSJ31439	0.0	1.0		False	False
31	ORYSJ31438	0.0	1.0		False	False
31	ORYSJ31437	0.0	1.0		False	False
31	ORYSJ31436	0.0	1.0		False	False
31	ORYSJ31434	0.0	1.0		False	False
31	ORYSJ31415	0.0	1.0		False	False
31	ORYSJ31414	0.0	1.0		False	False
31	ORYSJ31413	0.0	1.0		False	False
31	ORYSJ31392	0.0	1.0		False	False
31	ORYSJ31391	0.0	1.0		False	False
31	ORYSJ31390	0.0	1.0		False	False
31	ORYSJ31389	0.0	1.0		False	False
31	ORYSJ31388	0.0	1.0		False	False
31	ORYSJ31387	0.0	1.0		False	False
31	ORYSJ31386	0.0	1.0		False	False
31	ORYSJ31385	0.0	1.0		False	False
31	ORYSJ31384	0.0	1.0		False	False
31	ORYSJ31383	0.0	1.0		False	False
31	ORYSJ31382	0.0	1.0		False	False
31	ORYSJ31381	0.0	1.0		False	False
31	ORYSJ31380	0.0	1.0		False	False
31	ORYSJ31379	0.0	1.0		False	False
31	ORYSJ31378	0.0	1.0		False	False
31	ORYSJ31393	0.0	1.0		False	False
31	ORYSJ31394	0.0	1.0		False	False
31	ORYSJ31395	0.0	1.0		False	False
31	ORYSJ31396	0.0	1.0		False	False
31	ORYSJ31412	0.0	1.0		False	False
31	ORYSJ31411	0.0	1.0		False	False
31	ORYSJ31410	0.0	1.0		False	False
31	ORYSJ31409	0.0	1.0		False	False
31	ORYSJ31408	0.0	1.0		False	False
31	ORYSJ31407	0.0	1.0		False	False
31	ORYSJ31406	0.0	1.0		False	False
31	ORYSJ31451	0.0	1.0		False	False
31	ORYSJ31405	0.0	1.0		False	False
31	ORYSJ31403	0.0	1.0		False	False
31	ORYSJ31402	0.0	1.0		False	False
31	ORYSJ31401	0.0	1.0		False	False
31	ORYSJ31400	0.0	1.0		False	False
31	ORYSJ31399	0.0	1.0		False	False
31	ORYSJ31398	0.0	1.0		False	False
31	ORYSJ31397	0.0	1.0		False	False
31	ORYSJ31404	0.0	1.0		False	False
31	ORYSJ31530	0.0	1.0		False	False
31	ORYSJ31452	0.0	1.0		False	False
31	ORYSJ31454	0.0	1.0		False	False
31	ORYSJ31509	0.0	1.0		False	False
31	ORYSJ31508	0.0	1.0		False	False
31	ORYSJ31507	0.0	1.0		False	False
31	ORYSJ31506	0.0	1.0		False	False
31	ORYSJ31505	0.0	1.0		False	False
31	ORYSJ31504	0.0	1.0		False	False
31	ORYSJ31503	0.0	1.0		False	False
31	ORYSJ31502	0.0	1.0		False	False
31	ORYSJ31501	0.0	1.0		False	False
31	ORYSJ31500	0.0	1.0		False	False
31	ORYSJ31499	0.0	1.0		False	False
31	ORYSJ31498	0.0	1.0		False	False
31	ORYSJ31497	0.0	1.0		False	False
31	ORYSJ31496	0.0	1.0		False	False
31	ORYSJ31495	0.0	1.0		False	False
31	ORYSJ31510	0.0	1.0		False	False
31	ORYSJ31494	0.0	1.0		False	False
31	ORYSJ31511	0.0	1.0		False	False
31	ORYSJ31513	0.0	1.0		False	False
31	ORYSJ31528	0.0	1.0		False	False
31	ORYSJ31527	0.0	1.0		False	False
31	ORYSJ31526	0.0	1.0		False	False
31	ORYSJ31525	0.0	1.0		False	False
31	ORYSJ31524	0.0	1.0		False	False
31	ORYSJ31523	0.0	1.0		False	False
31	ORYSJ31522	0.0	1.0		False	False
31	ORYSJ31521	0.0	1.0		False	False
31	ORYSJ31520	0.0	1.0		False	False
31	ORYSJ31519	0.0	1.0		False	False
31	ORYSJ31518	0.0	1.0		False	False
31	ORYSJ31517	0.0	1.0		False	False
31	ORYSJ31516	0.0	1.0		False	False
31	ORYSJ31515	0.0	1.0		False	False
31	ORYSJ31514	0.0	1.0		False	False
31	ORYSJ31512	0.0	1.0		False	False
31	ORYSJ31493	0.0	1.0		False	False
31	ORYSJ31492	0.0	1.0		False	False
31	ORYSJ31491	0.0	1.0		False	False
31	ORYSJ31470	0.0	1.0		False	False
31	ORYSJ31469	0.0	1.0		False	False
31	ORYSJ31468	0.0	1.0		False	False
31	ORYSJ31467	0.0	1.0		False	False
31	ORYSJ31466	0.0	1.0		False	False
31	ORYSJ31465	0.0	1.0		False	False
31	ORYSJ31464	0.0	1.0		False	False
31	ORYSJ31463	0.0	1.0		False	False
31	ORYSJ31462	0.0	1.0		False	False
31	ORYSJ31460	0.0	1.0		False	False
31	ORYSJ31459	0.0	1.0		False	False
31	ORYSJ31458	0.0	1.0		False	False
31	ORYSJ31457	0.0	1.0		False	False
31	ORYSJ31456	0.0	1.0		False	False
31	ORYSJ31455	0.0	1.0		False	False
31	ORYSJ31471	0.0	1.0		False	False
31	ORYSJ31472	0.0	1.0		False	False
31	ORYSJ31473	0.0	1.0		False	False
31	ORYSJ31474	0.0	1.0		False	False
31	ORYSJ31490	0.0	1.0		False	False
31	ORYSJ31489	0.0	1.0		False	False
31	ORYSJ31488	0.0	1.0		False	False
31	ORYSJ31487	0.0	1.0		False	False
31	ORYSJ31486	0.0	1.0		False	False
31	ORYSJ31485	0.0	1.0		False	False
31	ORYSJ31484	0.0	1.0		False	False
31	ORYSJ31453	0.0	1.0		False	False
31	ORYSJ31483	0.0	1.0		False	False
31	ORYSJ31481	0.0	1.0		False	False
31	ORYSJ31480	0.0	1.0		False	False
31	ORYSJ31479	0.0	1.0		False	False
31	ORYSJ31478	0.0	1.0		False	False
31	ORYSJ31477	0.0	1.0		False	False
31	ORYSJ31476	0.0	1.0		False	False
31	ORYSJ31475	0.0	1.0		False	False
31	ORYSJ31482	0.0	1.0		False	False
31	ORYSJ31065	0.0	1.0		False	False
31	ORYSJ31067	0.0	1.0		False	False
31	ORYSJ31063	0.0	1.0		False	False
31	ORYSJ31900	0.0	1.0		False	False
31	ORYSJ31899	0.0	1.0		False	False
31	ORYSJ31898	0.0	1.0		False	False
31	ORYSJ31897	0.0	1.0		False	False
31	ORYSJ31896	0.0	1.0		False	False
31	ORYSJ31895	0.0	1.0		False	False
31	ORYSJ31901	0.0	1.0		False	False
31	ORYSJ31894	0.0	1.0		False	False
31	ORYSJ31892	0.0	1.0		False	False
31	ORYSJ31891	0.0	1.0		False	False
31	ORYSJ31890	0.0	1.0		False	False
31	ORYSJ31889	0.0	1.0		False	False
31	ORYSJ31888	0.0	1.0		False	False
31	ORYSJ31887	0.0	1.0		False	False
31	ORYSJ31893	0.0	1.0		False	False
31	ORYSJ31902	0.0	1.0		False	False
31	ORYSJ31903	0.0	1.0		False	False
31	ORYSJ31904	0.0	1.0		False	False
31	ORYSJ31920	0.0	1.0		False	False
31	ORYSJ31919	0.0	1.0		False	False
31	ORYSJ31918	0.0	1.0		False	False
31	ORYSJ31917	0.0	1.0		False	False
31	ORYSJ31916	0.0	1.0		False	False
31	ORYSJ31914	0.0	1.0		False	False
31	ORYSJ31913	0.0	1.0		False	False
31	ORYSJ31912	0.0	1.0		False	False
31	ORYSJ31911	0.0	1.0		False	False
31	ORYSJ31910	0.0	1.0		False	False
31	ORYSJ31909	0.0	1.0		False	False
31	ORYSJ31908	0.0	1.0		False	False
31	ORYSJ31907	0.0	1.0		False	False
31	ORYSJ31906	0.0	1.0		False	False
31	ORYSJ31905	0.0	1.0		False	False
31	ORYSJ31886	0.0	1.0		False	False
31	ORYSJ31885	0.0	1.0		False	False
31	ORYSJ31884	0.0	1.0		False	False
31	ORYSJ31883	0.0	1.0		False	False
31	ORYSJ31862	0.0	1.0		False	False
31	ORYSJ31861	0.0	1.0		False	False
31	ORYSJ31860	0.0	1.0		False	False
31	ORYSJ31859	0.0	1.0		False	False
31	ORYSJ31858	0.0	1.0		False	False
31	ORYSJ31857	0.0	1.0		False	False
31	ORYSJ31856	0.0	1.0		False	False
31	ORYSJ31855	0.0	1.0		False	False
31	ORYSJ31853	0.0	1.0		False	False
31	ORYSJ31851	0.0	1.0		False	False
31	ORYSJ31850	0.0	1.0		False	False
31	ORYSJ31849	0.0	1.0		False	False
31	ORYSJ31848	0.0	1.0		False	False
31	ORYSJ31847	0.0	1.0		False	False
31	ORYSJ31846	0.0	1.0		False	False
31	ORYSJ31863	0.0	1.0		False	False
31	ORYSJ31921	0.0	1.0		False	False
31	ORYSJ31864	0.0	1.0		False	False
31	ORYSJ31866	0.0	1.0		False	False
31	ORYSJ31882	0.0	1.0		False	False
31	ORYSJ31881	0.0	1.0		False	False
31	ORYSJ31880	0.0	1.0		False	False
31	ORYSJ31879	0.0	1.0		False	False
31	ORYSJ31878	0.0	1.0		False	False
31	ORYSJ31877	0.0	1.0		False	False
31	ORYSJ31875	0.0	1.0		False	False
31	ORYSJ31874	0.0	1.0		False	False
31	ORYSJ31873	0.0	1.0		False	False
31	ORYSJ31872	0.0	1.0		False	False
31	ORYSJ31871	0.0	1.0		False	False
31	ORYSJ31870	0.0	1.0		False	False
31	ORYSJ31869	0.0	1.0		False	False
31	ORYSJ31868	0.0	1.0		False	False
31	ORYSJ31867	0.0	1.0		False	False
31	ORYSJ31865	0.0	1.0		False	False
31	ORYSJ31922	0.0	1.0		False	False
31	ORYSJ31923	0.0	1.0		False	False
31	ORYSJ31924	0.0	1.0		False	False
31	ORYSJ31977	0.0	1.0		False	False
31	ORYSJ31976	0.0	1.0		False	False
31	ORYSJ31975	0.0	1.0		False	False
31	ORYSJ31974	0.0	1.0		False	False
31	ORYSJ31973	0.0	1.0		False	False
31	ORYSJ31972	0.0	1.0		False	False
31	ORYSJ31971	0.0	1.0		False	False
31	ORYSJ31970	0.0	1.0		False	False
31	ORYSJ31969	0.0	1.0		False	False
31	ORYSJ31968	0.0	1.0		False	False
31	ORYSJ31967	0.0	1.0		False	False
31	ORYSJ31966	0.0	1.0		False	False
31	ORYSJ31965	0.0	1.0		False	False
31	ORYSJ31964	0.0	1.0		False	False
31	ORYSJ31963	0.0	1.0		False	False
31	ORYSJ31978	0.0	1.0		False	False
31	ORYSJ31962	0.0	1.0		False	False
31	ORYSJ31979	0.0	1.0		False	False
31	ORYSJ31981	0.0	1.0		False	False
31	ORYSJ31996	0.0	1.0		False	False
31	ORYSJ31995	0.0	1.0		False	False
31	ORYSJ31994	0.0	1.0		False	False
31	ORYSJ31993	0.0	1.0		False	False
31	ORYSJ31064	0.0	1.0		False	False
31	ORYSJ31991	0.0	1.0		False	False
31	ORYSJ31990	0.0	1.0		False	False
31	ORYSJ31989	0.0	1.0		False	False
31	ORYSJ31988	0.0	1.0		False	False
31	ORYSJ31987	0.0	1.0		False	False
31	ORYSJ31986	0.0	1.0		False	False
31	ORYSJ31985	0.0	1.0		False	False
31	ORYSJ31984	0.0	1.0		False	False
31	ORYSJ31983	0.0	1.0		False	False
31	ORYSJ31982	0.0	1.0		False	False
31	ORYSJ31980	0.0	1.0		False	False
31	ORYSJ31845	0.0	1.0		False	False
31	ORYSJ31961	0.0	1.0		False	False
31	ORYSJ31959	0.0	1.0		False	False
31	ORYSJ31939	0.0	1.0		False	False
31	ORYSJ31938	0.0	1.0		False	False
31	ORYSJ31937	0.0	1.0		False	False
31	ORYSJ31936	0.0	1.0		False	False
31	ORYSJ31935	0.0	1.0		False	False
31	ORYSJ31934	0.0	1.0		False	False
31	ORYSJ31933	0.0	1.0		False	False
31	ORYSJ31932	0.0	1.0		False	False
31	ORYSJ31931	0.0	1.0		False	False
31	ORYSJ31930	0.0	1.0		False	False
31	ORYSJ31929	0.0	1.0		False	False
31	ORYSJ31928	0.0	1.0		False	False
31	ORYSJ31927	0.0	1.0		False	False
31	ORYSJ31926	0.0	1.0		False	False
31	ORYSJ31925	0.0	1.0		False	False
31	ORYSJ31940	0.0	1.0		False	False
31	ORYSJ31960	0.0	1.0		False	False
31	ORYSJ31941	0.0	1.0		False	False
31	ORYSJ31943	0.0	1.0		False	False
31	ORYSJ31958	0.0	1.0		False	False
31	ORYSJ31957	0.0	1.0		False	False
31	ORYSJ31956	0.0	1.0		False	False
31	ORYSJ31955	0.0	1.0		False	False
31	ORYSJ31954	0.0	1.0		False	False
31	ORYSJ31953	0.0	1.0		False	False
31	ORYSJ31952	0.0	1.0		False	False
31	ORYSJ31951	0.0	1.0		False	False
31	ORYSJ31950	0.0	1.0		False	False
31	ORYSJ31949	0.0	1.0		False	False
31	ORYSJ31948	0.0	1.0		False	False
31	ORYSJ31947	0.0	1.0		False	False
31	ORYSJ31946	0.0	1.0		False	False
31	ORYSJ31945	0.0	1.0		False	False
31	ORYSJ31944	0.0	1.0		False	False
31	ORYSJ31942	0.0	1.0		False	False
31	ORYSJ31844	0.0	1.0		False	False
31	ORYSJ31843	0.0	1.0		False	False
31	ORYSJ31842	0.0	1.0		False	False
31	ORYSJ31738	0.0	1.0		False	False
31	ORYSJ31737	0.0	1.0		False	False
31	ORYSJ31736	0.0	1.0		False	False
31	ORYSJ31735	0.0	1.0		False	False
31	ORYSJ31734	0.0	1.0		False	False
31	ORYSJ31733	0.0	1.0		False	False
31	ORYSJ31732	0.0	1.0		False	False
31	ORYSJ31731	0.0	1.0		False	False
31	ORYSJ31730	0.0	1.0		False	False
31	ORYSJ31729	0.0	1.0		False	False
31	ORYSJ31728	0.0	1.0		False	False
31	ORYSJ31727	0.0	1.0		False	False
31	ORYSJ31726	0.0	1.0		False	False
31	ORYSJ31725	0.0	1.0		False	False
31	ORYSJ31724	0.0	1.0		False	False
31	ORYSJ31739	0.0	1.0		False	False
31	ORYSJ31723	0.0	1.0		False	False
31	ORYSJ31740	0.0	1.0		False	False
31	ORYSJ31742	0.0	1.0		False	False
31	ORYSJ31759	0.0	1.0		False	False
31	ORYSJ31758	0.0	1.0		False	False
31	ORYSJ31757	0.0	1.0		False	False
31	ORYSJ31756	0.0	1.0		False	False
31	ORYSJ31755	0.0	1.0		False	False
31	ORYSJ31754	0.0	1.0		False	False
31	ORYSJ31753	0.0	1.0		False	False
31	ORYSJ31751	0.0	1.0		False	False
31	ORYSJ31750	0.0	1.0		False	False
31	ORYSJ31748	0.0	1.0		False	False
31	ORYSJ31747	0.0	1.0		False	False
31	ORYSJ31746	0.0	1.0		False	False
31	ORYSJ31745	0.0	1.0		False	False
31	ORYSJ31744	0.0	1.0		False	False
31	ORYSJ31743	0.0	1.0		False	False
31	ORYSJ31741	0.0	1.0		False	False
31	ORYSJ31760	0.0	1.0		False	False
31	ORYSJ31722	0.0	1.0		False	False
31	ORYSJ31720	0.0	1.0		False	False
31	ORYSJ31700	0.0	1.0		False	False
31	ORYSJ31699	0.0	1.0		False	False
31	ORYSJ31698	0.0	1.0		False	False
31	ORYSJ31697	0.0	1.0		False	False
31	ORYSJ31696	0.0	1.0		False	False
31	ORYSJ31695	0.0	1.0		False	False
31	ORYSJ31694	0.0	1.0		False	False
31	ORYSJ31693	0.0	1.0		False	False
31	ORYSJ31692	0.0	1.0		False	False
31	ORYSJ31691	0.0	1.0		False	False
31	ORYSJ31690	0.0	1.0		False	False
31	ORYSJ31689	0.0	1.0		False	False
31	ORYSJ31688	0.0	1.0		False	False
31	ORYSJ31687	0.0	1.0		False	False
31	ORYSJ31686	0.0	1.0		False	False
31	ORYSJ31701	0.0	1.0		False	False
31	ORYSJ31721	0.0	1.0		False	False
31	ORYSJ31702	0.0	1.0		False	False
31	ORYSJ31704	0.0	1.0		False	False
31	ORYSJ31719	0.0	1.0		False	False
31	ORYSJ31718	0.0	1.0		False	False
31	ORYSJ31717	0.0	1.0		False	False
31	ORYSJ31716	0.0	1.0		False	False
31	ORYSJ31715	0.0	1.0		False	False
31	ORYSJ31714	0.0	1.0		False	False
31	ORYSJ31713	0.0	1.0		False	False
31	ORYSJ31712	0.0	1.0		False	False
31	ORYSJ31711	0.0	1.0		False	False
31	ORYSJ31710	0.0	1.0		False	False
31	ORYSJ31709	0.0	1.0		False	False
31	ORYSJ31708	0.0	1.0		False	False
31	ORYSJ31707	0.0	1.0		False	False
31	ORYSJ31706	0.0	1.0		False	False
31	ORYSJ31705	0.0	1.0		False	False
31	ORYSJ31703	0.0	1.0		False	False
31	ORYSJ31997	0.0	1.0		False	False
31	ORYSJ31761	0.0	1.0		False	False
31	ORYSJ31764	0.0	1.0		False	False
31	ORYSJ31821	0.0	1.0		False	False
31	ORYSJ31820	0.0	1.0		False	False
31	ORYSJ31819	0.0	1.0		False	False
31	ORYSJ31818	0.0	1.0		False	False
31	ORYSJ31817	0.0	1.0		False	False
31	ORYSJ31816	0.0	1.0		False	False
31	ORYSJ31815	0.0	1.0		False	False
31	ORYSJ31814	0.0	1.0		False	False
31	ORYSJ31813	0.0	1.0		False	False
31	ORYSJ31812	0.0	1.0		False	False
31	ORYSJ31811	0.0	1.0		False	False
31	ORYSJ31809	0.0	1.0		False	False
31	ORYSJ31808	0.0	1.0		False	False
31	ORYSJ31807	0.0	1.0		False	False
31	ORYSJ31806	0.0	1.0		False	False
31	ORYSJ31822	0.0	1.0		False	False
31	ORYSJ31805	0.0	1.0		False	False
31	ORYSJ31823	0.0	1.0		False	False
31	ORYSJ31825	0.0	1.0		False	False
31	ORYSJ31841	0.0	1.0		False	False
31	ORYSJ31840	0.0	1.0		False	False
31	ORYSJ31839	0.0	1.0		False	False
31	ORYSJ31838	0.0	1.0		False	False
31	ORYSJ31836	0.0	1.0		False	False
31	ORYSJ31835	0.0	1.0		False	False
31	ORYSJ31834	0.0	1.0		False	False
31	ORYSJ31833	0.0	1.0		False	False
31	ORYSJ31832	0.0	1.0		False	False
31	ORYSJ31831	0.0	1.0		False	False
31	ORYSJ31830	0.0	1.0		False	False
31	ORYSJ31829	0.0	1.0		False	False
31	ORYSJ31828	0.0	1.0		False	False
31	ORYSJ31827	0.0	1.0		False	False
31	ORYSJ31826	0.0	1.0		False	False
31	ORYSJ31824	0.0	1.0		False	False
31	ORYSJ31763	0.0	1.0		False	False
31	ORYSJ31804	0.0	1.0		False	False
31	ORYSJ31802	0.0	1.0		False	False
31	ORYSJ31782	0.0	1.0		False	False
31	ORYSJ31780	0.0	1.0		False	False
31	ORYSJ31779	0.0	1.0		False	False
31	ORYSJ31778	0.0	1.0		False	False
31	ORYSJ31777	0.0	1.0		False	False
31	ORYSJ31776	0.0	1.0		False	False
31	ORYSJ31775	0.0	1.0		False	False
31	ORYSJ31773	0.0	1.0		False	False
31	ORYSJ31772	0.0	1.0		False	False
31	ORYSJ31771	0.0	1.0		False	False
31	ORYSJ31770	0.0	1.0		False	False
31	ORYSJ31769	0.0	1.0		False	False
31	ORYSJ31768	0.0	1.0		False	False
31	ORYSJ31766	0.0	1.0		False	False
31	ORYSJ31765	0.0	1.0		False	False
31	ORYSJ31783	0.0	1.0		False	False
31	ORYSJ31803	0.0	1.0		False	False
31	ORYSJ31784	0.0	1.0		False	False
31	ORYSJ31786	0.0	1.0		False	False
31	ORYSJ31801	0.0	1.0		False	False
31	ORYSJ31800	0.0	1.0		False	False
31	ORYSJ31799	0.0	1.0		False	False
31	ORYSJ31798	0.0	1.0		False	False
31	ORYSJ31797	0.0	1.0		False	False
31	ORYSJ31796	0.0	1.0		False	False
31	ORYSJ31795	0.0	1.0		False	False
31	ORYSJ31794	0.0	1.0		False	False
31	ORYSJ31793	0.0	1.0		False	False
31	ORYSJ31792	0.0	1.0		False	False
31	ORYSJ31791	0.0	1.0		False	False
31	ORYSJ31790	0.0	1.0		False	False
31	ORYSJ31789	0.0	1.0		False	False
31	ORYSJ31788	0.0	1.0		False	False
31	ORYSJ31787	0.0	1.0		False	False
31	ORYSJ31785	0.0	1.0		False	False
31	ORYSJ31998	0.0	1.0		False	False
31	ORYSJ31992	0.0	1.0		False	False
31	ORYSJ32000	0.0	1.0		False	False
31	ORYSJ32200	0.0	1.0		False	False
31	ORYSJ32199	0.0	1.0		False	False
31	ORYSJ32198	0.0	1.0		False	False
31	ORYSJ32197	0.0	1.0		False	False
31	ORYSJ32196	0.0	1.0		False	False
31	ORYSJ32195	0.0	1.0		False	False
31	ORYSJ32194	0.0	1.0		False	False
31	ORYSJ32193	0.0	1.0		False	False
31	ORYSJ32192	0.0	1.0		False	False
31	ORYSJ32191	0.0	1.0		False	False
31	ORYSJ32190	0.0	1.0		False	False
31	ORYSJ32189	0.0	1.0		False	False
31	ORYSJ32188	0.0	1.0		False	False
31	ORYSJ32187	0.0	1.0		False	False
31	ORYSJ32186	0.0	1.0		False	False
31	ORYSJ32201	0.0	1.0		False	False
31	ORYSJ32185	0.0	1.0		False	False
31	ORYSJ32202	0.0	1.0		False	False
31	ORYSJ32204	0.0	1.0		False	False
31	ORYSJ32219	0.0	1.0		False	False
31	ORYSJ32218	0.0	1.0		False	False
31	ORYSJ32217	0.0	1.0		False	False
31	ORYSJ32216	0.0	1.0		False	False
31	ORYSJ32215	0.0	1.0		False	False
31	ORYSJ32214	0.0	1.0		False	False
31	ORYSJ32213	0.0	1.0		False	False
31	ORYSJ32212	0.0	1.0		False	False
31	ORYSJ32211	0.0	1.0		False	False
31	ORYSJ32210	0.0	1.0		False	False
31	ORYSJ32209	0.0	1.0		False	False
31	ORYSJ32208	0.0	1.0		False	False
31	ORYSJ32207	0.0	1.0		False	False
31	ORYSJ32206	0.0	1.0		False	False
31	ORYSJ32205	0.0	1.0		False	False
31	ORYSJ32203	0.0	1.0		False	False
31	ORYSJ32220	0.0	1.0		False	False
31	ORYSJ32184	0.0	1.0		False	False
31	ORYSJ32182	0.0	1.0		False	False
31	ORYSJ32162	0.0	1.0		False	False
31	ORYSJ32161	0.0	1.0		False	False
31	ORYSJ32160	0.0	1.0		False	False
31	ORYSJ32159	0.0	1.0		False	False
31	ORYSJ32158	0.0	1.0		False	False
31	ORYSJ32157	0.0	1.0		False	False
31	ORYSJ32156	0.0	1.0		False	False
31	ORYSJ32155	0.0	1.0		False	False
31	ORYSJ32154	0.0	1.0		False	False
31	ORYSJ32153	0.0	1.0		False	False
31	ORYSJ32152	0.0	1.0		False	False
31	ORYSJ31999	0.0	1.0		False	False
31	ORYSJ32150	0.0	1.0		False	False
31	ORYSJ32149	0.0	1.0		False	False
31	ORYSJ32148	0.0	1.0		False	False
31	ORYSJ32163	0.0	1.0		False	False
31	ORYSJ32183	0.0	1.0		False	False
31	ORYSJ32164	0.0	1.0		False	False
31	ORYSJ32166	0.0	1.0		False	False
31	ORYSJ32181	0.0	1.0		False	False
31	ORYSJ32180	0.0	1.0		False	False
31	ORYSJ32179	0.0	1.0		False	False
31	ORYSJ32178	0.0	1.0		False	False
31	ORYSJ32177	0.0	1.0		False	False
31	ORYSJ32176	0.0	1.0		False	False
31	ORYSJ32175	0.0	1.0		False	False
31	ORYSJ32174	0.0	1.0		False	False
31	ORYSJ32173	0.0	1.0		False	False
31	ORYSJ32172	0.0	1.0		False	False
31	ORYSJ32171	0.0	1.0		False	False
31	ORYSJ32170	0.0	1.0		False	False
31	ORYSJ32169	0.0	1.0		False	False
31	ORYSJ32168	0.0	1.0		False	False
31	ORYSJ32167	0.0	1.0		False	False
31	ORYSJ32165	0.0	1.0		False	False
31	ORYSJ32221	0.0	1.0		False	False
31	ORYSJ32222	0.0	1.0		False	False
31	ORYSJ32223	0.0	1.0		False	False
31	ORYSJ01582	0.0	1.0		False	False
31	ORYSJ01581	0.0	1.0		False	False
31	ORYSJ01580	0.0	1.0		False	False
31	ORYSJ01579	0.0	1.0		False	False
31	ORYSJ01578	0.0	1.0		False	False
31	ORYSJ01577	0.0	1.0		False	False
31	ORYSJ01576	0.0	1.0		False	False
31	ORYSJ01575	0.0	1.0		False	False
31	ORYSJ01574	0.0	1.0		False	False
31	ORYSJ01573	0.0	1.0		False	False
31	ORYSJ01572	0.0	1.0		False	False
31	ORYSJ01571	0.0	1.0		False	False
31	ORYSJ01570	0.0	1.0		False	False
31	ORYSJ01569	0.0	1.0		False	False
31	ORYSJ01568	0.0	1.0		False	False
31	ORYSJ01583	0.0	1.0		False	False
31	ORYSJ01567	0.0	1.0		False	False
31	ORYSJ01584	0.0	1.0		False	False
31	ORYSJ01586	0.0	1.0		False	False
31	ORYSJ31062	0.0	1.0		False	False
31	ORYSJ31061	0.0	1.0		False	False
31	ORYSJ31060	0.0	1.0		False	False
31	ORYSJ31059	0.0	1.0		False	False
31	ORYSJ31058	0.0	1.0		False	False
31	ORYSJ01596	0.0	1.0		False	False
31	ORYSJ01595	0.0	1.0		False	False
31	ORYSJ01594	0.0	1.0		False	False
31	ORYSJ01593	0.0	1.0		False	False
31	ORYSJ01592	0.0	1.0		False	False
31	ORYSJ01591	0.0	1.0		False	False
31	ORYSJ01590	0.0	1.0		False	False
31	ORYSJ01589	0.0	1.0		False	False
31	ORYSJ01588	0.0	1.0		False	False
31	ORYSJ01587	0.0	1.0		False	False
31	ORYSJ01585	0.0	1.0		False	False
31	ORYSJ01566	0.0	1.0		False	False
31	ORYSJ01565	0.0	1.0		False	False
31	ORYSJ01564	0.0	1.0		False	False
31	ORYSJ32238	0.0	1.0		False	False
31	ORYSJ32237	0.0	1.0		False	False
31	ORYSJ32236	0.0	1.0		False	False
31	ORYSJ32235	0.0	1.0		False	False
31	ORYSJ32234	0.0	1.0		False	False
31	ORYSJ32233	0.0	1.0		False	False
31	ORYSJ32232	0.0	1.0		False	False
31	ORYSJ32231	0.0	1.0		False	False
31	ORYSJ32230	0.0	1.0		False	False
31	ORYSJ32229	0.0	1.0		False	False
31	ORYSJ32228	0.0	1.0		False	False
31	ORYSJ32227	0.0	1.0		False	False
31	ORYSJ32226	0.0	1.0		False	False
31	ORYSJ32225	0.0	1.0		False	False
31	ORYSJ32224	0.0	1.0		False	False
31	ORYSJ32239	0.0	1.0		False	False
31	ORYSJ32240	0.0	1.0		False	False
31	ORYSJ32241	0.0	1.0		False	False
31	ORYSJ32242	0.0	1.0		False	False
31	ORYSJ01563	0.0	1.0		False	False
31	ORYSJ01562	0.0	1.0		False	False
31	ORYSJ01561	0.0	1.0		False	False
31	ORYSJ01560	0.0	1.0		False	False
31	ORYSJ01559	0.0	1.0		False	False
31	ORYSJ32253	0.0	1.0		False	False
31	ORYSJ32252	0.0	1.0		False	False
31	ORYSJ32147	0.0	1.0		False	False
31	ORYSJ32251	0.0	1.0		False	False
31	ORYSJ32249	0.0	1.0		False	False
31	ORYSJ32248	0.0	1.0		False	False
31	ORYSJ32247	0.0	1.0		False	False
31	ORYSJ32246	0.0	1.0		False	False
31	ORYSJ32245	0.0	1.0		False	False
31	ORYSJ32244	0.0	1.0		False	False
31	ORYSJ32243	0.0	1.0		False	False
31	ORYSJ32250	0.0	1.0		False	False
31	ORYSJ32146	0.0	1.0		False	False
31	ORYSJ32151	0.0	1.0		False	False
31	ORYSJ32144	0.0	1.0		False	False
31	ORYSJ32054	0.0	1.0		False	False
31	ORYSJ32053	0.0	1.0		False	False
31	ORYSJ32052	0.0	1.0		False	False
31	ORYSJ32051	0.0	1.0		False	False
31	ORYSJ32050	0.0	1.0		False	False
31	ORYSJ32049	0.0	1.0		False	False
31	ORYSJ32048	0.0	1.0		False	False
31	ORYSJ32047	0.0	1.0		False	False
31	ORYSJ32046	0.0	1.0		False	False
31	ORYSJ32045	0.0	1.0		False	False
31	ORYSJ32044	0.0	1.0		False	False
31	ORYSJ32043	0.0	1.0		False	False
31	ORYSJ32042	0.0	1.0		False	False
31	ORYSJ32041	0.0	1.0		False	False
31	ORYSJ32040	0.0	1.0		False	False
31	ORYSJ32055	0.0	1.0		False	False
31	ORYSJ32056	0.0	1.0		False	False
31	ORYSJ32057	0.0	1.0		False	False
31	ORYSJ32058	0.0	1.0		False	False
31	ORYSJ32145	0.0	1.0		False	False
31	ORYSJ32073	0.0	1.0		False	False
31	ORYSJ32072	0.0	1.0		False	False
31	ORYSJ32071	0.0	1.0		False	False
31	ORYSJ32070	0.0	1.0		False	False
31	ORYSJ32069	0.0	1.0		False	False
31	ORYSJ32068	0.0	1.0		False	False
31	ORYSJ32039	0.0	1.0		False	False
31	ORYSJ32067	0.0	1.0		False	False
31	ORYSJ32065	0.0	1.0		False	False
31	ORYSJ32064	0.0	1.0		False	False
31	ORYSJ32063	0.0	1.0		False	False
31	ORYSJ32062	0.0	1.0		False	False
31	ORYSJ32061	0.0	1.0		False	False
31	ORYSJ32060	0.0	1.0		False	False
31	ORYSJ32059	0.0	1.0		False	False
31	ORYSJ32066	0.0	1.0		False	False
31	ORYSJ32075	0.0	1.0		False	False
31	ORYSJ32038	0.0	1.0		False	False
31	ORYSJ32036	0.0	1.0		False	False
31	ORYSJ32015	0.0	1.0		False	False
31	ORYSJ32014	0.0	1.0		False	False
31	ORYSJ32013	0.0	1.0		False	False
31	ORYSJ32012	0.0	1.0		False	False
31	ORYSJ32011	0.0	1.0		False	False
31	ORYSJ32010	0.0	1.0		False	False
31	ORYSJ32009	0.0	1.0		False	False
31	ORYSJ32008	0.0	1.0		False	False
31	ORYSJ32007	0.0	1.0		False	False
31	ORYSJ32006	0.0	1.0		False	False
31	ORYSJ32005	0.0	1.0		False	False
31	ORYSJ32004	0.0	1.0		False	False
31	ORYSJ32003	0.0	1.0		False	False
31	ORYSJ32002	0.0	1.0		False	False
31	ORYSJ32001	0.0	1.0		False	False
31	ORYSJ32016	0.0	1.0		False	False
31	ORYSJ32017	0.0	1.0		False	False
31	ORYSJ32018	0.0	1.0		False	False
31	ORYSJ32019	0.0	1.0		False	False
31	ORYSJ32035	0.0	1.0		False	False
31	ORYSJ32034	0.0	1.0		False	False
31	ORYSJ32033	0.0	1.0		False	False
31	ORYSJ32032	0.0	1.0		False	False
31	ORYSJ32031	0.0	1.0		False	False
31	ORYSJ32030	0.0	1.0		False	False
31	ORYSJ32029	0.0	1.0		False	False
31	ORYSJ32037	0.0	1.0		False	False
31	ORYSJ32028	0.0	1.0		False	False
31	ORYSJ32026	0.0	1.0		False	False
31	ORYSJ32025	0.0	1.0		False	False
31	ORYSJ32024	0.0	1.0		False	False
31	ORYSJ32023	0.0	1.0		False	False
31	ORYSJ32022	0.0	1.0		False	False
31	ORYSJ32021	0.0	1.0		False	False
31	ORYSJ32020	0.0	1.0		False	False
31	ORYSJ32027	0.0	1.0		False	False
31	ORYSJ32076	0.0	1.0		False	False
31	ORYSJ32074	0.0	1.0		False	False
31	ORYSJ32078	0.0	1.0		False	False
31	ORYSJ32123	0.0	1.0		False	False
31	ORYSJ32122	0.0	1.0		False	False
31	ORYSJ32121	0.0	1.0		False	False
31	ORYSJ32120	0.0	1.0		False	False
31	ORYSJ32119	0.0	1.0		False	False
31	ORYSJ32118	0.0	1.0		False	False
31	ORYSJ32117	0.0	1.0		False	False
31	ORYSJ32124	0.0	1.0		False	False
31	ORYSJ32116	0.0	1.0		False	False
31	ORYSJ32114	0.0	1.0		False	False
[truncated: 222,493 more rows]
