# Supplementary material for: Prioritising candidate genes causing QTL using hierarchical orthologous groups
Source: Bioinformatics. 2018 Sep 8;34(17):i612–9. doi: 10.1093/bioinformatics/bty615 (PMC6129274; doi:10.1093/bioinformatics/bty615)
Supplement: Supplementary Data [file bty615_supp.zip › bty615-suppl_data/header.tex]

% ------------------------------------------------------------------------------------------
% Useful macros
\newcommand{\cmark}{\ding{52}}
\newcommand{\xmark}{\ding{56}}
\newcommand{\oma}{~\texttt{OMA}~}
\newcommand{\hogprop}{HOGPROP~}

% ------------------------------------------------------------------------------------------
% Document-specific:
\newcommand{\Title}{Supplementary Materials -- Prioritising Candidate Genes Causing QTL using Hierarchical Orthologous Groups}
\newcommand{\AuthorName}{Alex Warwick Vesztrocy, Christophe Dessimoz and Henning Redestig}
