# Supplementary material for: Prioritising candidate genes causing QTL using hierarchical orthologous groups
Source: Bioinformatics. 2018 Sep 8;34(17):i612–9. doi: 10.1093/bioinformatics/bty615 (PMC6129274; doi:10.1093/bioinformatics/bty615)
Supplement: Supplementary Data [file bty615_supp.zip › bty615-suppl_data/supp.tex]

% !TEX root = ./supplementary.tex
%------------------------
\section{Gene Ontology Annotation Filtering}
\begin{center}
  \footnotesize
  \begin{longtable}{C{1.5cm}C{2.25cm}C{1.5cm}L{5cm}}
    \caption{Filtering of GO evidence codes, based on \v{S}kunca \textit{et al.} (2012) with the addition of IBA / IBD evidence codes. Those listed are included as initial functional knowledge in HOGPROP / QTLSearch.} \label{supp:tab:go_filtering}\\
    
    \toprule
        Evidence Code & Reference Code (if relevant) & Initial Score & Description \\
    \midrule 
    \endfirsthead

    \multicolumn{4}{c}%
    {{\bfseries \tablename\ \thetable{} -- \textit{continued from previous page}}} \\
    \toprule
        Evidence Code & Reference Code (if relevant) & Initial Score & Description \\
    \midrule 
    \endhead

    \midrule \multicolumn{4}{r}{\textit{Continued on next page}} \\ \midrule
    \endfoot

    \bottomrule
    \endlastfoot

    EXP & & 1.0 & Inferred from Experimental\\\\
    IDA & & 1.0 & Inferred from Direct Assay\\\\
    IPI & & 1.0 & Inferred from Physical Interaction\\\\
    IMP & & 1.0 & Inferred from Mutant Phenotype\\\\
    IGI & & 1.0 & Inferred from Genetic Interaction\\\\
    IEP & & 1.0 & Inferred from Expression Pattern\\\\
    
    IBA & & 0.95 & Inferred from Biological aspect of Ancestor\\\\
    IBD & & 0.95 & Inferred from Biological aspect of Descendant\\\\
    
    IEA & 2 & 0.95 & Gene Ontology annotation through association of InterPro records with GO terms.\\\\
    IEA & 3 & 0.95 & Gene Ontology annotation based on Enzyme Commission mapping.\\\\
    IEA & 4 & 0.95 & Gene Ontology annotation based on Swiss-Prot keyword mapping.\\\\
    IEA & 23 & 0.95 & Gene Ontology annotation based on Swiss-Prot Subcellular Location vocabulary mapping.\\\\
    IEA & 37 & 0.95 & Gene Ontology annotation based on manual assignment of UniProtKB keywords in UniProtKB/Swiss-Prot entries.\\\\
    IEA & 38 & 0.95 & Gene Ontology annotation based on automatic assignment of UniProtKB keywords in UniProtKB/TrEMBL entries.\\\\
    IEA & 39 & 0.95 & Gene Ontology annotation based on the manual assignment of UniProtKB Subcellular Location terms in UniProtKB/Swiss-Prot entries.\\\\
    IEA & 40 & 0.95 & Gene Ontology annotation based on the automatic assignment of UniProtKB Subcellular Location terms in UniProtKB/TrEMBL entries.\\\\
    IEA & 42 & 0.95 & Gene Ontology annotation through association of InterPro records with GO terms, accompanied by conservative changes to GO terms applied by UniProt.\\\\
    IEA & 45 & 0.95 & Gene Ontology annotation based on UniProtKB/TrEMBL entries keyword mapping, accompanied by conservative changes to GO terms applied by UniProt.\\\\
    IEA & 46 & 0.95 & Gene Ontology annotation based on UniProtKB/TrEMBL Subcellular Location vocabulary mapping, accompanied by conservative changes to GO terms applied by UniProt.\\
  \end{longtable}
\end{center}

\section{Trait Mappings}
\begin{center}
  \footnotesize
  \begin{longtable}{L{3cm}lL{3.5cm}lL{3.5cm}}
    \caption{Mapping from metabolite to GO and / or ChEBI terms for the dataset from Lisec \textit{et al.} (2009).} \label{supp:tab:lisec_mapping}\\
    
    \toprule
          & \multicolumn{2}{c}{GO} &     \multicolumn{2}{c}{ChEBI} \\
    Trait &   \textit{Term} &   \textit{Name} & \textit{Term} & \textit{Name} \\
    \midrule 
    \endfirsthead

    \multicolumn{5}{c}%
    {{\bfseries \tablename\ \thetable{} -- \textit{continued from previous page}}} \\
    \toprule
          & \multicolumn{2}{c}{GO} &     \multicolumn{2}{c}{ChEBI} \\
    Trait &   \textit{Term} &   \textit{Name} & \textit{Term} & \textit{Name} \\
    \midrule 
    \endhead

    \midrule \multicolumn{5}{r}{\textit{Continued on next page}} \\ \midrule
    \endfoot

    \bottomrule
    \endlastfoot

    \input{data/lisec/mapping.tex}
  \end{longtable}

  \begin{longtable}{L{3cm}lL{3.5cm}lL{3.5cm}}
    \caption{Mapping from metabolite to GO and / or ChEBI terms for the dataset from Gong \textit{et al.} (2013).} \label{supp:tab:gong_mapping}\\
    
    \toprule
          & \multicolumn{2}{c}{GO} &     \multicolumn{2}{c}{ChEBI} \\
    Trait &   \textit{Term} &   \textit{Name} & \textit{Term} & \textit{Name} \\
    \midrule 
    \endfirsthead

    \multicolumn{5}{c}%
    {{\bfseries \tablename\ \thetable{} -- \textit{continued from previous page}}} \\
    \toprule
          & \multicolumn{2}{c}{GO} &     \multicolumn{2}{c}{ChEBI} \\
    Trait &   \textit{Term} &   \textit{Name} & \textit{Term} & \textit{Name} \\
    \midrule 
    \endhead

    \midrule \multicolumn{5}{r}{\textit{Continued on next page}} \\ \midrule
    \endfoot

    \bottomrule
    \endlastfoot

    \input{data/gong/mapping.tex}
  \end{longtable}
\end{center}
