# Supplementary material for: Prioritising candidate genes causing QTL using hierarchical orthologous groups
Source: Bioinformatics. 2018 Sep 8;34(17):i612–9. doi: 10.1093/bioinformatics/bty615 (PMC6129274; doi:10.1093/bioinformatics/bty615)
Supplement: Supplementary Data [file bty615_supp.zip › bty615-suppl_data/supplementary.tex]

\documentclass[a4paper,11pt,oneside]{article}
\usepackage[hmargin=20mm,vmargin=20mm,includeheadfoot]{geometry}
\usepackage[hyperfootnotes=false]{hyperref}
\usepackage[T1]{fontenc}
\usepackage[normalem]{ulem}
\usepackage{titling}
\usepackage{booktabs,multicol,float,parskip,rotating,subcaption,adjustbox,longtable,array}
\usepackage{tikz}
\usetikzlibrary{shapes,arrows,arrows.meta,positioning}

\usepackage{mathtools}  % amsmath with extensions
\usepackage{amssymb}

% Font settings
\usepackage{palatino}
\renewcommand*\rmdefault{ppl}
\usepackage{lmodern}
\usepackage[scaled=1.03]{inconsolata}
%\usepackage[sc]{mathpazo}
\usepackage{tgpagella}
\usepackage[T1]{fontenc}
\usepackage[utf8]{inputenc}
\usepackage[british,UKenglish,english]{babel}
\usepackage{eulervm}
\usepackage{pifont}

\newcommand{\cmark}{\ding{52}}
\newcommand{\xmark}{\ding{56}}

% Column types
\newcolumntype{L}[1]{>{\raggedright\let\newline\\\arraybackslash\hspace{0pt}}m{#1}}
\newcolumntype{C}[1]{>{\centering\let\newline\\\arraybackslash\hspace{0pt}}m{#1}}
\newcolumntype{R}[1]{>{\raggedleft\let\newline\\\arraybackslash\hspace{0pt}}m{#1}}

\newcommand{\beginsupplement}{%
        \setcounter{section}{0}
        \renewcommand{\thesection}{S\arabic{section}}%
        \setcounter{table}{0}
        \renewcommand{\thetable}{S\arabic{table}}%
        \setcounter{figure}{0}
        \renewcommand{\thefigure}{S\arabic{figure}}%
     }
     
% Set up links as black:
\hypersetup{linkcolor=black,citecolor=black,urlcolor=black,colorlinks=false,pdfborder={0 0 0 }}
     
% ------------------------------------------------------------------------------------------
% Contains information about THIS document. Includes title declarations, etc.
\newcommand{\Title}{Prioritising Candidate Genes Causing QTL using\\Hierarchical Orthologous Groups}
\newcommand{\SubTitle}{Supplementary Data}
\newcommand{\AuthorName}{Alex Warwick Vesztrocy, Christophe Dessimoz and Henning Redestig}
\title{\vspace{-4em}\Title\\\Large\SubTitle}
\author{\AuthorName}
\date{}

% ------------------------------------------------------------------------------------------
% PDF meta-data
\hypersetup{pdftitle={\SubTitle -- \Title}}
\hypersetup{pdfsubject={\SubTitle -- \Title}}
\hypersetup{pdfauthor={\AuthorName}}
\hypersetup{pdfkeywords={\SubTitle \Title}}

% ------------------------------------------------------------------------------------------
\begin{document}
\maketitle

\beginsupplement
\input{supp.tex}

\end{document}
